# Supplementary material for: Bypassing reproductive barriers in hybrid seeds using chemically induced epimutagenesis
Source: Plant Cell. 2021 Nov 18;34(3):989–1001. doi: 10.1093/plcell/koab284 (PMC8894923; doi:10.1093/plcell/koab284)
Supplement: koab284_Supplementary_Data [file koab284_supplementary_data.zip]

Archive with 6 entries (6 files):
- tpc.21.00631_SupplementaFile1.pdf
- tpc.21.00631_SupplementalDS1.xlsx
- tpc.21.00631_SupplementalDS2.xlsx
- tpc.21.00631_SupplementalDS3.xlsx
- tpc.21.00631_SupplementalDS4.xlsx
- tpc.21.00631_SupplementalFiguresandTables.pdf
