# Supplementary material for: Bypassing reproductive barriers in hybrid seeds using chemically induced epimutagenesis
Source: Plant Cell. 2021 Nov 18;34(3):989–1001. doi: 10.1093/plcell/koab284 (PMC8894923; doi:10.1093/plcell/koab284)
Supplement: koab284_Supplementary_Data [file koab284_supplementary_data.zip › tpc.21.00631_SupplementalDS1.xlsx]

## Sheet: WGBS
Supplemental Data. Huc et al. (2022). Bypassing reproductive barriers in hybrid seeds using chemically induced epimutagenesis. Plant Cell.
Supplemental Data Set 1. (WGBS) Summary of whole-genome bisulfite sequencing. Mean genomic coverage and methylation percentages for CG, CHG and CHH context. Cytosines covered by 3 or more reads were used to calculate genome-wide methylation percentages.
Sample	Median Coverage	mCG (%)	mCHG (%)	mCHH (%)	mCHH (%) (Chloroplast)
jas-3#1	18.4723	0.284498	0.0990257	0.0314021	0.0080158
jas-3#2	19.2743	0.275393	0.0986777	0.0325135	0.00898422
DMSO#1	18.717	0.280301	0.098458	0.0313962	0.00840639
DMSO#2	19.0431	0.275074	0.0964837	0.0306073	0.00890908
Aza1	18.229	0.224592	0.0925094	0.0313819	0.00840971
Aza5	18.3101	0.269893	0.0983176	0.0320429	0.00904833
Aza10	18.9321	0.266681	0.0971344	0.0314358	0.00895762
Aza14	18.1778	0.247658	0.0933876	0.0320348	0.0100931
Aza16	17.7071	0.275969	0.105339	0.0383391	0.0112744
Aza18	17.8907	0.224979	0.0915865	0.0312659	0.00940849
Aza25	18.4704	0.22957	0.0943934	0.0326996	0.00972183
Aza26	19.1938	0.267306	0.0972702	0.0324811	0.00956131
Aza1-1	19.3319	0.246761	0.0917625	0.0285038	0.00704157
Aza1-2	19.1981	0.255174	0.0945289	0.0284338	0.0068861

## Sheet: RNA-seq
Supplemental Data Set 1. (RNA-seq) High quality raw reads were aligned to the TAIR10 genome using STAR (Dobin et al., 2013)
	WT bio rep1	WT bio rep2	jas-3 bio rep1	jas-3 bio rep2	DMSO bio rep1	DMSO bio rep2	DMSO bio rep3	Aza1 eM1 bio rep1	Aza1 eM1 bio rep2	Aza1 eM1 bio rep3	Aza1 eM2 bio rep1	Aza1 eM2 bio rep2	Aza1 eM2 bio rep3	Aza1 eM2 bio rep4
Number of input reads |	20358649	20619159	20524088	20508789	20520183	20442898	21555940	20472534	20516251	20584003	20513134	20373287	21586668	20321744
Average input read length |	200	200	200	200	200	200	200	200	200	200	200	200	200	200
UNIQUE READS:
Uniquely mapped reads number |	19572964	19781177	19817200	19795363	19764421	19728689	20928962	19905095	19885132	20001852	19840845	19871547	20903244	19796577
Uniquely mapped reads % |	96.14%	95.94%	96.56%	96.52%	96.32%	96.51%	97.09%	97.23%	96.92%	97.17%	96.72%	97.54%	96.83%	97.42%
Average mapped length |	199.06	199.16	199.18	199.20	199.18	199.25	199.17	199.23	199.26	199.30	199.27	199.25	199.23	199.27
Number of splices: Total |	7494799	7268415	10347809	9523146	10104232	8998763	9364274	8252884	9108196	8374972	9432884	8584459	10333050	8495582
Number of splices: Annotated (sjdb) |	0	0	0	0	0	0	0	0	0	0	0	0	0	0
Number of splices: GT/AG |	7412235	7195181	10229918	9420579	9991265	8904442	9265713	8170147	9016578	8293018	9338210	8502315	10222041	8412177
Number of splices: GC/AG |	51661	45736	99932	84061	93658	76571	77723	62176	73352	64597	77852	63759	91754	65096
Number of splices: AT/AC |	2827	2856	4906	4674	4895	4683	4470	3875	4874	4159	5132	4605	5141	4242
Number of splices: Non-canonical |	28076	24642	13053	13832	14414	13067	16368	16686	13392	13198	11690	13780	14114	14067
Mismatch rate per base, % |	0.37%	0.33%	0.26%	0.26%	0.25%	0.27%	0.27%	0.25%	0.24%	0.25%	0.25%	0.26%	0.25%	0.26%
Deletion rate per base |	0.01%	0.01%	0.01%	0.01%	0.01%	0.01%	0.01%	0.01%	0.01%	0.01%	0.01%	0.01%	0.01%	0.01%
Deletion average length |	2.01	1.96	1.44	1.45	1.44	1.44	1.45	1.46	1.44	1.45	1.43	1.44	1.44	1.46
Insertion rate per base |	0.01%	0.01%	0.01%	0.01%	0.01%	0.01%	0.01%	0.00%	0.01%	0.00%	0.01%	0.01%	0.01%	0.01%
Insertion average length |	1.68	1.65	1.21	1.21	1.21	1.20	1.20	1.20	1.20	1.19	1.20	1.19	1.20	1.20
MULTI-MAPPING READS:
Number of reads mapped to multiple loci |	354002	407598	526069	527257	552664	558471	392472	376753	441961	414501	475965	309162	504629	364360
% of reads mapped to multiple loci |	1.74%	1.98%	2.56%	2.57%	2.69%	2.73%	1.82%	1.84%	2.15%	2.01%	2.32%	1.52%	2.34%	1.79%
Number of reads mapped to too many loci |	991	799	1332	1083	991	1167	1018	909	1173	937	1527	1063	1126	1105
% of reads mapped to too many loci |	0.00%	0.00%	0.01%	0.01%	0.00%	0.01%	0.00%	0.00%	0.01%	0.00%	0.01%	0.01%	0.01%	0.01%
UNMAPPED READS:
% of reads unmapped: too many mismatches |	0.00%	0.00%	0.00%	0.00%	0.00%	0.00%	0.00%	0.00%	0.00%	0.00%	0.00%	0.00%	0.00%	0.00%
% of reads unmapped: too short |	2.12%	2.08%	0.87%	0.90%	0.98%	0.76%	1.08%	0.93%	0.92%	0.81%	0.95%	0.94%	0.82%	0.78%
% of reads unmapped: other |	0.00%	0.00%	0.00%	0.00%	0.00%	0.00%	0.00%	0.00%	0.00%	0.00%	0.00%	0.00%	0.00%	0.00%
CHIMERIC READS:
Number of chimeric reads |	0	0	0	0	0	0	0	0	0	0	0	0	0	0
% of chimeric reads |	0.00%	0.00%	0.00%	0.00%	0.00%	0.00%	0.00%	0.00%	0.00%	0.00%	0.00%	0.00%	0.00%	0.00%
