# Supplementary material for: Bypassing reproductive barriers in hybrid seeds using chemically induced epimutagenesis
Source: Plant Cell. 2021 Nov 18;34(3):989–1001. doi: 10.1093/plcell/koab284 (PMC8894923; doi:10.1093/plcell/koab284)
Supplement: koab284_Supplementary_Data [file koab284_supplementary_data.zip › tpc.21.00631_SupplementalDS2.xlsx]

## Sheet: Legend
Supplemental Data. Huc et al. (2022). Bypassing reproductive barriers in hybrid seeds using chemically induced epimutagenesis. Plant Cell.
Supplemental Data Set 2. Lists of differentially methylated regions. Differentially methylated regions (DMRs) in CG and CHG context were defined as 100-bp bins containing at least 4 or 5 differentially methylated CGs, and with an absolute methylation difference of 0.4 or 0.35, respectively. Ectopic CHG methylation were defined as 100-bp bins without methylated CHG in the control dataset (untreate…

## Sheet: jas-3 vs Aza1
Chr	Start	End	Gene	Feature	Context
Chr1	234900	235200	AT1G01650	Gene	CG
Chr1	332700	332900	AT1G01960	Gene	CG
Chr1	339500	339700	AT1G01970	Gene	CG
Chr1	441400	441800	AT1G02260	Gene	CG
Chr1	628100	628500	AT1G02840	Gene	CG
Chr1	884800	885300	AT1G03540	Gene	CG
Chr1	890700	890900	AT1G03560	Gene	CG
Chr1	962400	962800	AT1G03830	Gene	CG
Chr1	980200	980400	AT1G03860	Gene	CG
Chr1	1099000	1099300	AT1G04170	Gene	CG
Chr1	1179700	1179900	AT1G04390	Gene	CG
Chr1	1181000	1181300	AT1G04390	Gene	CG
Chr1	1186100	1186700	AT1G04400	Gene	CG
Chr1	1192700	1193000	AT1G04420	Gene	CG
Chr1	1199700	1200300	AT1G04430	Gene	CG
Chr1	1229500	1229800	AT1G04510	Gene	CG
Chr1	1347000	1347400	AT1G04790	Gene	CG
Chr1	1586500	1586700	AT1G05410	Gene	CG
Chr1	1686600	1687200	AT1G05630	Gene	CG
Chr1	1736600	1737100	AT1G05790	Gene	CG
Chr1	2041300	2041700	AT1G06670	Gene	CG
Chr1	2043500	2043900	AT1G06670	Gene	CG
Chr1	2044200	2044500	AT1G06670	Gene	CG
Chr1	2046000	2046300	AT1G06670	Gene	CG
Chr1	2208600	2208800	2208177-2208719,AT1G07200	Gene,Intergenic	CG
Chr1	2210000	2210200	AT1G07200	Gene	CG
Chr1	2258000	2258200	AT1G07350	Gene	CG
Chr1	2397800	2398000	AT1G07730,AT1G07740	Gene	CG
Chr1	2480900	2481100	AT1G07990	Gene	CG
Chr1	2486400	2486600	AT1G08010	Gene	CG
Chr1	2648400	2648700	AT1G08410	Gene	CG
Chr1	2698600	2698800	AT1G08520	Gene	CG
Chr1	2704600	2705000	AT1G08540	Gene	CG
Chr1	2729100	2729400	AT1G08600	Gene	CG
Chr1	2765100	2765700	AT1G08680	Gene	CG
Chr1	2766200	2766600	AT1G08680	Gene	CG
Chr1	2943400	2943600	AT1G09140	Gene	CG
Chr1	3142300	3142700	AT1G09710	Gene	CG
Chr1	3258100	3258500	AT1G09980	Gene	CG
Chr1	3259600	3259900	AT1G09980	Gene	CG
Chr1	3282900	3283100	AT1G10050	Gene	CG
Chr1	3334600	3335000	AT1G10170	Gene	CG
Chr1	3411100	3411300	AT1G10390	Gene	CG
Chr1	3555500	3556000	AT1G10700	Gene	CG
Chr1	3683300	3683700	AT1G11050	Gene	CG
Chr1	3688800	3689200	AT1G11060	Gene	CG
Chr1	3939800	3940300	AT1G11680	Gene	CG
Chr1	4037100	4037300	AT1G11950	Gene	CG
Chr1	4122800	4123200	AT1G12140	Gene	CG
Chr1	4638800	4639200	AT1G13560	Gene	CG
Chr1	4645400	4645600	AT1G13580	Gene	CG
Chr1	4711100	4711500	AT1G13730	Gene	CG
Chr1	4725000	4725600	AT1G13780	Gene	CG
Chr1	4731300	4731800	AT1G13800	Gene	CG
Chr1	4882800	4883100	AT1G14300	Gene	CG
Chr1	5012300	5012600	AT1G14610	Gene	CG
Chr1	5062300	5062500	AT1G14710	Gene	CG
Chr1	5098600	5099100	5098032-5098849,AT1TE16500	Intergenic,TE	CG
Chr1	5185400	5185800	AT1G15060	Gene	CG
Chr1	5516300	5517000	AT1G16090	Gene	CG
Chr1	5559900	5560500	AT1G16260	Gene	CG
Chr1	5588400	5588600	AT1G16340	Gene	CG
Chr1	5627000	5627200	AT1G16480	Gene	CG
Chr1	5669800	5670000	AT1G16560	Gene	CG
Chr1	5677100	5677300	AT1G16610	Gene	CG
Chr1	5717100	5717300	AT1G16710	Gene	CG
Chr1	5762200	5762400	AT1G16830	Gene	CG
Chr1	5771900	5772200	AT1G16870	Gene	CG
Chr1	5801700	5801900	AT1G16970	Gene	CG
Chr1	5826200	5826500	AT1G17040	Gene	CG
Chr1	5846000	5846300	AT1G17110	Gene	CG
Chr1	5847700	5847900	AT1G17110	Gene	CG
Chr1	5882100	5882500	AT1G17210	Gene	CG
Chr1	5888800	5889400	AT1G17220	Gene	CG
Chr1	5912400	5912700	AT1TE19130	TE	CG
Chr1	5916000	5916300	AT1TE19130	TE	CG
Chr1	5924300	5924500	AT1G17290	Gene	CG
Chr1	5949500	5949900	AT1G17360	Gene	CG
Chr1	5951800	5952100	AT1G17370	Gene	CG
Chr1	5993000	5993400	AT1G17450	Gene	CG
Chr1	5994900	5995100	AT1G17450	Gene	CG
Chr1	6019200	6019400	AT1G17500	Gene	CG
Chr1	6041500	6041800	AT1G17580	Gene	CG
Chr1	6044800	6045000	AT1G17580	Gene	CG
Chr1	6083200	6083400	AT1G17690	Gene	CG
Chr1	6109100	6109500	AT1G17750	Gene	CG
Chr1	6132400	6132700	AT1G17820	Gene	CG
Chr1	6140600	6141000	6138432-6141636	Intergenic	CG
Chr1	6211100	6211800	6211588-6211689,AT1G18050,AT1TE20085,AT1TE20090	Gene,Intergenic,TE	CG
Chr1	6422800	6423100	AT1G18660	Gene	CG
Chr1	6435400	6435700	AT1G18690	Gene	CG
Chr1	6531400	6532000	AT1G18900	Gene	CG
Chr1	6693100	6693600	AT1G19370	Gene	CG
Chr1	6710700	6710900	AT1G19396	Gene	CG
Chr1	6723000	6723400	6720759-6724573	Intergenic	CG
Chr1	6730400	6730600	AT1G19440	Gene	CG
Chr1	6748500	6748900	AT1G19485	Gene	CG
Chr1	6796800	6797200	AT1G19650	Gene	CG
Chr1	6806700	6807300	AT1G19680	Gene	CG
Chr1	6818300	6818500	AT1G19715	Gene	CG
Chr1	6829500	6829800	AT1G19750	Gene	CG
Chr1	7001600	7001900	AT1G20200	Gene	CG
Chr1	7030600	7030900	AT1G20300	Gene	CG
Chr1	7066100	7075900	7065178-7066493,7071562-7071563,7071716-7072192,7075838-7077167,AT1G20400,AT1TE22850,AT1TE22855,AT1TE22865	Gene,Intergenic,TE	CG
Chr1	7120600	7120800	AT1G20560	Gene	CG
Chr1	7148600	7148800	AT1G20630	Gene	CG
Chr1	7156300	7156600	AT1G20640	Gene	CG
Chr1	7157400	7157800	AT1G20640	Gene	CG
Chr1	7158900	7159200	AT1G20650	Gene	CG
Chr1	7164500	7165500	AT1G20670	Gene	CG
Chr1	7175100	7175400	AT1G20690	Gene	CG
Chr1	7186500	7186800	AT1G20720	Gene	CG
Chr1	7287400	7287600	AT1G20920	Gene	CG
Chr1	7304000	7305000	AT1G20960	Gene	CG
Chr1	7406700	7406900	AT1G21150	Gene	CG
Chr1	7413800	7414000	AT1G21170	Gene	CG
Chr1	7563800	7564000	AT1G21580	Gene	CG
Chr1	7567200	7567500	AT1G21590	Gene	CG
Chr1	7587200	7587600	AT1G21630	Gene	CG
Chr1	7590600	7590800	AT1G21640	Gene	CG
Chr1	7621200	7621700	AT1G21700	Gene	CG
Chr1	7643600	7643800	AT1G21740	Gene	CG
Chr1	7644700	7644900	AT1G21740	Gene	CG
Chr1	7775300	7775600	AT1G22060	Gene	CG
Chr1	7780300	7780600	AT1G22060	Gene	CG
Chr1	8047700	8048000	AT1G22730	Gene	CG
Chr1	8065400	8065600	AT1G22770	Gene	CG
Chr1	8066000	8066300	AT1G22770	Gene	CG
Chr1	8066900	8067300	AT1G22770	Gene	CG
Chr1	8073600	8074000	AT1G22800	Gene	CG
Chr1	8092800	8093000	AT1G22870	Gene	CG
Chr1	8096300	8096500	AT1G22880	Gene	CG
Chr1	8118800	8119000	AT1G22930	Gene	CG
Chr1	8223700	8224000	AT1G23190	Gene	CG
Chr1	8323500	8323700	AT1G23440	Gene	CG
Chr1	8330900	8331200	8330938-8333020,AT1G23465	Gene,Intergenic	CG
Chr1	8461200	8461400	AT1TE27295	TE	CG
Chr1	8566300	8566500	AT1G24190	Gene	CG
Chr1	8611100	8611400	AT1G24280	Gene	CG
Chr1	8615500	8615700	AT1G24300	Gene	CG
Chr1	8619200	8619400	AT1G24300	Gene	CG
Chr1	8643600	8643900	8643478-8644470	Intergenic	CG
Chr1	8667200	8667600	AT1G24460	Gene	CG
Chr1	8671600	8672000	AT1G24460	Gene	CG
Chr1	8686000	8686200	AT1G24510	Gene	CG
Chr1	8721100	8721300	AT1G24610	Gene	CG
Chr1	8738100	8738300	8737315-8741940	Intergenic	CG
Chr1	8741300	8741600	8737315-8741940	Intergenic	CG
Chr1	8750500	8750800	AT1G24706	Gene	CG
Chr1	8760000	8760400	AT1G24764	Gene	CG
Chr1	8760800	8761200	AT1G24764	Gene	CG
Chr1	8866000	8866400	AT1G25280	Gene	CG
Chr1	8928000	8928200	AT1TE28830	TE	CG
Chr1	8932600	8933100	8933058-8933716,AT1TE28830	Intergenic,TE	CG
Chr1	8971300	8971500	AT1G25540	Gene	CG
Chr1	9024600	9024800	AT1G26110	Gene	CG
Chr1	9037700	9038100	AT1G26130	Gene	CG
Chr1	9444500	9444700	AT1G27180	Gene	CG
Chr1	9505900	9506200	AT1G27370	Gene	CG
Chr1	9521000	9521200	AT1G27430	Gene	CG
Chr1	9521900	9522100	AT1G27430	Gene	CG
Chr1	9529400	9529600	AT1G27440	Gene	CG
Chr1	9574300	9574500	9574191-9574362,AT1TE30845	Intergenic,TE	CG
Chr1	9575500	9575800	9575371-9575538,AT1G27570	Gene,Intergenic	CG
Chr1	9596900	9597100	AT1G27595	Gene	CG
Chr1	9598800	9599000	AT1G27595	Gene	CG
Chr1	9599300	9599500	AT1G27595	Gene	CG
Chr1	9633200	9633500	AT1G27680	Gene	CG
Chr1	9634000	9634200	AT1G27680	Gene	CG
Chr1	9742400	9742600	AT1G27960	Gene	CG
Chr1	9998600	9998800	AT1G28440	Gene	CG
Chr1	10118600	10118900	AT1G29010	Gene	CG
Chr1	10265700	10266100	AT1G29340	Gene	CG
Chr1	10440100	10440400	AT1G29820	Gene	CG
Chr1	10686100	10686500	AT1G30330	Gene	CG
Chr1	10687000	10687300	AT1G30330	Gene	CG
Chr1	10688000	10688500	AT1G30330	Gene	CG
Chr1	10771700	10772000	AT1G30460	Gene	CG
Chr1	10807800	10808200	AT1G30510	Gene	CG
Chr1	10841500	10841700	AT1G30600	Gene	CG
Chr1	10930400	10930600	AT1TE35305	TE	CG
Chr1	10962200	10962400	AT1G30825	Gene	CG
Chr1	10992400	10992700	AT1G30870	Gene	CG
Chr1	11065900	11066600	AT1TE35720	TE	CG
Chr1	11104900	11105300	AT1G31120	Gene	CG
Chr1	11195300	11195500	AT1G31300	Gene	CG
Chr1	11252700	11252900	AT1G31420	Gene	CG
Chr1	11272000	11272200	AT1G31490	Gene	CG
Chr1	11314700	11315000	AT1G31600	Gene	CG
Chr1	11363400	11363600	AT1G31730	Gene	CG
Chr1	11415300	11415700	AT1G31817	Gene	CG
Chr1	11431900	11433000	AT1G31850	Gene	CG
Chr1	11467300	11467700	AT1G31930	Gene	CG
Chr1	11468400	11468700	AT1G31930	Gene	CG
Chr1	11503800	11504700	11497116-11504087,AT1TE37210	Intergenic,TE	CG
Chr1	11506800	11507700	11507634-11508285,AT1TE37215	Intergenic,TE	CG
Chr1	11508600	11508900	AT1G32000	Gene	CG
Chr1	11509300	11509700	11508909-11509341,AT1G32010	Gene,Intergenic	CG
Chr1	11511400	11511800	AT1G32010	Gene	CG
Chr1	11519100	11519500	AT1TE37265	TE	CG
Chr1	11938700	11939000	AT1G32940	Gene	CG
Chr1	11940300	11940700	AT1G32940	Gene	CG
Chr1	12102700	12103100	AT1G33390	Gene	CG
Chr1	12148800	12149100	AT1G33480	Gene	CG
Chr1	12252400	12252600	12252350-12252752	Intergenic	CG
Chr1	12291600	12292100	AT1TE39950	TE	CG
Chr1	12353200	12353900	AT1G33980	Gene	CG
Chr1	12368800	12369000	AT1G34020	Gene	CG
Chr1	12379400	12379600	12378188-12379427,AT1G34042	Gene,Intergenic	CG
Chr1	12491300	12491500	AT1G34260	Gene	CG
Chr1	12504600	12505600	AT1G34300	Gene	CG
Chr1	12523500	12524100	AT1G34320	Gene	CG
Chr1	12551500	12551800	AT1G34370	Gene	CG
Chr1	12566900	12567700	AT1TE40940	TE	CG
Chr1	12591300	12591500	12590958-12591348,AT1G34440	Gene,Intergenic	CG
Chr1	12595500	12595700	AT1G34460	Gene	CG
Chr1	12627500	12627700	AT1TE41230	TE	CG
Chr1	12666500	12666700	AT1TE41345	TE	CG
Chr1	12669800	12670000	AT1TE41345	TE	CG
Chr1	12670300	12670600	AT1TE41345	TE	CG
Chr1	12671000	12671700	AT1TE41345	TE	CG
Chr1	12711600	12711800	12711180-12713446	Intergenic	CG
Chr1	12738900	12739100	AT1TE41525	TE	CG
Chr1	12844200	12844600	AT1TE41800	TE	CG
Chr1	12846700	12847100	12846615-12847931	Intergenic	CG
Chr1	12850800	12851100	12849661-12851056,AT1TE41825	Intergenic,TE	CG
Chr1	13066000	13066700	13065601-13066087,13066596-13067251,AT1G35500	Gene,Intergenic	CG
Chr1	13080000	13080200	AT1G35515	Gene	CG
Chr1	13095500	13095700	AT1G35530	Gene	CG
Chr1	13107400	13107600	13107599-13108634,AT1TE42820	Intergenic,TE	CG
Chr1	13127300	13128000	AT1TE42875	TE	CG
Chr1	13136100	13136700	AT1TE42890	TE	CG
Chr1	13157300	13157800	AT1G35620	Gene	CG
Chr1	13396200	13396400	13394649-13396399,AT1TE43795	Intergenic,TE	CG
Chr1	13499800	13500000	AT1TE44180	TE	CG
Chr1	13539500	13539800	AT1G36160	Gene	CG
Chr1	13542600	13542800	AT1G36160	Gene	CG
Chr1	13557800	13558100	AT1G36180	Gene	CG
Chr1	13559700	13559900	13558492-13559846,AT1TE44380	Intergenic,TE	CG
Chr1	13689700	13689900	13689333-13690655	Intergenic	CG
Chr1	13692500	13692700	AT1TE44825	TE	CG
Chr1	13694600	13694800	13693309-13696042	Intergenic	CG
Chr1	13778600	13779000	AT1TE45145	TE	CG
Chr1	13823500	13823700	AT1TE45315	TE	CG
Chr1	13840800	13841000	13840830-13841052,AT1TE45385	Intergenic,TE	CG
Chr1	13947500	13947900	AT1TE45795	TE	CG
Chr1	13960300	13960500	AT1TE45815	TE	CG
Chr1	13973100	13973500	AT1TE45855,AT1TE45860	TE	CG
Chr1	14019300	14019800	14019203-14021370	Intergenic	CG
Chr1	14194500	14194800	AT1TE46630	TE	CG
Chr1	14432500	14432700	AT1TE47540,AT1TE47550	TE	CG
Chr1	14490100	14490300	AT1TE47720,AT1TE47730	TE	CG
Chr1	14539700	14540000	AT1TE47880	TE	CG
Chr1	14924200	14924500	AT1TE48905	TE	CG
Chr1	15548200	15548600	AT1TE51175,AT1TE51180	TE	CG
Chr1	15549900	15550100	AT1TE51185	TE	CG
Chr1	15563300	15563800	AT1TE51235,AT1TE51245	TE	CG
Chr1	15580800	15581400	AT1TE51260	TE	CG
Chr1	15660800	15661100	AT1TE51580	TE	CG
Chr1	15671600	15671800	AT1TE51615	TE	CG
Chr1	15694700	15694900	AT1TE51690	TE	CG
Chr1	15850700	15850900	AT1TE52160	TE	CG
Chr1	15894700	15895000	15894444-15895285	Intergenic	CG
Chr1	15913400	15913800	AT1TE52420	TE	CG
Chr1	15914900	15915400	AT1TE52420	TE	CG
Chr1	15915900	15916500	AT1TE52420	TE	CG
Chr1	15917300	15917900	15917462-15917463,15917509-15918026,AT1TE52420,AT1TE52435	Intergenic,TE	CG
Chr1	15937300	15937500	AT1G42480	Gene	CG
Chr1	15950100	15950600	15949965-15950604	Intergenic	CG
Chr1	15952800	15953000	AT1TE52590	TE	CG
Chr1	15954000	15954300	AT1TE52590	TE	CG
Chr1	15978600	15979200	AT1G42550	Gene	CG
Chr1	15987500	15987700	AT1TE52700	TE	CG
Chr1	15996000	15996200	15995905-15997137	Intergenic	CG
Chr1	16088500	16089000	AT1TE52950	TE	CG
Chr1	16122700	16122900	16122859-16122860,AT1TE53090,AT1TE53095	Intergenic,TE	CG
Chr1	16135000	16135400	AT1G42980	Gene	CG
Chr1	16193300	16193600	16193353-16193922,AT1TE53375	Intergenic,TE	CG
Chr1	16195300	16195500	AT1TE53390	TE	CG
Chr1	16281700	16281900	AT1TE53635	TE	CG
Chr1	16312000	16312200	AT1TE53710	TE	CG
Chr1	16315700	16316300	AT1TE53710	TE	CG
Chr1	16320300	16320500	16320280-16321607	Intergenic	CG
Chr1	16369500	16370100	16369914-16369956,16369967-16369971,AT1TE53960,AT1TE53965,AT1TE53970	Intergenic,TE	CG
Chr1	16397400	16397600	AT1TE54005	TE	CG
Chr1	16411000	16411200	AT1G43580	Gene	CG
Chr1	16430400	16430600	16430200-16430418,AT1TE54160	Intergenic,TE	CG
Chr1	16479600	16480000	AT1G43690	Gene	CG
Chr1	16486900	16487100	AT1G43710	Gene	CG
Chr1	16539200	16539500	16538504-16539823	Intergenic	CG
Chr1	16542900	16543300	16540070-16543130,16543277-16544396,AT1TE54545	Intergenic,TE	CG
Chr1	16552600	16552800	AT1TE54585	TE	CG
Chr1	16556300	16556600	AT1TE54585	TE	CG
Chr1	16619500	16619900	AT1G43850	Gene	CG
Chr1	16627100	16627300	AT1TE54805	TE	CG
Chr1	16639100	16639300	AT1TE54835	TE	CG
Chr1	16647900	16648400	AT1G43890	Gene	CG
Chr1	16663800	16664100	AT1TE54925	TE	CG
Chr1	16745500	16745700	AT1TE55320	TE	CG
Chr1	16750800	16751100	AT1TE55320	TE	CG
Chr1	16783900	16784300	AT1G44120	Gene	CG
Chr1	16797500	16797800	AT1G44170	Gene	CG
Chr1	16849800	16850100	AT1G44446	Gene	CG
Chr1	16853500	16854800	AT1TE55795	TE	CG
Chr1	16855300	16855500	AT1TE55795	TE	CG
Chr1	16857400	16857800	AT1TE55795	TE	CG
Chr1	16908600	16908800	AT1G44770	Gene	CG
Chr1	16924900	16925400	16924821-16925673	Intergenic	CG
Chr1	16961800	16962000	AT1TE56135	TE	CG
Chr1	17030300	17030500	17030400-17030833,AT1TE56400	Intergenic,TE	CG
Chr1	17056300	17056500	AT1TE56445	TE	CG
Chr1	17068400	17068800	AT1G45130	Gene	CG
Chr1	17200000	17200200	AT1G45976	Gene	CG
Chr1	17255400	17256500	17254893-17257392	Intergenic	CG
Chr1	17257100	17257300	17254893-17257392	Intergenic	CG
Chr1	17257600	17258700	AT1TE57220	TE	CG
Chr1	17259100	17259300	AT1TE57220	TE	CG
Chr1	17262200	17263300	AT1G46696	Gene	CG
Chr1	17263800	17264200	17264183-17265701,AT1G46696	Gene,Intergenic	CG
Chr1	17264500	17265100	17264183-17265701	Intergenic	CG
Chr1	17279400	17279600	17278277-17279564,AT1TE57280	Intergenic,TE	CG
Chr1	17280100	17280300	17279719-17282825	Intergenic	CG
Chr1	17309700	17310100	AT1G47240	Gene	CG
Chr1	17321400	17321600	AT1G47260	Gene	CG
Chr1	17324300	17324800	17323484-17324318,AT1G47265	Gene,Intergenic	CG
Chr1	17341800	17342500	17341706-17342914	Intergenic	CG
Chr1	17352900	17353400	AT1G47330	Gene	CG
Chr1	17354300	17354500	AT1G47340	Gene	CG
Chr1	17354900	17355300	AT1G47340	Gene	CG
Chr1	17360800	17361300	AT1TE57530	TE	CG
Chr1	17365500	17365800	AT1TE57530	TE	CG
Chr1	17396200	17396600	AT1G47420	Gene	CG
Chr1	17409100	17409300	17409116-17409423,AT1TE57660	Intergenic,TE	CG
Chr1	17463100	17463300	AT1G47550	Gene	CG
Chr1	17480800	17481100	AT1G47570	Gene	CG
Chr1	17481900	17482200	AT1G47570	Gene	CG
Chr1	17515700	17516000	17515727-17516123,AT1TE58060	Intergenic,TE	CG
Chr1	17520700	17521400	AT1TE58075	TE	CG
Chr1	17529200	17529400	17526306-17532166	Intergenic	CG
Chr1	17529700	17530000	17526306-17532166	Intergenic	CG
Chr1	17530300	17530500	17526306-17532166	Intergenic	CG
Chr1	17531200	17532400	17526306-17532166,AT1TE58100	Intergenic,TE	CG
Chr1	17532700	17536100	17532763-17533774,17535551-17536667,AT1G47660,AT1TE58100,AT1TE58105	Gene,Intergenic,TE	CG
Chr1	17568800	17569200	AT1G47740	Gene	CG
Chr1	17570900	17571100	17570159-17571314	Intergenic	CG
Chr1	17575000	17575300	AT1G47765	Gene	CG
Chr1	17609900	17610200	AT1TE58455	TE	CG
Chr1	17621100	17622100	17620653-17621654,17621887-17621888,17621958-17624596,AT1TE58490,AT1TE58495	Intergenic,TE	CG
Chr1	17625000	17625500	AT1TE58505	TE	CG
Chr1	17626200	17626500	AT1TE58505	TE	CG
Chr1	17647400	17647600	AT1G47900	Gene	CG
Chr1	17681200	17681700	AT1G47960,AT1TE58700,AT1TE58705	Gene,TE	CG
Chr1	17713100	17713400	17712660-17713520	Intergenic	CG
Chr1	17720400	17720700	AT1G48040	Gene	CG
Chr1	17725600	17725800	AT1G48050	Gene	CG
Chr1	17733600	17734000	AT1G48090	Gene	CG
Chr1	17735900	17736100	AT1G48090	Gene	CG
Chr1	17736400	17736600	AT1G48090	Gene	CG
Chr1	17739100	17739500	AT1G48090	Gene	CG
Chr1	17744900	17745400	AT1G48090	Gene	CG
Chr1	17749000	17749400	AT1G48090	Gene	CG
Chr1	17751800	17752000	AT1G48090	Gene	CG
Chr1	17752400	17752800	AT1G48090	Gene	CG
Chr1	17771400	17771700	AT1G48110	Gene	CG
Chr1	17776300	17776900	AT1G48120	Gene	CG
Chr1	17797500	17797700	AT1G48200	Gene	CG
Chr1	17812500	17813500	17812524-17812534,AT1TE59130,AT1TE59135	Intergenic,TE	CG
Chr1	17838300	17838600	17837717-17838741	Intergenic	CG
Chr1	17842600	17842900	AT1TE59235	TE	CG
Chr1	17844700	17845100	AT1TE59235	TE	CG
Chr1	17846000	17846200	17846019-17847356,AT1TE59240	Intergenic,TE	CG
Chr1	17850600	17850900	AT1G48310	Gene	CG
Chr1	17874000	17874300	AT1TE59320	TE	CG
Chr1	17887100	17887300	AT1G48410	Gene	CG
Chr1	17889700	17890200	AT1G48410	Gene	CG
Chr1	17922800	17923000	AT1G48490	Gene	CG
Chr1	17924400	17924600	AT1G48490	Gene	CG
Chr1	17925200	17925600	AT1G48490	Gene	CG
Chr1	17926300	17927200	AT1G48490	Gene	CG
Chr1	17942400	17942800	AT1G48520	Gene	CG
Chr1	17956600	17956800	AT1G48570	Gene	CG
Chr1	17958900	17959300	AT1G48580	Gene	CG
Chr1	17968000	17968300	AT1G48598,AT1G48600	Gene	CG
Chr1	17979900	17980200	17979528-17981773	Intergenic	CG
Chr1	17990200	17990600	AT1G48650	Gene	CG
Chr1	17993500	17993700	AT1G48650	Gene	CG
Chr1	18006600	18007100	AT1TE59745	TE	CG
Chr1	18038200	18038400	AT1G48760	Gene	CG
Chr1	18042000	18042700	AT1G48780	Gene	CG
Chr1	18044500	18044700	AT1G48790	Gene	CG
Chr1	18045900	18046700	AT1G48790	Gene	CG
Chr1	18063100	18063800	AT1G48840	Gene	CG
Chr1	18064400	18064700	AT1G48840	Gene	CG
Chr1	18065700	18066000	AT1G48850	Gene	CG
Chr1	18069300	18069500	AT1G48860	Gene	CG
Chr1	18081700	18082200	AT1G48880	Gene	CG
Chr1	18084100	18084300	18084144-18084145,18084168-18084343,AT1TE59960,AT1TE59965	Intergenic,TE	CG
Chr1	18108400	18109000	AT1G48950	Gene	CG
Chr1	18109700	18110100	AT1G48950	Gene	CG
Chr1	18114400	18114900	AT1G48970	Gene	CG
Chr1	18116100	18116400	AT1G48970	Gene	CG
Chr1	18142100	18142600	AT1G49040	Gene	CG
Chr1	18144000	18144400	AT1G49040	Gene	CG
Chr1	18145000	18145200	AT1G49040	Gene	CG
Chr1	18147300	18148100	AT1G49040	Gene	CG
Chr1	18151900	18152200	AT1G49050	Gene	CG
Chr1	18154500	18155000	18153361-18154505,AT1TE60180	Intergenic,TE	CG
Chr1	18159300	18160500	AT1TE60180	TE	CG
Chr1	18163000	18163600	18163494-18163937,AT1TE60180	Intergenic,TE	CG
Chr1	18181200	18181500	AT1G49160	Gene	CG
Chr1	18192700	18192900	AT1G49190	Gene	CG
Chr1	18217400	18217700	AT1G49240	Gene	CG
Chr1	18228700	18229100	AT1G49270	Gene	CG
Chr1	18257500	18257700	AT1G49340	Gene	CG
Chr1	18259100	18259500	AT1G49340	Gene	CG
Chr1	18259900	18260300	AT1G49340	Gene	CG
Chr1	18263500	18263800	AT1G49340	Gene	CG
Chr1	18269900	18270100	18269734-18270034,18270081-18270082,AT1TE60535,AT1TE60540	Intergenic,TE	CG
Chr1	18333900	18334100	AT1G49540	Gene	CG
Chr1	18335200	18336300	AT1G49540	Gene	CG
Chr1	18353200	18353700	AT1G49580	Gene	CG
Chr1	18368700	18369200	AT1G49630	Gene	CG
Chr1	18386900	18387100	AT1G49680	Gene	CG
Chr1	18402900	18403300	AT1G49730	Gene	CG
Chr1	18457600	18457800	18457358-18457968	Intergenic	CG
Chr1	18471200	18471700	AT1G49890	Gene	CG
Chr1	18482800	18483200	AT1G49920	Gene	CG
Chr1	18501300	18501800	AT1G49960,AT1G49970	Gene	CG
Chr1	18502100	18502300	AT1G49970	Gene	CG
Chr1	18511100	18511400	AT1G49980	Gene	CG
Chr1	18514200	18514400	AT1G49990	Gene	CG
Chr1	18514700	18515300	AT1G49990,AT1G50000	Gene	CG
Chr1	18515900	18516100	AT1G50000	Gene	CG
Chr1	18524100	18525000	AT1G50030	Gene	CG
Chr1	18525800	18526200	AT1G50030	Gene	CG
Chr1	18527700	18528000	AT1G50030	Gene	CG
Chr1	18528400	18528700	AT1G50030	Gene	CG
Chr1	18531500	18531700	AT1G50030	Gene	CG
Chr1	18532600	18533300	AT1G50030	Gene	CG
Chr1	18534100	18534300	AT1G50030	Gene	CG
Chr1	18534900	18535500	AT1G50030	Gene	CG
Chr1	18536200	18536500	AT1G50030	Gene	CG
Chr1	18537400	18537900	AT1G50030	Gene	CG
Chr1	18538400	18538800	AT1G50030	Gene	CG
Chr1	18558500	18558900	AT1G50110	Gene	CG
Chr1	18570500	18570900	AT1G50140	Gene	CG
Chr1	18574600	18574900	AT1G50140	Gene	CG
Chr1	18576900	18577100	AT1G50140	Gene	CG
Chr1	18591700	18591900	AT1G50200	Gene	CG
Chr1	18592200	18593300	AT1G50200	Gene	CG
Chr1	18594300	18594800	AT1G50200	Gene	CG
Chr1	18595300	18596400	AT1G50200	Gene	CG
Chr1	18608100	18608500	AT1G50240	Gene	CG
Chr1	18611000	18612400	AT1G50240	Gene	CG
Chr1	18613400	18613600	AT1G50240	Gene	CG
Chr1	18618200	18618700	AT1G50260	Gene	CG
Chr1	18622900	18623200	AT1G50270	Gene	CG
Chr1	18641500	18642300	18640488-18642459	Intergenic	CG
Chr1	18644300	18645000	18644174-18646908	Intergenic	CG
Chr1	18648600	18649000	18648596-18648756,AT1G50350	Gene,Intergenic	CG
Chr1	18653000	18653200	AT1G50360	Gene	CG
Chr1	18661000	18661400	AT1G50370	Gene	CG
Chr1	18673100	18673500	AT1G50410	Gene	CG
Chr1	18674600	18675100	AT1G50410	Gene	CG
Chr1	18675800	18676500	AT1G50410	Gene	CG
Chr1	18677000	18677200	AT1G50410	Gene	CG
Chr1	18682700	18683400	AT1G50430	Gene	CG
Chr1	18687100	18687600	AT1G50440	Gene	CG
Chr1	18696100	18696300	AT1G50460	Gene	CG
Chr1	18703000	18703300	AT1G50480	Gene	CG
Chr1	18708200	18708700	AT1G50500	Gene	CG
Chr1	18711100	18711500	AT1G50500	Gene	CG
Chr1	18714600	18714800	AT1G50500	Gene	CG
Chr1	18719800	18720200	AT1G50520	Gene	CG
Chr1	18729100	18729500	AT1G50575	Gene	CG
Chr1	18731700	18732000	AT1G50580	Gene	CG
Chr1	18737700	18738100	AT1G50600	Gene	CG
Chr1	18772900	18773200	AT1G50660	Gene	CG
Chr1	18773500	18774200	AT1G50660	Gene	CG
Chr1	18796700	18797300	AT1G50730	Gene	CG
Chr1	18806600	18807400	18807394-18807672,AT1TE62360	Intergenic,TE	CG
Chr1	18811200	18811400	AT1G50750	Gene	CG
Chr1	18840300	18840500	AT1G50840	Gene	CG
Chr1	18841000	18841600	AT1G50840	Gene	CG
Chr1	18842900	18843600	AT1G50840	Gene	CG
Chr1	18849200	18850400	AT1TE62470	TE	CG
Chr1	18878600	18879000	AT1G50940	Gene	CG
Chr1	18936500	18936800	AT1G51110	Gene	CG
Chr1	18962600	18963100	18962094-18963205	Intergenic	CG
Chr1	18964800	18965000	AT1G51172	Gene	CG
Chr1	18965400	18965900	18965571-18966109,AT1G51172	Gene,Intergenic	CG
Chr1	18966200	18966600	AT1TE62820	TE	CG
Chr1	18967000	18968800	AT1TE62820	TE	CG
Chr1	18970500	18971500	18971496-18971500,AT1TE62825	Intergenic,TE	CG
Chr1	18985900	18986200	AT1G51200	Gene	CG
Chr1	19019400	19020400	AT1G51310	Gene	CG
Chr1	19037500	19038000	AT1G51350	Gene	CG
Chr1	19038400	19038600	AT1G51350	Gene	CG
Chr1	19046200	19046500	AT1G51370	Gene	CG
Chr1	19108800	19109100	AT1G51520	Gene	CG
Chr1	19116700	19117100	AT1G51540,AT1G51550	Gene	CG
Chr1	19117800	19118400	AT1G51550	Gene	CG
Chr1	19123000	19123200	AT1G51570	Gene	CG
Chr1	19126600	19127600	AT1G51580	Gene	CG
Chr1	19128500	19128900	AT1G51590	Gene	CG
Chr1	19133900	19134300	AT1G51600	Gene	CG
Chr1	19138200	19138600	AT1G51610	Gene	CG
Chr1	19139500	19139700	AT1G51610	Gene	CG
Chr1	19141000	19141300	AT1G51620	Gene	CG
Chr1	19151100	19151500	AT1G51640	Gene	CG
Chr1	19167400	19167800	AT1G51690	Gene	CG
Chr1	19168200	19168600	AT1G51690	Gene	CG
Chr1	19171600	19171800	19171618-19171978,AT1TE63520	Intergenic,TE	CG
Chr1	19176700	19177000	AT1G51710	Gene	CG
Chr1	19181600	19182300	AT1G51720	Gene	CG
Chr1	19182900	19183100	AT1G51720	Gene	CG
Chr1	19186800	19187000	AT1G51730	Gene	CG
Chr1	19192900	19193200	AT1G51745	Gene	CG
Chr1	19193700	19194400	AT1G51745	Gene	CG
Chr1	19207000	19207200	AT1G51790	Gene	CG
Chr1	19217000	19217200	AT1G51800	Gene	CG
Chr1	19312100	19312700	AT1G51965	Gene	CG
Chr1	19370800	19371400	AT1G52080	Gene	CG
Chr1	19410000	19410400	AT1G52150	Gene	CG
Chr1	19410700	19411100	AT1G52150	Gene	CG
Chr1	19421100	19421400	AT1G52160	Gene	CG
Chr1	19425000	19425200	AT1G52180	Gene	CG
Chr1	19456200	19456500	AT1G52240	Gene	CG
Chr1	19462700	19462900	AT1G52260	Gene	CG
Chr1	19486700	19487000	AT1G52320	Gene	CG
Chr1	19500700	19500900	AT1G52360	Gene	CG
Chr1	19501700	19502300	AT1G52360	Gene	CG
Chr1	19504500	19505100	AT1G52360	Gene	CG
Chr1	19510600	19511000	AT1G52380	Gene	CG
Chr1	19528800	19529400	AT1G52420	Gene	CG
Chr1	19529700	19530100	AT1G52420	Gene	CG
Chr1	19534600	19535100	AT1G52430	Gene	CG
Chr1	19562600	19562800	AT1G52500,AT1G52510,AT1TE64710	Gene,TE	CG
Chr1	19566500	19566800	AT1G52520	Gene	CG
Chr1	19567300	19567900	AT1G52520	Gene	CG
Chr1	19569200	19569500	AT1G52530	Gene	CG
Chr1	19584000	19584600	AT1G52570	Gene	CG
Chr1	19585100	19586200	AT1G52570	Gene	CG
Chr1	19587600	19587900	19587050-19587637,AT1G52580	Gene,Intergenic	CG
Chr1	19588300	19588700	AT1G52580	Gene	CG
Chr1	19595600	19596100	AT1TE64825	TE	CG
Chr1	19599100	19599800	AT1TE64830	TE	CG
Chr1	19609000	19609600	AT1G52640	Gene	CG
Chr1	19644700	19644900	AT1G52730	Gene	CG
Chr1	19648000	19648300	AT1G52750	Gene	CG
Chr1	19659900	19661500	AT1G52780	Gene	CG
Chr1	19661900	19662100	AT1G52780	Gene	CG
Chr1	19669300	19669500	AT1G52820	Gene	CG
Chr1	19677600	19677800	AT1TE65060	TE	CG
Chr1	19722600	19723400	AT1G52940	Gene	CG
Chr1	19743600	19743800	19743449-19743666,AT1TE65255	Intergenic,TE	CG
Chr1	19757300	19757800	AT1G53025	Gene	CG
Chr1	19758500	19758700	AT1G53025	Gene	CG
Chr1	19765200	19766100	AT1G53040	Gene	CG
Chr1	19773300	19774200	AT1G53050,AT1TE65385	Gene,TE	CG
Chr1	19774800	19775100	AT1G53050	Gene	CG
Chr1	19785200	19785500	AT1G53090	Gene	CG
Chr1	19815100	19815300	AT1G53165	Gene	CG
Chr1	19838300	19838500	AT1G53190	Gene	CG
Chr1	19841800	19842100	AT1G53200	Gene	CG
Chr1	19865500	19865700	AT1G53280	Gene	CG
Chr1	19884900	19885900	AT1G53310	Gene	CG
Chr1	19886200	19886500	AT1G53310	Gene	CG
Chr1	19891900	19892200	AT1G53320	Gene	CG
Chr1	19914300	19914600	AT1G53380	Gene	CG
Chr1	19949200	19949600	AT1G53440	Gene	CG
Chr1	19950400	19950600	AT1G53440	Gene	CG
Chr1	19954900	19955400	AT1G53460	Gene	CG
Chr1	19967400	19967800	AT1G53500	Gene	CG
Chr1	19968200	19968400	AT1G53500	Gene	CG
Chr1	19971200	19971900	AT1G53510	Gene	CG
Chr1	19997500	19997900	AT1G53590	Gene	CG
Chr1	19998400	19998800	AT1G53590	Gene	CG
Chr1	20016400	20016800	AT1TE66160	TE	CG
Chr1	20058100	20058500	AT1G53720	Gene	CG
Chr1	20063500	20063700	AT1G53730	Gene	CG
Chr1	20075800	20076200	AT1G53780	Gene	CG
Chr1	20082800	20083400	AT1G53800	Gene	CG
Chr1	20102900	20103400	AT1G53840	Gene	CG
Chr1	20191300	20191600	AT1G54090	Gene	CG
Chr1	20196500	20196900	AT1G54100	Gene	CG
Chr1	20202900	20203400	AT1G54115	Gene	CG
Chr1	20223600	20224200	AT1G54170	Gene	CG
Chr1	20248200	20248600	AT1G54220	Gene	CG
Chr1	20261600	20261800	AT1G54270	Gene	CG
Chr1	20265700	20266100	AT1G54280	Gene	CG
Chr1	20289100	20289400	AT1G54350	Gene	CG
Chr1	20298300	20298600	AT1G54380	Gene	CG
Chr1	20302000	20302400	AT1G54385	Gene	CG
Chr1	20311900	20312900	20312612-20312613,20312886-20313845,AT1G54420,AT1TE67110,AT1TE67115	Gene,Intergenic,TE	CG
Chr1	20319800	20320500	20317986-20319811,20319996-20320069,20320291-20322182,AT1TE67155,AT1TE67160	Intergenic,TE	CG
Chr1	20325400	20325600	AT1G54440	Gene	CG
Chr1	20326200	20326400	AT1G54440	Gene	CG
Chr1	20329300	20330000	20328959-20329352,AT1TE67185	Intergenic,TE	CG
Chr1	20342100	20342300	AT1G54460	Gene	CG
Chr1	20351200	20351500	AT1G54490	Gene	CG
Chr1	20353500	20354000	AT1G54490	Gene	CG
Chr1	20354500	20355500	AT1G54490	Gene	CG
Chr1	20355900	20356300	AT1G54490	Gene	CG
Chr1	20358500	20358900	AT1G54510	Gene	CG
Chr1	20365000	20365400	AT1G54520	Gene	CG
Chr1	20395700	20396000	AT1G54610,AT1TE67360	Gene,TE	CG
Chr1	20419000	20419400	AT1G54710	Gene	CG
Chr1	20434000	20434300	AT1G54760	Gene	CG
Chr1	20452800	20453000	AT1G54840	Gene	CG
Chr1	20472000	20472200	AT1G54920	Gene	CG
Chr1	20502800	20503000	AT1G54960	Gene	CG
Chr1	20512400	20512700	AT1G54990	Gene	CG
Chr1	20525100	20525500	20521099-20525708	Intergenic	CG
Chr1	20536700	20537100	AT1G55040	Gene	CG
Chr1	20538000	20538300	AT1G55040	Gene	CG
Chr1	20575500	20575900	AT1G55150	Gene	CG
Chr1	20585200	20585900	AT1G55180	Gene	CG
Chr1	20609600	20609800	AT1G55250	Gene	CG
Chr1	20646700	20647000	AT1G55325	Gene	CG
Chr1	20654300	20654700	AT1G55350	Gene	CG
Chr1	20656800	20657200	AT1G55350	Gene	CG
Chr1	20657900	20658400	AT1G55350	Gene	CG
Chr1	20658800	20659000	AT1G55350	Gene	CG
Chr1	20662000	20662300	AT1G55350	Gene	CG
Chr1	20663400	20663800	AT1G55350	Gene	CG
Chr1	20734800	20735200	AT1G55540	Gene	CG
Chr1	20738200	20738400	AT1G55540	Gene	CG
Chr1	20739900	20740100	AT1G55540	Gene	CG
Chr1	20769500	20770500	AT1G55590	Gene	CG
Chr1	20780400	20780800	AT1G55610	Gene	CG
Chr1	20787700	20788200	AT1G55620	Gene	CG
Chr1	20791900	20792500	AT1G55630	Gene	CG
Chr1	20805000	20805200	AT1G55680	Gene	CG
Chr1	20833000	20833300	AT1G55730	Gene	CG
Chr1	20856900	20857100	20856122-20856922,AT1G55800	Gene,Intergenic	CG
Chr1	20862200	20862500	AT1G55810	Gene	CG
Chr1	20880600	20881200	AT1G55860	Gene	CG
Chr1	20881500	20881700	AT1G55860	Gene	CG
Chr1	20882300	20882500	AT1G55860	Gene	CG
Chr1	20888200	20889400	AT1G55860	Gene	CG
Chr1	20897400	20897900	AT1G55870	Gene	CG
Chr1	20919700	20920000	AT1G55930	Gene	CG
Chr1	20927200	20927400	AT1G55950	Gene	CG
Chr1	20932400	20932600	AT1G55970	Gene	CG
Chr1	20933400	20933600	AT1G55970	Gene	CG
Chr1	20935400	20935600	AT1G55970	Gene	CG
Chr1	20936300	20936800	AT1G55970	Gene	CG
Chr1	20974800	20975200	AT1G56080	Gene	CG
Chr1	21008900	21009400	AT1G56145	Gene	CG
Chr1	21038100	21038300	21038235-21038236,AT1TE69455,AT1TE69460	Intergenic,TE	CG
Chr1	21047100	21047500	AT1G56230	Gene	CG
Chr1	21073400	21073600	AT1G56280	Gene	CG
Chr1	21076700	21077100	AT1G56290	Gene	CG
Chr1	21077700	21078300	AT1G56290	Gene	CG
Chr1	21090500	21090700	AT1G56340	Gene	CG
Chr1	21097100	21097300	AT1G56350	Gene	CG
Chr1	21124800	21126200	21124234-21124889,21125292-21125293,21125354-21125355,21125756-21125757,21125793-21125811,AT1TE69795,AT1TE69800,AT1TE69805,AT1TE69810,AT1TE69815	Intergenic,TE	CG
Chr1	21140200	21140800	AT1G56440	Gene	CG
Chr1	21143300	21143700	AT1G56450	Gene	CG
Chr1	21147500	21148100	AT1G56460	Gene	CG
Chr1	21148400	21148600	AT1G56460	Gene	CG
Chr1	21166000	21166400	AT1G56500	Gene	CG
Chr1	21180500	21180900	21180888-21181664,AT1G56530	Gene,Intergenic	CG
Chr1	21196500	21197000	AT1G56570	Gene	CG
Chr1	21197300	21197800	21197721-21198259,AT1G56570	Gene,Intergenic	CG
Chr1	21202200	21202700	AT1G56590	Gene	CG
Chr1	21245800	21246600	AT1TE70190	TE	CG
Chr1	21248400	21248600	AT1TE70190	TE	CG
Chr1	21254600	21254900	AT1G56690	Gene	CG
Chr1	21263800	21264100	AT1G56720	Gene	CG
Chr1	21281700	21281900	21266368-21309950	Intergenic	CG
Chr1	21304800	21305000	21266368-21309950	Intergenic	CG
Chr1	21350000	21350200	AT1TE70490	TE	CG
Chr1	21363200	21363400	AT1G57680	Gene	CG
Chr1	21368900	21369400	21368150-21369630	Intergenic	CG
Chr1	21371400	21371800	AT1G57700,AT1TE70550	Gene,TE	CG
Chr1	21373200	21373400	AT1G57700	Gene	CG
Chr1	21450600	21451000	AT1TE70805	TE	CG
Chr1	21451300	21451500	AT1TE70805	TE	CG
Chr1	21452800	21453200	AT1TE70805	TE	CG
Chr1	21454400	21455900	AT1TE70805	TE	CG
Chr1	21456800	21457500	21456069-21457401,AT1TE70815	Intergenic,TE	CG
Chr1	21466000	21466200	AT1G58030	Gene	CG
Chr1	21489600	21489900	AT1G58060	Gene	CG
Chr1	21497000	21497400	AT1G58060	Gene	CG
Chr1	21499200	21499400	AT1G58060	Gene	CG
Chr1	21515800	21516100	AT1G58110	Gene	CG
Chr1	21516800	21517200	AT1G58110	Gene	CG
Chr1	21548900	21549100	AT1G58200	Gene	CG
Chr1	21555400	21556000	AT1G58210	Gene	CG
Chr1	21559200	21559900	AT1G58220	Gene	CG
Chr1	21560200	21560700	AT1G58220	Gene	CG
Chr1	21570000	21570300	AT1G58230	Gene	CG
Chr1	21572400	21572900	AT1G58230	Gene	CG
Chr1	21574700	21575100	AT1G58230	Gene	CG
Chr1	21585300	21585500	21584524-21586036	Intergenic	CG
Chr1	21587800	21588200	AT1G58250	Gene	CG
Chr1	21592300	21592600	AT1G58250	Gene	CG
Chr1	21593400	21594000	AT1G58250	Gene	CG
Chr1	21594300	21594500	AT1G58250	Gene	CG
Chr1	21596400	21597200	AT1G58250	Gene	CG
Chr1	21599500	21599800	AT1G58250	Gene	CG
Chr1	21610900	21611300	21610855-21610909,AT1G58265	Gene,Intergenic	CG
Chr1	21630700	21630900	21629996-21631947	Intergenic	CG
Chr1	21637700	21637900	AT1TE71405	TE	CG
Chr1	21663600	21663900	AT1G58350	Gene	CG
Chr1	21664300	21665200	AT1G58350	Gene	CG
Chr1	21680000	21680300	AT1G58360	Gene	CG
Chr1	21714200	21714800	AT1G58440	Gene	CG
Chr1	21719500	21719900	21719616-21721404,AT1TE71670	Intergenic,TE	CG
Chr1	21735900	21736500	AT1G58520	Gene	CG
Chr1	21747100	21747700	AT1G58602,AT1TE71770	Gene,TE	CG
Chr1	21748000	21748800	AT1G58602,AT1TE71775	Gene,TE	CG
Chr1	21875400	21875700	AT1G59540	Gene	CG
Chr1	21876000	21876400	AT1G59540	Gene	CG
Chr1	21876900	21877100	AT1G59540	Gene	CG
Chr1	21878400	21878700	AT1G59540	Gene	CG
Chr1	21882400	21882700	AT1G59560	Gene	CG
Chr1	21885200	21885600	AT1G59580	Gene	CG
Chr1	21897000	21898100	AT1G59610	Gene	CG
Chr1	21898800	21899200	AT1G59610	Gene	CG
Chr1	21900000	21900800	AT1G59610	Gene	CG
Chr1	21925800	21926500	AT1G59660	Gene	CG
Chr1	21981200	21981400	AT1G59750	Gene	CG
Chr1	21986600	21987100	AT1G59760	Gene	CG
Chr1	21988600	21988800	AT1G59760	Gene	CG
Chr1	22013300	22013500	AT1G59820	Gene	CG
Chr1	22015800	22016200	AT1G59820	Gene	CG
Chr1	22019300	22020000	AT1G59820	Gene	CG
Chr1	22029500	22029700	AT1G59850	Gene	CG
Chr1	22038200	22038800	AT1G59870	Gene	CG
Chr1	22044900	22045100	AT1G59890	Gene	CG
Chr1	22049600	22050100	AT1G59890	Gene	CG
Chr1	22054900	22055200	AT1G59910	Gene	CG
Chr1	22082500	22082700	AT1G59980	Gene	CG
Chr1	22090700	22091100	AT1G59990	Gene	CG
Chr1	22091400	22091800	AT1G59990	Gene	CG
Chr1	22100800	22102300	AT1TE72970	TE	CG
Chr1	22102600	22105200	AT1TE72970	TE	CG
Chr1	22143800	22144100	AT1G60070	Gene	CG
Chr1	22144400	22144600	AT1G60070	Gene	CG
Chr1	22145400	22145700	AT1G60070	Gene	CG
Chr1	22147900	22148200	AT1G60070	Gene	CG
Chr1	22177300	22177600	AT1G60140	Gene	CG
Chr1	22178100	22178600	AT1G60140	Gene	CG
Chr1	22194100	22194400	AT1G60170	Gene	CG
Chr1	22202000	22202500	AT1G60200,AT1TE73330	Gene,TE	CG
Chr1	22211500	22211700	AT1G60220	Gene	CG
Chr1	22231200	22231900	AT1TE73425	TE	CG
Chr1	22259600	22259800	AT1G60410	Gene	CG
Chr1	22263200	22263800	AT1G60420	Gene	CG
Chr1	22267600	22267900	AT1G60440	Gene	CG
Chr1	22269700	22270000	22269243-22271226	Intergenic	CG
Chr1	22308900	22309300	AT1G60560	Gene	CG
Chr1	22331800	22332300	AT1G60620	Gene	CG
Chr1	22341500	22341800	AT1G60650	Gene	CG
Chr1	22367000	22367900	AT1G60770	Gene	CG
Chr1	22369700	22369900	AT1G60780	Gene	CG
Chr1	22380600	22380800	AT1G60790	Gene	CG
Chr1	22384500	22385300	AT1G60800	Gene	CG
Chr1	22398300	22398600	AT1G60850	Gene	CG
Chr1	22412600	22413000	AT1G60890	Gene	CG
Chr1	22426900	22427100	AT1G60900	Gene	CG
Chr1	22467100	22467700	AT1G60995	Gene	CG
Chr1	22476100	22476400	AT1G61010	Gene	CG
Chr1	22484800	22485200	AT1G61040	Gene	CG
Chr1	22510100	22510300	AT1G61100	Gene	CG
Chr1	22569900	22570100	AT1G61210	Gene	CG
Chr1	22635200	22635700	AT1G61350	Gene	CG
Chr1	22656300	22656700	AT1G61400	Gene	CG
Chr1	22661200	22661400	AT1G61420	Gene	CG
Chr1	22687600	22687900	AT1G61490	Gene	CG
Chr1	22692000	22692500	AT1G61500	Gene	CG
Chr1	22748200	22748400	AT1G61640	Gene	CG
Chr1	22783000	22783400	AT1G61690	Gene	CG
Chr1	22784100	22784300	AT1G61690	Gene	CG
Chr1	22785200	22785800	AT1G61690	Gene	CG
Chr1	22811000	22811200	AT1G61770	Gene	CG
Chr1	22818800	22819000	22818880-22819632,AT1TE75215	Intergenic,TE	CG
Chr1	22857800	22858300	AT1G61850	Gene	CG
Chr1	22863700	22864000	AT1G61860	Gene	CG
Chr1	22882600	22883000	AT1G61900	Gene	CG
Chr1	22921200	22921700	AT1G62020	Gene	CG
Chr1	22922800	22923100	AT1G62020	Gene	CG
Chr1	22967700	22968100	AT1G62130	Gene	CG
Chr1	22982600	22982900	AT1G62200	Gene	CG
Chr1	22996200	22996700	AT1G62250	Gene	CG
Chr1	22998400	22998800	AT1G62260	Gene	CG
Chr1	23034000	23034400	23031816-23036039	Intergenic	CG
Chr1	23034800	23035000	23031816-23036039	Intergenic	CG
Chr1	23048700	23049100	AT1G62330	Gene	CG
Chr1	23173400	23173900	AT1G62580,AT1TE76390	Gene,TE	CG
Chr1	23180800	23181100	AT1G62600	Gene	CG
Chr1	23234900	23235200	AT1G62750	Gene	CG
Chr1	23265200	23265600	AT1G62830	Gene	CG
Chr1	23272600	23272800	AT1G62850	Gene	CG
Chr1	23280800	23281600	23279333-23281603	Intergenic	CG
Chr1	23316600	23317600	AT1G62950	Gene	CG
Chr1	23318700	23319100	AT1G62960	Gene	CG
Chr1	23355900	23356200	AT1G63020	Gene	CG
Chr1	23356500	23357000	AT1G63020	Gene	CG
Chr1	23358000	23359900	AT1G63020	Gene	CG
Chr1	23376600	23376900	AT1G63050	Gene	CG
Chr1	23409200	23409600	AT1G63120	Gene	CG
Chr1	23464400	23465000	AT1G63250	Gene	CG
Chr1	23483600	23484000	AT1G63300	Gene	CG
Chr1	23525400	23525900	AT1G63430	Gene	CG
Chr1	23548300	23548500	AT1G63490	Gene	CG
Chr1	23557400	23557600	AT1G63500	Gene	CG
Chr1	23604800	23605800	AT1G63660	Gene	CG
Chr1	23621200	23621500	AT1G63690	Gene	CG
Chr1	23625000	23625300	AT1G63700	Gene	CG
Chr1	23628800	23629000	AT1G63700	Gene	CG
Chr1	23671000	23671400	AT1G63810	Gene	CG
Chr1	23804200	23804500	AT1G64140,AT1G64142	Gene	CG
Chr1	23853300	23853600	AT1G64280	Gene	CG
Chr1	23854000	23854400	AT1G64280	Gene	CG
Chr1	23868800	23869000	23867711-23869036	Intergenic	CG
Chr1	23961400	23961700	AT1G64530	Gene	CG
Chr1	23962000	23962500	AT1G64530	Gene	CG
Chr1	23981600	23982000	AT1G64570	Gene	CG
Chr1	24076500	24076900	AT1G64790	Gene	CG
Chr1	24082300	24082800	AT1G64790	Gene	CG
Chr1	24094500	24094700	AT1G64840	Gene	CG
Chr1	24110700	24110900	AT1G64890	Gene	CG
Chr1	24149900	24150100	AT1G65010	Gene	CG
Chr1	24155100	24155500	AT1G65020	Gene	CG
Chr1	24173100	24173300	AT1G65070	Gene	CG
Chr1	24230200	24230500	AT1G65230	Gene	CG
Chr1	24307100	24307500	AT1G65440	Gene	CG
Chr1	24309400	24309900	AT1G65440	Gene	CG
Chr1	24381900	24382100	AT1G65580	Gene	CG
Chr1	24415700	24416100	AT1G65650	Gene	CG
Chr1	24479300	24479500	AT1G65810	Gene	CG
Chr1	24491900	24492100	AT1G65840	Gene	CG
Chr1	24526100	24526500	AT1G65920	Gene	CG
Chr1	24549300	24549700	AT1G65950	Gene	CG
Chr1	24575800	24576000	24575756-24576063	Intergenic	CG
Chr1	24667400	24667700	AT1G66210	Gene	CG
Chr1	24694200	24694700	AT1G66250	Gene	CG
Chr1	24730700	24731100	AT1G66330	Gene	CG
Chr1	24734700	24735000	AT1G66340	Gene	CG
Chr1	24735700	24735900	AT1G66340	Gene	CG
Chr1	24737100	24737400	AT1G66340	Gene	CG
Chr1	24862400	24862700	AT1G66660	Gene	CG
Chr1	24881500	24881700	AT1G66720	Gene	CG
Chr1	24934900	24935100	AT1G66840	Gene	CG
Chr1	24954400	24954700	AT1G66880	Gene	CG
Chr1	25020600	25021100	AT1G67040	Gene	CG
Chr1	25057600	25058200	25057282-25061731	Intergenic	CG
Chr1	25095900	25096200	25095526-25097891	Intergenic	CG
Chr1	25107200	25107600	AT1G67140	Gene	CG
Chr1	25111100	25111500	AT1G67140	Gene	CG
Chr1	25152100	25152300	AT1G67230	Gene	CG
Chr1	25159400	25159600	AT1TE82600	TE	CG
Chr1	25277900	25278400	AT1G67480	Gene	CG
Chr1	25343700	25343900	AT1TE83175	TE	CG
Chr1	25364400	25364900	AT1G67660	Gene	CG
Chr1	25375600	25375900	AT1G67700	Gene	CG
Chr1	25449600	25450000	AT1G67870	Gene	CG
Chr1	25450700	25451000	AT1G67870	Gene	CG
Chr1	25474400	25474900	AT1G67930	Gene	CG
Chr1	25475500	25475700	AT1G67930	Gene	CG
Chr1	25512400	25512900	AT1G68060	Gene	CG
Chr1	25525700	25525900	AT1G68110	Gene	CG
Chr1	25557300	25557500	AT1G68185	Gene	CG
Chr1	25646800	25647100	AT1G68400	Gene	CG
Chr1	26478400	26478700	AT1G70300	Gene	CG
Chr1	26611200	26611400	AT1G70570	Gene	CG
Chr1	26701700	26702100	AT1G70790	Gene	CG
Chr1	27012600	27012800	AT1G71820	Gene	CG
Chr1	27021300	27021500	AT1G71830	Gene	CG
Chr1	27101900	27102100	AT1G71990	Gene	CG
Chr1	27252400	27252800	AT1G72410	Gene	CG
Chr1	27368100	27368400	AT1G72700	Gene	CG
Chr1	27378200	27378500	AT1G72730	Gene	CG
Chr1	27684800	27685300	AT1G73630	Gene	CG
Chr1	27960700	27961000	AT1G74380	Gene	CG
Chr1	28515900	28516200	28516118-28516548,AT1TE93275	Intergenic,TE	CG
Chr1	28660500	28660900	AT1G76400	Gene	CG
Chr1	28831500	28831900	AT1G76810	Gene	CG
Chr1	28909400	28909800	AT1G76950	Gene	CG
Chr1	29018300	29018700	AT1G77230,AT1G77240	Gene	CG
Chr1	29394500	29394800	AT1G78120	Gene	CG
Chr1	29681600	29681800	AT1G78940	Gene	CG
Chr1	29747600	29747800	AT1G79080	Gene	CG
Chr1	30080000	30080200	AT1G79960	Gene	CG
Chr1	30101600	30101800	AT1TE98440	TE	CG
Chr2	7600	7800	6672-9648	Intergenic	CG
Chr2	13000	13200	13069-13072,AT2TE00010,AT2TE00015	Intergenic,TE	CG
Chr2	28500	28700	AT2TE00015	TE	CG
Chr2	29000	29300	AT2TE00015	TE	CG
Chr2	30300	30700	30317-30318,AT2TE00020,AT2TE00025	Intergenic,TE	CG
Chr2	31100	31400	AT2TE00025	TE	CG
Chr2	32500	32800	AT2TE00030,AT2TE00035	TE	CG
Chr2	33400	33700	AT2TE00030,AT2TE00035	TE	CG
Chr2	35000	35300	AT2TE00030,AT2TE00045	TE	CG
Chr2	36000	38100	AT2TE00030,AT2TE00045	TE	CG
Chr2	38800	39200	AT2TE00030	TE	CG
Chr2	39600	39800	AT2TE00030	TE	CG
Chr2	40600	41700	AT2TE00030	TE	CG
Chr2	48500	48700	AT2TE00075	TE	CG
Chr2	49700	49900	49796-49819,49859-49860,AT2TE00075,AT2TE00080,AT2TE00085	Intergenic,TE	CG
Chr2	53100	53400	AT2TE00095	TE	CG
Chr2	59900	60200	AT2TE00110	TE	CG
Chr2	63100	63300	AT2TE00110	TE	CG
Chr2	63600	63800	AT2TE00110	TE	CG
Chr2	65100	65800	AT2TE00115,AT2TE00120	TE	CG
Chr2	66200	66500	AT2TE00115,AT2TE00120	TE	CG
Chr2	67700	67900	AT2TE00115	TE	CG
Chr2	68900	69200	AT2G01050	Gene	CG
Chr2	141100	141300	AT2G01270	Gene	CG
Chr2	159000	159200	AT2G01330	Gene	CG
Chr2	204400	204600	203795-204539,AT2TE00795	Intergenic,TE	CG
Chr2	271000	271200	AT2G01600	Gene	CG
Chr2	280300	280700	AT2G01630	Gene	CG
Chr2	307600	308300	AT2G01680	Gene	CG
Chr2	309500	309700	AT2G01690	Gene	CG
Chr2	329900	330200	AT2G01750	Gene	CG
Chr2	330900	331200	AT2G01750	Gene	CG
Chr2	358000	358200	AT2G01820	Gene	CG
Chr2	358700	358900	AT2G01820	Gene	CG
Chr2	441500	442100	AT2G01950	Gene	CG
Chr2	526400	526800	AT2G02090	Gene	CG
Chr2	557300	557500	AT2G02170	Gene	CG
Chr2	584300	584600	AT2G02220	Gene	CG
Chr2	585000	586100	AT2G02220	Gene	CG
Chr2	633400	633700	AT2G02410	Gene	CG
Chr2	664300	664700	AT2G02480	Gene	CG
Chr2	763200	763600	AT2G02720	Gene	CG
Chr2	789300	789900	AT2G02790	Gene	CG
Chr2	865400	865600	AT2G02970	Gene	CG
Chr2	953800	954100	AT2G03150	Gene	CG
Chr2	997200	997400	AT2G03280	Gene	CG
Chr2	1138400	1138700	AT2G03730	Gene	CG
Chr2	1251600	1252000	1251391-1252886	Intergenic	CG
Chr2	1252400	1252800	1251391-1252886	Intergenic	CG
Chr2	1433800	1434000	AT2TE06595	TE	CG
Chr2	1668200	1668400	AT2TE07725	TE	CG
Chr2	1705000	1705400	AT2G04850	Gene	CG
Chr2	1958300	1958500	AT2G05360	Gene	CG
Chr2	2115100	2115300	2114875-2115379	Intergenic	CG
Chr2	2326300	2326500	AT2TE10735,AT2TE10740	TE	CG
Chr2	2329900	2330100	2329691-2330078,AT2TE10750	Intergenic,TE	CG
Chr2	2538900	2539300	AT2G06420,AT2TE11500	Gene,TE	CG
Chr2	2753400	2753800	2753235-2754666	Intergenic	CG
Chr2	3962000	3962200	AT2TE16800	TE	CG
Chr2	4096600	4096900	AT2G10550	Gene	CG
Chr2	4227000	4227300	AT2TE17845	TE	CG
Chr2	4237400	4237900	AT2TE17875	TE	CG
Chr2	4987400	4987600	AT2TE20435	TE	CG
Chr2	4988800	4989000	AT2TE20435	TE	CG
Chr2	5095200	5095500	AT2TE20940,AT2TE20945	TE	CG
Chr2	5096400	5097300	AT2TE20940,AT2TE20945	TE	CG
Chr2	5106600	5106900	AT2TE20960,AT2TE20965	TE	CG
Chr2	5110100	5110300	AT2TE20960,AT2TE20965	TE	CG
Chr2	5172100	5172700	5171783-5173570	Intergenic	CG
Chr2	5197400	5197700	AT2TE21295	TE	CG
Chr2	5287400	5287600	AT2TE21530	TE	CG
Chr2	5312800	5313000	5312863-5313190,AT2TE21610	Intergenic,TE	CG
Chr2	5395200	5395400	AT2TE21855	TE	CG
Chr2	7039700	7039900	AT2G16250	Gene	CG
Chr2	7139000	7139400	AT2G16485	Gene	CG
Chr2	7627400	7627600	AT2G17530	Gene	CG
Chr2	7825300	7825600	AT2G17980	Gene	CG
Chr2	7918500	7918900	AT2G18193	Gene	CG
Chr2	8141400	8141700	AT2G18790	Gene	CG
Chr2	9384100	9384400	AT2G22070	Gene	CG
Chr2	9824600	9824900	AT2G23070	Gene	CG
Chr2	9846600	9846800	AT2G23140	Gene	CG
Chr2	9856600	9857100	AT2G23150	Gene	CG
Chr2	9880800	9881100	AT2G23200	Gene	CG
Chr2	9923000	9923400	AT2TE42460	TE	CG
Chr2	9952100	9952400	AT2G23360	Gene	CG
Chr2	9957700	9958100	AT2G23380	Gene	CG
Chr2	9959600	9959900	AT2G23380	Gene	CG
Chr2	9961500	9961800	AT2G23390	Gene	CG
Chr2	9974200	9974400	AT2G23420	Gene	CG
Chr2	9996900	9997200	AT2G23460	Gene	CG
Chr2	10002000	10002200	AT2TE42810	TE	CG
Chr2	10007300	10007500	AT2TE42810	TE	CG
Chr2	10102100	10102400	AT2G23740	Gene	CG
Chr2	10123600	10123900	AT2G23780	Gene	CG
Chr2	10186400	10186600	AT2G23945	Gene	CG
Chr2	10199000	10199200	AT2TE43615	TE	CG
Chr2	10201300	10201900	AT2G23980	Gene	CG
Chr2	10203000	10203700	AT2G23980	Gene	CG
Chr2	10225500	10226800	AT2G24050	Gene	CG
Chr2	10230600	10231000	AT2G24060	Gene	CG
Chr2	10232800	10233000	AT2G24070	Gene	CG
Chr2	10246000	10246600	AT2G24100	Gene	CG
Chr2	10251700	10252100	AT2G24120	Gene	CG
Chr2	10274900	10275100	AT2G24170	Gene	CG
Chr2	10301200	10301500	AT2G24220	Gene	CG
Chr2	10313600	10313900	AT2G24250	Gene	CG
Chr2	10382500	10382900	AT2G24420	Gene	CG
Chr2	10417300	10417500	AT2G24520	Gene	CG
Chr2	10418500	10418900	AT2G24520	Gene	CG
Chr2	10422800	10423000	AT2G24530	Gene	CG
Chr2	10423900	10424100	AT2G24530	Gene	CG
Chr2	10477400	10478000	AT2G24640	Gene	CG
Chr2	10499900	10500200	AT2G24690	Gene	CG
Chr2	10508500	10508700	AT2TE45095,AT2TE45105	TE	CG
Chr2	10533800	10534100	10533462-10534133	Intergenic	CG
Chr2	10566400	10566600	10565946-10566898	Intergenic	CG
Chr2	10603000	10603300	AT2TE45465	TE	CG
Chr2	10603900	10604300	AT2TE45465	TE	CG
Chr2	10608500	10608800	AT2TE45465	TE	CG
Chr2	10618900	10619200	AT2G24960	Gene	CG
Chr2	10659000	10659400	AT2G25050	Gene	CG
Chr2	10664400	10664700	AT2G25070	Gene	CG
Chr2	10699000	10699300	AT2G25140	Gene	CG
Chr2	10721300	10721500	AT2G25170	Gene	CG
Chr2	10725100	10725700	AT2G25180	Gene	CG
Chr2	10761600	10762100	AT2G25270,AT2TE46175	Gene,TE	CG
Chr2	10766800	10767000	AT2G25290	Gene	CG
Chr2	10883100	10883300	AT2G25560	Gene	CG
Chr2	10903500	10903800	AT2G25620	Gene	CG
Chr2	10923800	10924200	AT2G25660	Gene	CG
Chr2	10977900	10978100	AT2G25737	Gene	CG
Chr2	11006500	11006800	AT2G25800	Gene	CG
Chr2	11033500	11033900	AT2G25870	Gene	CG
Chr2	11061200	11061400	AT2G25930	Gene	CG
Chr2	11091900	11092200	AT2G26030	Gene	CG
Chr2	11111000	11111400	AT2G26080	Gene	CG
Chr2	11123400	11123800	11123428-11123430,AT2G26120,AT2TE47980	Gene,Intergenic,TE	CG
Chr2	11131900	11132400	AT2G26140	Gene	CG
Chr2	11155200	11155400	AT2G26200	Gene	CG
Chr2	11166300	11166600	AT2G26230	Gene	CG
Chr2	11188700	11188900	AT2G26280	Gene	CG
Chr2	11208800	11209000	AT2G26330	Gene	CG
Chr2	11275000	11275400	AT2G26510	Gene	CG
Chr2	11332200	11332400	AT2G26650	Gene	CG
Chr2	11333600	11333800	AT2G26650	Gene	CG
Chr2	11452700	11453000	AT2G26860	Gene	CG
Chr2	11466200	11466600	AT2G26890	Gene	CG
Chr2	11469700	11470000	AT2G26890	Gene	CG
Chr2	11470600	11470900	AT2G26890	Gene	CG
Chr2	11471700	11472000	AT2G26890	Gene	CG
Chr2	11483400	11483600	AT2G26910	Gene	CG
Chr2	11486500	11486800	AT2G26910	Gene	CG
Chr2	11487100	11487400	AT2G26910	Gene	CG
Chr2	11490700	11490900	AT2G26920	Gene	CG
Chr2	11495100	11495300	11494266-11495112,AT2TE49830	Intergenic,TE	CG
Chr2	11510100	11510400	AT2G26970	Gene	CG
Chr2	11634800	11635200	AT2G27210	Gene	CG
Chr2	11652700	11652900	AT2G27228,AT2G27230	Gene	CG
Chr2	11653300	11653600	AT2G27228,AT2G27230	Gene	CG
Chr2	11676300	11676500	AT2G27285	Gene	CG
Chr2	11689600	11689800	AT2G27315	Gene	CG
Chr2	11699800	11700400	AT2G27350	Gene	CG
Chr2	11701900	11702300	AT2G27350	Gene	CG
Chr2	11745200	11745500	AT2G27470,AT2TE51050	Gene,TE	CG
Chr2	11782200	11783000	AT2G27600	Gene	CG
Chr2	11975800	11976100	AT2G28100	Gene	CG
Chr2	12058800	12059000	AT2G28290	Gene	CG
Chr2	12059400	12059800	AT2G28290	Gene	CG
Chr2	12067900	12068200	AT2G28290	Gene	CG
Chr2	12124800	12125200	AT2G28360	Gene	CG
Chr2	12134100	12134700	AT2G28380	Gene	CG
Chr2	12164600	12164900	AT2G28450	Gene	CG
Chr2	12170300	12170500	AT2G28470	Gene	CG
Chr2	12214600	12215000	AT2G28520	Gene	CG
Chr2	12222400	12222700	AT2G28540	Gene	CG
Chr2	12284800	12285200	AT2G28640	Gene	CG
Chr2	12336700	12337000	AT2G28760	Gene	CG
Chr2	12368900	12369200	AT2G28830	Gene	CG
Chr2	12416700	12417000	AT2G28910	Gene	CG
Chr2	12449400	12449600	AT2TE54360	TE	CG
Chr2	12485800	12486700	AT2G29065	Gene	CG
Chr2	12491200	12491500	AT2G29080	Gene	CG
Chr2	12560100	12560600	AT2G29210	Gene	CG
Chr2	12637200	12637600	AT2G29510	Gene	CG
Chr2	12777900	12778300	AT2G29970	Gene	CG
Chr2	12786800	12787000	12785053-12788247	Intergenic	CG
Chr2	12826100	12826400	AT2G30050	Gene	CG
Chr2	12836600	12836800	AT2G30070	Gene	CG
Chr2	12837700	12838000	AT2G30070	Gene	CG
Chr2	12851400	12851700	AT2G30105	Gene	CG
Chr2	12883500	12883800	AT2G30200	Gene	CG
Chr2	13001700	13001900	AT2G30505	Gene	CG
Chr2	13022000	13022600	AT2G30575	Gene	CG
Chr2	13047600	13047800	AT2G30630	Gene	CG
Chr2	13083100	13083500	AT2G30700	Gene	CG
Chr2	13388600	13389000	AT2G31400	Gene	CG
Chr2	13492100	13492300	AT2G31740	Gene	CG
Chr2	13526800	13527100	AT2G31810	Gene	CG
Chr2	13534600	13535000	AT2G31830	Gene	CG
Chr2	13536000	13536300	AT2G31830	Gene	CG
Chr2	13537000	13537600	AT2G31830	Gene	CG
Chr2	13595800	13596000	AT2G31960	Gene	CG
Chr2	13596800	13597000	AT2G31960	Gene	CG
Chr2	13616200	13616400	AT2G32000	Gene	CG
Chr2	13636000	13636300	AT2G32040	Gene	CG
Chr2	13651800	13652900	AT2G32120	Gene	CG
Chr2	13694700	13695300	AT2G32250	Gene	CG
Chr2	13696100	13696500	AT2G32250	Gene	CG
Chr2	13699500	13699700	AT2G32260	Gene	CG
Chr2	13754400	13754900	AT2G32400	Gene	CG
Chr2	13762400	13762600	AT2G32415	Gene	CG
Chr2	13828800	13829000	AT2G32580	Gene	CG
Chr2	13838500	13838700	AT2G32610	Gene	CG
Chr2	13846400	13846600	AT2G32630	Gene	CG
Chr2	13868700	13869200	AT2G32700	Gene	CG
Chr2	13870200	13871100	AT2G32700	Gene	CG
Chr2	13883800	13884300	AT2G32730	Gene	CG
Chr2	13919900	13920200	AT2G32810	Gene	CG
Chr2	13933500	13933900	AT2G32840	Gene	CG
Chr2	13936400	13936600	AT2G32850	Gene	CG
Chr2	13961300	13961800	AT2G32910	Gene	CG
Chr2	13994000	13994200	AT2G32970	Gene	CG
Chr2	14026700	14027100	AT2G33060	Gene	CG
Chr2	14063100	14063400	14063275-14066463,AT2G33175	Gene,Intergenic	CG
Chr2	14306800	14307100	AT2G33820	Gene	CG
Chr2	14408900	14409100	AT2G34100,AT2TE63800	Gene,TE	CG
Chr2	14464400	14464600	AT2G34250	Gene	CG
Chr2	14513800	14514100	AT2G34380	Gene	CG
Chr2	14580700	14581000	AT2G34630	Gene	CG
Chr2	14825100	14825300	AT2G35160	Gene	CG
Chr2	14916500	14916700	14916135-14916723	Intergenic	CG
Chr2	15024600	15024800	AT2G35740	Gene	CG
Chr2	15025500	15025800	AT2G35740	Gene	CG
Chr2	15384000	15384200	15383440-15384706	Intergenic	CG
Chr2	15396800	15397000	AT2G36720	Gene	CG
Chr2	15458400	15458800	AT2G36850	Gene	CG
Chr2	15506500	15506800	AT2G36910	Gene	CG
Chr2	15524800	15525100	AT2G36960	Gene	CG
Chr2	15573200	15573400	AT2G37050	Gene	CG
Chr2	15671200	15671600	AT2G37340	Gene	CG
Chr2	15675200	15675400	AT2G37360	Gene	CG
Chr2	15815200	15815500	AT2G37710	Gene	CG
Chr2	15851000	15851300	15848490-15851803	Intergenic	CG
Chr3	56200	56500	AT3G01160	Gene	CG
Chr3	127600	128000	AT3G01340	Gene	CG
Chr3	136100	136300	AT3G01350	Gene	CG
Chr3	282500	282800	AT3G01780	Gene	CG
Chr3	383700	383900	AT3G02130	Gene	CG
Chr3	431700	432400	AT3G02260	Gene	CG
Chr3	442600	443000	AT3G02260	Gene	CG
Chr3	457400	457600	AT3G02280	Gene	CG
Chr3	475200	475500	AT3G02330	Gene	CG
Chr3	526000	526400	526255-526437,AT3TE02240	Intergenic,TE	CG
Chr3	599200	599600	AT3G02760	Gene	CG
Chr3	621500	621800	AT3G02850	Gene	CG
Chr3	688400	688700	AT3G03050	Gene	CG
Chr3	690300	690800	AT3G03050	Gene	CG
Chr3	726700	727000	AT3G03140	Gene	CG
Chr3	787200	787600	AT3G03340	Gene	CG
Chr3	804700	805000	AT3G03380	Gene	CG
Chr3	818200	818400	AT3G03440	Gene	CG
Chr3	1092500	1093000	AT3G04160	Gene	CG
Chr3	1149600	1149800	AT3G04340	Gene	CG
Chr3	1154500	1155100	AT3G04350	Gene	CG
Chr3	1236800	1237700	AT3G04580	Gene	CG
Chr3	1248400	1248700	AT3G04605,AT3TE05245	Gene,TE	CG
Chr3	1249200	1249400	AT3G04605,AT3TE05245	Gene,TE	CG
Chr3	1270300	1270500	AT3G04680	Gene	CG
Chr3	1295300	1295500	AT3G04740	Gene	CG
Chr3	1299800	1300200	AT3G04740	Gene	CG
Chr3	1356600	1356800	AT3G04910	Gene	CG
Chr3	1393500	1394000	AT3G05030	Gene	CG
Chr3	1402600	1403000	AT3G05040	Gene	CG
Chr3	1405100	1405300	AT3G05040	Gene	CG
Chr3	1409700	1410300	AT3G05050,AT3TE05950	Gene,TE	CG
Chr3	1431900	1432100	AT3G05120	Gene	CG
Chr3	1543700	1544400	AT3G05380	Gene	CG
Chr3	1564800	1565100	AT3G05420	Gene	CG
Chr3	1587300	1587500	AT3G05480	Gene	CG
Chr3	1611000	1611300	AT3G05545	Gene	CG
Chr3	1611700	1611900	AT3G05545	Gene	CG
Chr3	1636900	1637400	AT3G05630	Gene	CG
Chr3	1661500	1661700	AT3G05680	Gene	CG
Chr3	1664400	1664600	AT3G05680	Gene	CG
Chr3	1666700	1667100	AT3G05680	Gene	CG
Chr3	1708800	1709100	AT3G05760	Gene	CG
Chr3	1744400	1744700	AT3G05850,AT3TE07330	Gene,TE	CG
Chr3	1862100	1862300	AT3G06150	Gene	CG
Chr3	1890300	1890900	AT3G06250	Gene	CG
Chr3	1891200	1891500	AT3G06250	Gene	CG
Chr3	1906500	1906700	AT3G06290	Gene	CG
Chr3	1942500	1942800	AT3G06400	Gene	CG
Chr3	1962700	1963700	1961205-1963668,AT3TE08265	Intergenic,TE	CG
Chr3	2014100	2014500	AT3G06500	Gene	CG
Chr3	2018300	2018500	AT3G06510	Gene	CG
Chr3	2018900	2019400	AT3G06510	Gene	CG
Chr3	2089700	2089900	AT3G66654	Gene	CG
Chr3	2236600	2236900	AT3G07060	Gene	CG
Chr3	2270300	2270800	AT3G07160	Gene	CG
Chr3	2281900	2282100	AT3G07170	Gene	CG
Chr3	2395800	2396100	AT3G07520	Gene	CG
Chr3	2461400	2461800	AT3G07700	Gene	CG
Chr3	2488700	2488900	AT3G07790	Gene	CG
Chr3	2493700	2494000	AT3G07810	Gene	CG
Chr3	2593800	2594100	AT3G08530	Gene	CG
Chr3	2624800	2625500	AT3G08650	Gene	CG
Chr3	2639400	2639900	AT3G08680	Gene	CG
Chr3	2658200	2658400	AT3G08760	Gene	CG
Chr3	2670100	2670400	AT3G08790	Gene	CG
Chr3	2692300	2692600	AT3G08850	Gene	CG
Chr3	2719900	2720400	AT3G08943	Gene	CG
Chr3	2724800	2725100	AT3G08947	Gene	CG
Chr3	2725600	2725900	AT3G08947	Gene	CG
Chr3	2783300	2783700	AT3G09090	Gene	CG
Chr3	2813000	2813200	AT3TE11850	TE	CG
Chr3	2860000	2860300	AT3G09300	Gene	CG
Chr3	2902300	2902500	AT3G09430	Gene	CG
Chr3	2909300	2909600	AT3G09450	Gene	CG
Chr3	2936600	2937000	AT3G09560	Gene	CG
Chr3	2938100	2938400	AT3G09560	Gene	CG
Chr3	3020800	3021200	AT3G09840	Gene	CG
Chr3	3136500	3136700	AT3G10140	Gene	CG
Chr3	3140700	3141100	AT3G10160	Gene	CG
Chr3	3217500	3217700	AT3G10370	Gene	CG
Chr3	3218500	3218900	AT3G10370	Gene	CG
Chr3	3270200	3270400	AT3G10490	Gene	CG
Chr3	3372900	3373200	AT3G10770	Gene	CG
Chr3	3382200	3382600	AT3G10810	Gene	CG
Chr3	3483800	3484200	AT3G11130	Gene	CG
Chr3	3535900	3536300	AT3G11290	Gene	CG
Chr3	3552300	3552900	AT3G11330	Gene	CG
Chr3	3664200	3664400	3663986-3664653	Intergenic	CG
Chr3	3719900	3720300	AT3G11760	Gene	CG
Chr3	3784500	3784800	AT3G11950	Gene	CG
Chr3	3837200	3837400	3836833-3837407	Intergenic	CG
Chr3	3934700	3934900	AT3G12360	Gene	CG
Chr3	3935700	3936200	AT3G12360	Gene	CG
Chr3	3938500	3939000	AT3G12380	Gene	CG
Chr3	4031500	4031800	AT3G12690	Gene	CG
Chr3	4051300	4051600	AT3G12740	Gene	CG
Chr3	4069400	4069800	AT3G12810	Gene	CG
Chr3	4070500	4070700	AT3G12810	Gene	CG
Chr3	4147700	4147900	AT3G12980	Gene	CG
Chr3	4150200	4150400	AT3G12980	Gene	CG
Chr3	4150700	4150900	AT3G12980	Gene	CG
Chr3	4151900	4152100	AT3G12980	Gene	CG
Chr3	4153500	4153800	AT3G12980	Gene	CG
Chr3	4167800	4168200	AT3G13020	Gene	CG
Chr3	4178200	4178600	AT3G13050	Gene	CG
Chr3	4181300	4182400	AT3G13060	Gene	CG
Chr3	4191600	4191800	AT3G13070	Gene	CG
Chr3	4213000	4213400	AT3G13100	Gene	CG
Chr3	4228000	4228300	AT3G13150	Gene	CG
Chr3	4252500	4252700	AT3G13222	Gene	CG
Chr3	4260200	4260600	AT3G13225	Gene	CG
Chr3	4349300	4349600	AT3G13380	Gene	CG
Chr3	4412500	4412800	AT3G13530	Gene	CG
Chr3	4415600	4415800	AT3G13530	Gene	CG
Chr3	4459100	4459400	AT3G13640	Gene	CG
Chr3	4467400	4467600	AT3G13662,AT3TE18820	Gene,TE	CG
Chr3	4515300	4515800	AT3G13750	Gene	CG
Chr3	4567000	4567400	AT3G13870	Gene	CG
Chr3	4568600	4568900	AT3G13870	Gene	CG
Chr3	4650900	4651500	AT3G14050	Gene	CG
Chr3	4664000	4664400	AT3G14075	Gene	CG
Chr3	4679200	4679500	AT3G14120	Gene	CG
Chr3	4757100	4757500	AT3G14270	Gene	CG
Chr3	4812300	4812500	AT3G14400	Gene	CG
Chr3	4812900	4813300	AT3G14400	Gene	CG
Chr3	4854200	4854400	AT3G14460	Gene	CG
Chr3	4927700	4928100	4927594-4927847,AT3G14670,AT3TE20775	Gene,Intergenic,TE	CG
Chr3	4965800	4966100	AT3G14790	Gene	CG
Chr3	4968100	4968600	AT3TE20930	TE	CG
Chr3	5217200	5217500	AT3G15470	Gene	CG
Chr3	5319200	5319400	AT3G15690	Gene	CG
Chr3	5435600	5435900	AT3G16010	Gene	CG
Chr3	5514600	5514800	AT3G16270	Gene	CG
Chr3	5515200	5515600	AT3G16270	Gene	CG
Chr3	5533400	5533600	AT3G16320	Gene	CG
Chr3	5548900	5549300	AT3G16350	Gene	CG
Chr3	5733400	5733600	AT3G16830	Gene	CG
Chr3	5738800	5739200	AT3G16840	Gene	CG
Chr3	5739600	5739900	AT3G16840	Gene	CG
Chr3	5757700	5758300	AT3G16857	Gene	CG
Chr3	5785100	5785400	AT3G16940	Gene	CG
Chr3	5816100	5816300	5816073-5816292,AT3TE24460	Intergenic,TE	CG
Chr3	5880300	5880500	AT3G17205	Gene	CG
Chr3	5890600	5891100	AT3G17240	Gene	CG
Chr3	5909900	5910200	AT3G17310	Gene	CG
Chr3	5973800	5974200	AT3G17450	Gene	CG
Chr3	5981000	5981200	AT3G17470	Gene	CG
Chr3	6026000	6026200	AT3G17611	Gene	CG
Chr3	6030800	6031300	AT3G17630	Gene	CG
Chr3	6070000	6070300	AT3G17740	Gene	CG
Chr3	6107100	6107300	AT3G17840	Gene	CG
Chr3	6202600	6203000	AT3G18100	Gene	CG
Chr3	6205000	6205400	AT3G18110	Gene	CG
Chr3	6253500	6253700	AT3G18230	Gene	CG
Chr3	6276300	6276500	AT3G18290	Gene	CG
Chr3	6283400	6283700	AT3G18300	Gene	CG
Chr3	6298300	6298700	AT3G18350	Gene	CG
Chr3	6300100	6300300	AT3G18350	Gene	CG
Chr3	6308200	6309000	AT3G18370	Gene	CG
Chr3	6309300	6310400	AT3G18370	Gene	CG
Chr3	6311100	6311500	AT3G18380	Gene	CG
Chr3	6330100	6330600	AT3G18440	Gene	CG
Chr3	6340600	6341000	AT3G18480	Gene	CG
Chr3	6428700	6429000	AT3G18680	Gene	CG
Chr3	6460900	6461100	AT3G18770	Gene	CG
Chr3	6461500	6461900	AT3G18770	Gene	CG
Chr3	6549200	6549900	AT3G18990	Gene	CG
Chr3	6580900	6581200	AT3G19050	Gene	CG
Chr3	6644900	6645100	AT3G19190	Gene	CG
Chr3	6691700	6691900	AT3G19300	Gene	CG
Chr3	6746200	6746400	AT3G19450	Gene	CG
Chr3	6765400	6765800	AT3G19510	Gene	CG
Chr3	6824700	6825100	AT3G19650	Gene	CG
Chr3	6857300	6857500	AT3G19740	Gene	CG
Chr3	6886100	6886400	AT3G19830	Gene	CG
Chr3	6886800	6887000	AT3G19830	Gene	CG
Chr3	6892200	6892700	AT3G19840	Gene	CG
Chr3	6950700	6950900	AT3G19960	Gene	CG
Chr3	6959900	6960100	AT3G19970	Gene	CG
Chr3	6970000	6970300	AT3G20000	Gene	CG
Chr3	6973500	6973700	AT3G20010	Gene	CG
Chr3	6975200	6975400	AT3G20010	Gene	CG
Chr3	6985100	6985300	AT3G20020	Gene	CG
Chr3	6990400	6991300	AT3G20030	Gene	CG
Chr3	6999700	6999900	AT3G20050	Gene	CG
Chr3	7041200	7041400	AT3TE29575	TE	CG
Chr3	7048600	7049000	AT3G20200	Gene	CG
Chr3	7060900	7061100	AT3G20250	Gene	CG
Chr3	7061400	7061600	AT3G20250	Gene	CG
Chr3	7073200	7073600	AT3G20280	Gene	CG
Chr3	7088700	7089200	AT3G20320	Gene	CG
Chr3	7169200	7169500	AT3G20540	Gene	CG
Chr3	7170100	7170500	AT3G20540	Gene	CG
Chr3	7225600	7226100	AT3G20660	Gene	CG
Chr3	7231800	7232000	AT3G20690	Gene	CG
Chr3	7414600	7415000	AT3G21160	Gene	CG
Chr3	7416300	7416500	AT3G21160	Gene	CG
Chr3	7547500	7547800	AT3G21430	Gene	CG
Chr3	7587700	7588000	AT3G21540	Gene	CG
Chr3	7600300	7600600	AT3G21570	Gene	CG
Chr3	7612400	7612600	AT3G21620	Gene	CG
Chr3	7832800	7833200	AT3G22190	Gene	CG
Chr3	7877300	7877800	AT3G22270	Gene	CG
Chr3	7889200	7889600	AT3G22310	Gene	CG
Chr3	7918200	7918500	AT3G22380	Gene	CG
Chr3	8048300	8048500	AT3G22770	Gene	CG
Chr3	8160500	8160800	AT3G22980,AT3TE34225	Gene,TE	CG
Chr3	8410900	8411500	AT3G23450,AT3TE35255,AT3TE35260	Gene,TE	CG
Chr3	8643500	8644000	AT3G23920	Gene	CG
Chr3	8673700	8674000	AT3G24000	Gene	CG
Chr3	8698800	8699200	AT3G24090	Gene	CG
Chr3	8744700	8745000	AT3G24190	Gene	CG
Chr3	8745500	8745700	AT3G24190	Gene	CG
Chr3	8748700	8749300	AT3G24200	Gene	CG
Chr3	8782700	8783000	AT3G24240	Gene	CG
Chr3	8790400	8790600	AT3G24255,AT3TE36835	Gene,TE	CG
Chr3	8793900	8794700	AT3G24260	Gene	CG
Chr3	8823200	8823500	AT3G24320	Gene	CG
Chr3	8824100	8825800	AT3G24320	Gene	CG
Chr3	8826600	8827400	AT3G24320	Gene	CG
Chr3	8827700	8827900	AT3G24320	Gene	CG
Chr3	8833200	8833700	AT3G24340	Gene	CG
Chr3	8838300	8838500	AT3G24350	Gene	CG
Chr3	8937100	8938700	8936775-8937588,8937776-8938106,8938641-8941066,AT3G24516,AT3G24517	Gene,Intergenic	CG
Chr3	8946000	8946200	AT3G24530	Gene	CG
Chr3	8956300	8956700	AT3G24542	Gene	CG
Chr3	8977500	8978100	AT3G24610	Gene	CG
Chr3	8988800	8989100	AT3G24630	Gene	CG
Chr3	9005300	9005600	AT3G24660	Gene	CG
Chr3	9016300	9017100	AT3TE37690	TE	CG
Chr3	9029800	9030000	9029948-9030006,AT3G24715	Gene,Intergenic	CG
Chr3	9032600	9033000	AT3G24740	Gene	CG
Chr3	9056600	9057000	AT3G24800	Gene	CG
Chr3	9076800	9077100	AT3G24870	Gene	CG
Chr3	9080400	9080700	AT3G24870	Gene	CG
Chr3	9086600	9087300	AT3G24880	Gene	CG
Chr3	9087800	9088300	AT3G24880	Gene	CG
Chr3	9106400	9106700	AT3G24982	Gene	CG
Chr3	9107100	9107700	AT3G24982	Gene	CG
Chr3	9115100	9115600	AT3G25013	Gene	CG
Chr3	9117000	9117300	AT3G25020	Gene	CG
Chr3	9140200	9140500	AT3G25090	Gene	CG
Chr3	9146900	9147300	AT3G25110	Gene	CG
Chr3	9149900	9150400	AT3G25120	Gene	CG
Chr3	9155400	9155700	AT3G25140	Gene	CG
Chr3	9157100	9157700	AT3G25150	Gene	CG
Chr3	9185000	9185400	9184792-9186527	Intergenic	CG
Chr3	9185800	9186400	9184792-9186527	Intergenic	CG
Chr3	9189500	9189800	AT3G25230	Gene	CG
Chr3	9202100	9202500	9202000-9202880	Intergenic	CG
Chr3	9214500	9214800	AT3G25410	Gene	CG
Chr3	9222400	9222600	AT3G25430	Gene	CG
Chr3	9224900	9225400	AT3G25440	Gene	CG
Chr3	9227000	9227200	AT3TE38565	TE	CG
Chr3	9227600	9228300	AT3TE38565	TE	CG
Chr3	9232100	9232400	AT3G25460	Gene	CG
Chr3	9234000	9234300	AT3G25470	Gene	CG
Chr3	9237400	9237700	AT3TE38595	TE	CG
Chr3	9238100	9238300	AT3TE38595	TE	CG
Chr3	9272700	9273100	AT3G25530	Gene	CG
Chr3	9278000	9278200	AT3G25545	Gene	CG
Chr3	9310700	9311000	AT3G25610	Gene	CG
Chr3	9311400	9312000	AT3G25610	Gene	CG
Chr3	9339800	9340200	AT3G25660	Gene	CG
Chr3	9341000	9341300	AT3G25660	Gene	CG
Chr3	9350600	9350900	AT3G25680	Gene	CG
Chr3	9351300	9351700	AT3G25680	Gene	CG
Chr3	9355700	9356300	AT3G25690	Gene	CG
Chr3	9388100	9388500	AT3TE39220	TE	CG
Chr3	9424800	9425400	AT3G25800	Gene	CG
Chr3	9454800	9455100	AT3G25840	Gene	CG
Chr3	9514500	9514900	AT3G26020	Gene	CG
Chr3	9532200	9532400	AT3G26085	Gene	CG
Chr3	9538500	9539200	AT3G26100	Gene	CG
Chr3	9552500	9552800	AT3G26125	Gene	CG
Chr3	9576000	9576200	9576191-9576220,AT3TE39975	Intergenic,TE	CG
Chr3	9650900	9651200	AT3G26340	Gene	CG
Chr3	9654100	9654700	AT3G26350	Gene	CG
Chr3	9667400	9667700	AT3G26400	Gene	CG
Chr3	9668600	9669100	AT3G26400	Gene	CG
Chr3	9669700	9670100	AT3G26410	Gene	CG
Chr3	9672600	9673000	AT3G26420,AT3G26430	Gene	CG
Chr3	9673400	9673600	AT3G26420,AT3G26430	Gene	CG
Chr3	9679100	9679500	AT3G26440	Gene	CG
Chr3	9688800	9689300	AT3G26480	Gene	CG
Chr3	9692700	9692900	AT3TE40420	TE	CG
Chr3	9697700	9697900	AT3TE40425	TE	CG
Chr3	9744900	9745400	AT3G26540	Gene	CG
Chr3	9750300	9752000	AT3G26560	Gene	CG
Chr3	9771200	9771500	AT3G26600	Gene	CG
Chr3	9787000	9787200	AT3TE40735	TE	CG
Chr3	9789400	9789900	AT3G26618	Gene	CG
Chr3	9791600	9791900	AT3G26630	Gene	CG
Chr3	9819600	9820100	AT3G26720	Gene	CG
Chr3	9825300	9825600	AT3G26730	Gene	CG
Chr3	9851700	9852500	AT3G26782	Gene	CG
Chr3	9860500	9860800	9860013-9861434	Intergenic	CG
Chr3	9869900	9870100	AT3G26810	Gene	CG
Chr3	9913000	9913200	AT3G26900	Gene	CG
Chr3	9915700	9915900	AT3G26910	Gene	CG
Chr3	9916200	9916400	AT3G26910	Gene	CG
Chr3	9917500	9917900	AT3G26910	Gene	CG
Chr3	9934000	9934400	AT3G26935	Gene	CG
Chr3	9941600	9942100	AT3G26950	Gene	CG
Chr3	9950800	9951000	AT3G26990	Gene	CG
Chr3	9962100	9962300	AT3G27020	Gene	CG
Chr3	9999300	9999500	AT3G27110	Gene	CG
Chr3	10068700	10069000	AT3G27260	Gene	CG
Chr3	10069300	10069500	AT3G27260	Gene	CG
Chr3	10070600	10070900	AT3G27260	Gene	CG
Chr3	10071500	10072400	AT3G27260	Gene	CG
Chr3	10083800	10084200	AT3G27300	Gene	CG
Chr3	10091900	10092300	AT3G27320	Gene	CG
Chr3	10098500	10099200	AT3G27325	Gene	CG
Chr3	10101400	10101900	AT3G27325	Gene	CG
Chr3	10106100	10106600	AT3TE42075	TE	CG
Chr3	10110900	10111400	AT3TE42075	TE	CG
Chr3	10134100	10134800	AT3G27390	Gene	CG
Chr3	10164400	10164900	AT3G27470	Gene	CG
Chr3	10171900	10172200	10171719-10173220	Intergenic	CG
Chr3	10194000	10194300	AT3G27530	Gene	CG
Chr3	10195000	10195500	AT3G27530	Gene	CG
Chr3	10195900	10196300	AT3G27530	Gene	CG
Chr3	10197600	10198400	AT3G27530	Gene	CG
Chr3	10199100	10199400	AT3G27530	Gene	CG
Chr3	10206500	10206800	AT3G27540	Gene	CG
Chr3	10208700	10208900	AT3G27550	Gene	CG
Chr3	10211100	10211700	AT3G27560	Gene	CG
Chr3	10218000	10218400	AT3G27580	Gene	CG
Chr3	10223700	10224000	10223004-10223743,AT3G27600	Gene,Intergenic	CG
Chr3	10225000	10225500	10224948-10225525	Intergenic	CG
Chr3	10234400	10234800	AT3G27640	Gene	CG
Chr3	10245900	10246700	AT3G27670	Gene	CG
Chr3	10247000	10247300	AT3G27670	Gene	CG
Chr3	10247700	10247900	AT3G27670	Gene	CG
Chr3	10248700	10249000	AT3G27670	Gene	CG
Chr3	10249600	10249800	AT3G27670	Gene	CG
Chr3	10250900	10251900	AT3G27670	Gene	CG
Chr3	10258000	10258200	AT3G27700	Gene	CG
Chr3	10258500	10259100	AT3G27700	Gene	CG
Chr3	10260600	10260800	AT3G27700	Gene	CG
Chr3	10279100	10279300	AT3G27730	Gene	CG
Chr3	10279800	10280000	AT3G27730	Gene	CG
Chr3	10282100	10282800	AT3G27740	Gene	CG
Chr3	10317100	10317400	AT3G27820	Gene	CG
Chr3	10334400	10334600	AT3G27870	Gene	CG
Chr3	10334900	10335100	AT3G27870	Gene	CG
Chr3	10339800	10340500	AT3TE42960	TE	CG
Chr3	10371100	10371300	AT3G27930	Gene	CG
Chr3	10381200	10381900	AT3G27960	Gene	CG
Chr3	10394800	10395700	AT3G27980	Gene	CG
Chr3	10428200	10428400	AT3G28030	Gene	CG
Chr3	10514600	10515000	10513057-10514634,10514762-10517674,AT3G28193	Gene,Intergenic	CG
Chr3	10531400	10531700	AT3TE43745	TE	CG
Chr3	10560100	10560600	10560431-10560761,AT3TE43895	Intergenic,TE	CG
Chr3	10640000	10640400	10640140-10640152,AT3G28410,AT3TE44225	Gene,Intergenic,TE	CG
Chr3	10657600	10658400	AT3G28430	Gene	CG
Chr3	10661100	10661400	AT3G28430	Gene	CG
Chr3	10667800	10668600	AT3G28450	Gene	CG
Chr3	10668900	10669200	AT3G28450	Gene	CG
Chr3	10674600	10674800	AT3G28470	Gene	CG
Chr3	10676800	10677100	AT3G28480	Gene	CG
Chr3	10678500	10678800	10678388-10678586,AT3TE44370	Intergenic,TE	CG
Chr3	10686200	10686500	AT3G28510	Gene	CG
Chr3	10729300	10729800	AT3G28630	Gene	CG
Chr3	10739900	10740100	AT3G28660	Gene	CG
Chr3	10745800	10747000	AT3G28670	Gene	CG
Chr3	10747800	10748000	10747163-10747818,10747994-10748751,AT3G28674	Gene,Intergenic	CG
Chr3	10756800	10757200	AT3G28690	Gene	CG
Chr3	10761200	10761500	AT3G28700	Gene	CG
Chr3	10773200	10773700	AT3G28710	Gene	CG
Chr3	10779400	10780000	AT3G28715	Gene	CG
Chr3	10781900	10782100	10781169-10782276	Intergenic	CG
Chr3	10783400	10784200	AT3G28720	Gene	CG
Chr3	10786100	10786400	AT3G28730	Gene	CG
Chr3	10786800	10788000	AT3G28730	Gene	CG
Chr3	10791800	10792700	AT3G28750	Gene	CG
Chr3	10793100	10794000	AT3G28760	Gene	CG
Chr3	10806100	10807300	AT3G28780,AT3TE44935	Gene,TE	CG
Chr3	10809100	10809300	10808458-10809500	Intergenic	CG
Chr3	10812800	10813000	AT3TE44955	TE	CG
Chr3	10849300	10849600	AT3G28850	Gene	CG
Chr3	10870500	10871100	AT3G28860	Gene	CG
Chr3	10873200	10873500	AT3G28860	Gene	CG
Chr3	10888000	10888800	10885588-10889155	Intergenic	CG
Chr3	10904900	10905100	10904458-10905183	Intergenic	CG
Chr3	10918000	10918200	AT3TE45385	TE	CG
Chr3	10929500	10930700	10929087-10929562,10929735-10930888,AT3TE45425	Intergenic,TE	CG
Chr3	10953000	10953500	10949449-10953344,AT3TE45550	Intergenic,TE	CG
Chr3	10983300	10983600	10983532-10984245,AT3G28958	Gene,Intergenic	CG
Chr3	10985300	10985500	AT3G28960	Gene	CG
Chr3	10988900	10989100	AT3G28970	Gene	CG
Chr3	11016700	11017500	AT3TE45800	TE	CG
Chr3	11018000	11018800	AT3TE45800	TE	CG
Chr3	11019300	11020000	AT3TE45800	TE	CG
Chr3	11020300	11020600	AT3TE45800	TE	CG
Chr3	11025800	11026000	11024889-11025846,AT3TE45840	Intergenic,TE	CG
Chr3	11027900	11028200	11026787-11028475	Intergenic	CG
Chr3	11028500	11029000	11028585-11030064,AT3G29036	Gene,Intergenic	CG
Chr3	11032300	11032500	11032284-11032389,AT3TE45865	Intergenic,TE	CG
Chr3	11046500	11047100	AT3G29060	Gene	CG
Chr3	11065700	11066100	11065193-11066623	Intergenic	CG
Chr3	11074400	11075300	AT3G29090	Gene	CG
Chr3	11075900	11076100	AT3G29100	Gene	CG
Chr3	11104400	11104700	11103906-11105805	Intergenic	CG
Chr3	11112500	11112900	11112456-11114052	Intergenic	CG
Chr3	11116100	11116600	AT3TE46245	TE	CG
Chr3	11119800	11120600	AT3TE46245	TE	CG
Chr3	11128900	11129200	AT3G29160	Gene	CG
Chr3	11129700	11130800	AT3G29160	Gene	CG
Chr3	11147400	11147800	11146916-11148215	Intergenic	CG
Chr3	11149500	11150400	AT3G29180	Gene	CG
Chr3	11150800	11151100	AT3G29180	Gene	CG
Chr3	11155900	11156300	AT3G29185	Gene	CG
Chr3	11170800	11171200	11170719-11171824	Intergenic	CG
Chr3	11171800	11172000	11170719-11171824,AT3TE46480	Intergenic,TE	CG
Chr3	11175100	11175500	11174948-11175807	Intergenic	CG
Chr3	11189900	11190100	AT3G29230	Gene	CG
Chr3	11198700	11198900	11198725-11199149,AT3TE46635	Intergenic,TE	CG
Chr3	11235000	11235700	AT3G29270	Gene	CG
Chr3	11238700	11239500	AT3G29290	Gene	CG
Chr3	11256900	11257300	AT3G29320	Gene	CG
Chr3	11267800	11268500	AT3G29360	Gene	CG
Chr3	11290700	11291500	AT3G29390	Gene	CG
Chr3	11291800	11292800	AT3G29390	Gene	CG
Chr3	11293900	11294100	AT3G29390	Gene	CG
Chr3	11297600	11298300	AT3G29400	Gene	CG
Chr3	11359900	11360100	AT3G29560	Gene	CG
Chr3	11364100	11364500	AT3G29570	Gene	CG
Chr3	11368600	11369100	11367721-11369855	Intergenic	CG
Chr3	11388600	11389200	11388453-11389555	Intergenic	CG
Chr3	11403200	11403500	11400891-11403507	Intergenic	CG
Chr3	11407900	11408100	AT3TE47555,AT3TE47560	TE	CG
Chr3	11413800	11414200	11413061-11414125,AT3TE47580	Intergenic,TE	CG
Chr3	11414800	11415100	11414552-11415794	Intergenic	CG
Chr3	11415600	11416000	11414552-11415794,11415973-11416493,AT3TE47585	Intergenic,TE	CG
Chr3	11418900	11419100	AT3TE47595	TE	CG
Chr3	11451300	11451800	11450869-11452942	Intergenic	CG
Chr3	11453000	11453300	11453037-11453218,AT3G29633,AT3TE47740	Gene,Intergenic,TE	CG
Chr3	11486300	11486500	11482931-11487925	Intergenic	CG
Chr3	11498100	11498400	11497735-11498790	Intergenic	CG
Chr3	11512300	11512900	11509345-11512845,AT3TE47965	Intergenic,TE	CG
Chr3	11542200	11542400	AT3TE48070	TE	CG
Chr3	11549400	11549800	AT3G29720,AT3TE48070	Gene,TE	CG
Chr3	11560900	11561200	AT3TE48120	TE	CG
Chr3	11564000	11564200	AT3TE48120	TE	CG
Chr3	11582600	11583000	AT3TE48170	TE	CG
Chr3	11591000	11591200	AT3G29760	Gene	CG
Chr3	11603500	11603800	11603489-11604047	Intergenic	CG
Chr3	11650000	11650200	AT3G29770	Gene	CG
Chr3	11657200	11657600	AT3TE48455,AT3TE48460	TE	CG
Chr3	11664700	11664900	11663688-11664741,AT3TE48475	Intergenic,TE	CG
Chr3	11674600	11674900	11674508-11674915	Intergenic	CG
Chr3	11675300	11675800	AT3TE48510	TE	CG
Chr3	11676600	11676900	AT3TE48520	TE	CG
Chr3	11678300	11678500	AT3TE48525	TE	CG
Chr3	11724500	11724800	11724227-11724506,AT3TE48830	Intergenic,TE	CG
Chr3	11743500	11744100	11744059-11745211,AT3TE48905	Intergenic,TE	CG
Chr3	11752600	11752800	11751873-11758304	Intergenic	CG
Chr3	11753100	11753700	11751873-11758304	Intergenic	CG
Chr3	11777600	11777800	11776116-11778364	Intergenic	CG
Chr3	11784700	11785300	AT3G30160	Gene	CG
Chr3	11793700	11794500	AT3TE49090	TE	CG
Chr3	11796800	11797100	AT3TE49090	TE	CG
Chr3	11797900	11798200	AT3TE49090	TE	CG
Chr3	11800500	11801100	11800524-11800780,AT3TE49105,AT3TE49110	Intergenic,TE	CG
Chr3	11814900	11815300	11813765-11815361	Intergenic	CG
Chr3	11818000	11818200	11816971-11819288	Intergenic	CG
Chr3	11865700	11866600	11865659-11866125,11866305-11868683,AT3TE49405	Intergenic,TE	CG
Chr3	11867300	11867500	11866305-11868683	Intergenic	CG
Chr3	11871700	11872000	11870727-11871894,AT3TE49425	Intergenic,TE	CG
Chr3	11872800	11873600	AT3TE49430	TE	CG
Chr3	11874500	11874800	AT3TE49430	TE	CG
Chr3	11875200	11875400	11875280-11875281,11875349-11875591,AT3TE49430,AT3TE49435	Intergenic,TE	CG
Chr3	11877900	11878100	AT3G30220	Gene	CG
Chr3	11880700	11880900	AT3G30230	Gene	CG
Chr3	11881900	11882300	11881788-11882266,AT3G30235	Gene,Intergenic	CG
Chr3	11891500	11892000	AT3TE49510	TE	CG
Chr3	11900300	11900800	AT3TE49545	TE	CG
Chr3	11921800	11922300	AT3G30300	Gene	CG
Chr3	11932400	11932800	AT3G30320	Gene	CG
Chr3	11940900	11941200	AT3TE49725	TE	CG
Chr3	11965500	11965800	11965719-11966231,AT3G30370	Gene,Intergenic	CG
Chr3	11975500	11976400	AT3G30380	Gene	CG
Chr3	11977300	11977600	AT3G30390	Gene	CG
Chr3	11998400	11998800	AT3TE50020	TE	CG
Chr3	12004700	12004900	AT3TE50025	TE	CG
Chr3	12007600	12008100	12007884-12008197,AT3TE50025	Intergenic,TE	CG
Chr3	12009400	12009600	12009443-12009523,AT3TE50030,AT3TE50035	Intergenic,TE	CG
Chr3	12019600	12020200	12019601-12019602,AT3TE50115,AT3TE50120	Intergenic,TE	CG
Chr3	12024800	12025000	12024774-12025064	Intergenic	CG
Chr3	12029500	12029800	AT3TE50125	TE	CG
Chr3	12034000	12034200	AT3TE50125,AT3TE50130	TE	CG
Chr3	12035900	12036700	AT3TE50125,AT3TE50130	TE	CG
Chr3	12043900	12044200	12041211-12046225	Intergenic	CG
Chr3	12044600	12044800	12041211-12046225	Intergenic	CG
Chr3	12046600	12047000	12046707-12047816,AT3TE50155	Intergenic,TE	CG
Chr3	12057000	12057900	12056724-12059079	Intergenic	CG
Chr3	12077600	12077800	AT3TE50295	TE	CG
Chr3	12094300	12095100	12093654-12094413,12094580-12095373,AT3G30456	Gene,Intergenic	CG
Chr3	12096400	12097300	12097283-12097408,AT3TE50325	Intergenic,TE	CG
Chr3	12098400	12098600	12098316-12098639	Intergenic	CG
Chr3	12111400	12111600	AT3TE50375	TE	CG
Chr3	12114400	12114600	AT3TE50375	TE	CG
Chr3	12118300	12118500	AT3TE50375	TE	CG
Chr3	12120100	12120800	AT3TE50375	TE	CG
Chr3	12146200	12146400	AT3G30540	Gene	CG
Chr3	12182300	12182700	AT3TE50570	TE	CG
Chr3	12191200	12191400	12191386-12191387,AT3TE50595,AT3TE50600	Intergenic,TE	CG
Chr3	12217400	12217600	AT3TE50655	TE	CG
Chr3	12249400	12250200	AT3TE50760	TE	CG
Chr3	12260500	12260800	12259605-12261055	Intergenic	CG
Chr3	12272800	12273200	12271726-12273355	Intergenic	CG
Chr3	12289700	12289900	AT3TE50890	TE	CG
Chr3	12314200	12314400	AT3TE50970	TE	CG
Chr3	12315600	12315800	AT3TE50985	TE	CG
Chr3	12348900	12349100	AT3G30720,AT3TE51150	Gene,TE	CG
Chr3	12371600	12371800	AT3TE51240	TE	CG
Chr3	12374100	12374400	AT3TE51250	TE	CG
Chr3	12399700	12400100	12399396-12400760	Intergenic	CG
Chr3	12409700	12410000	AT3TE51325	TE	CG
Chr3	12420600	12421000	AT3TE51345	TE	CG
Chr3	12422000	12422300	AT3TE51345	TE	CG
Chr3	12434800	12435000	AT3TE51370	TE	CG
Chr3	12444700	12445100	12444807-12445010,AT3G30768,AT3G30769	Gene,Intergenic	CG
Chr3	12445500	12446300	AT3G30770	Gene	CG
Chr3	12452700	12452900	12452587-12453101	Intergenic	CG
Chr3	12458700	12459200	12458153-12459185,AT3G30778	Gene,Intergenic	CG
Chr3	12464500	12464700	AT3TE51460	TE	CG
Chr3	12465000	12465300	AT3TE51460	TE	CG
Chr3	12494300	12494500	AT3TE51535	TE	CG
Chr3	12499500	12499700	AT3TE51535	TE	CG
Chr3	12500800	12501300	AT3TE51535	TE	CG
Chr3	12512300	12513000	AT3TE51565	TE	CG
Chr3	12550500	12551000	AT3TE51685	TE	CG
Chr3	12551800	12552200	AT3TE51685	TE	CG
Chr3	12552800	12553000	AT3TE51685	TE	CG
Chr3	12553300	12554300	AT3TE51685	TE	CG
Chr3	12570600	12571100	12570760-12572115,AT3TE51760	Intergenic,TE	CG
Chr3	12592400	12592800	AT3G30841	Gene	CG
Chr3	12596800	12597200	AT3G30842	Gene	CG
Chr3	12622700	12622900	AT3TE51935	TE	CG
Chr3	12642500	12643000	12641445-12643185	Intergenic	CG
Chr3	12644700	12645300	AT3TE52025	TE	CG
Chr3	12650700	12651000	12649326-12654174	Intergenic	CG
Chr3	12676400	12676900	AT3TE52155	TE	CG
Chr3	12677300	12677800	AT3TE52155	TE	CG
Chr3	12690800	12691400	12689930-12692929	Intergenic	CG
Chr3	12693600	12693800	12693475-12693942	Intergenic	CG
Chr3	12694800	12695700	AT3TE52215	TE	CG
Chr3	12696100	12696500	12696191-12696669,AT3TE52225	Intergenic,TE	CG
Chr3	12702800	12703200	AT3G31350,AT3TE52285	Gene,TE	CG
Chr3	12732300	12732500	12731286-12734328	Intergenic	CG
Chr3	12735500	12735700	AT3TE52415	TE	CG
Chr3	12764500	12764800	AT3TE52495	TE	CG
Chr3	12796300	12796500	AT3G31430	Gene	CG
Chr3	12804100	12804500	AT3TE52625,AT3TE52630	TE	CG
Chr3	12838000	12840000	12837621-12838109,AT3TE52775	Intergenic,TE	CG
Chr3	12840300	12841400	AT3TE52775	TE	CG
Chr3	12842200	12842900	AT3TE52775	TE	CG
Chr3	12843200	12846700	AT3TE52775	TE	CG
Chr3	12847200	12847400	12847100-12848445	Intergenic	CG
Chr3	12850100	12850300	AT3TE52800	TE	CG
Chr3	12927200	12927400	AT3TE53045	TE	CG
Chr3	12934400	12934800	AT3TE53080	TE	CG
Chr3	12935300	12935500	AT3TE53080	TE	CG
Chr3	12936500	12936800	AT3TE53080	TE	CG
Chr3	12937300	12937600	AT3TE53080	TE	CG
Chr3	12943100	12943600	12943236-12943253,AT3TE53080,AT3TE53095	Intergenic,TE	CG
Chr3	12943900	12944300	AT3TE53095	TE	CG
Chr3	12944800	12945700	AT3TE53095	TE	CG
Chr3	12948000	12948800	AT3TE53100	TE	CG
Chr3	12950300	12950800	AT3G31950	Gene	CG
Chr3	12952000	12952400	AT3G31950,AT3TE53115	Gene,TE	CG
Chr3	13025300	13025600	AT3TE53325	TE	CG
Chr3	13030200	13031000	13030465-13032458,AT3TE53350	Intergenic,TE	CG
Chr3	13053200	13053400	13053140-13054071	Intergenic	CG
Chr3	13054400	13054600	13054425-13054426,13054481-13054482,AT3TE53475,AT3TE53480,AT3TE53485	Intergenic,TE	CG
Chr3	13054900	13055600	AT3TE53485	TE	CG
Chr3	13055900	13056200	AT3TE53485	TE	CG
Chr3	13057200	13058600	13057225-13061048,AT3TE53495	Intergenic,TE	CG
Chr3	13076800	13077000	AT3TE53580	TE	CG
Chr3	13087900	13088300	AT3TE53605	TE	CG
Chr3	13089200	13089600	AT3TE53605	TE	CG
Chr3	13089900	13090200	AT3TE53605	TE	CG
Chr3	13092500	13092900	13092843-13092844,AT3TE53605,AT3TE53615	Intergenic,TE	CG
Chr3	13101700	13102000	AT3TE53630	TE	CG
Chr3	13105600	13105800	AT3TE53640	TE	CG
Chr3	13108900	13109100	13108916-13109311,AT3TE53645	Intergenic,TE	CG
Chr3	13119900	13120500	AT3TE53690	TE	CG
Chr3	13145900	13146300	13145953-13146957,AT3G32160	Gene,Intergenic	CG
Chr3	13157900	13158100	13156634-13158665	Intergenic	CG
Chr3	13160800	13161300	AT3TE53835	TE	CG
Chr3	13185800	13186100	AT3TE53965	TE	CG
Chr3	13190700	13191000	AT3TE53970	TE	CG
Chr3	13209700	13210100	13209287-13209957,AT3TE54005	Intergenic,TE	CG
Chr3	13240400	13240600	AT3TE54180	TE	CG
Chr3	13241400	13242000	AT3TE54180	TE	CG
Chr3	13242300	13243300	AT3TE54180	TE	CG
Chr3	13246100	13246400	AT3TE54180	TE	CG
Chr3	13247000	13249900	AT3TE54180	TE	CG
Chr3	13250400	13250800	AT3TE54180	TE	CG
Chr3	13251100	13251800	AT3TE54180	TE	CG
Chr3	13316200	13316500	13316317-13318010,AT3TE54450	Intergenic,TE	CG
Chr3	13316800	13317000	13316317-13318010	Intergenic	CG
Chr3	13318200	13318600	AT3TE54455	TE	CG
Chr3	13322500	13322900	AT3TE54455	TE	CG
Chr3	13380000	13380200	AT3TE54575,AT3TE54580	TE	CG
Chr3	13383800	13384200	AT3TE54575	TE	CG
Chr3	13393600	13394400	13393593-13393627,13393749-13394477,AT3TE54655	Intergenic,TE	CG
Chr3	13395700	13396400	13395067-13396651	Intergenic	CG
Chr3	13404500	13404700	AT3TE54695,AT3TE54700	TE	CG
Chr3	13406900	13407200	AT3TE54705	TE	CG
Chr3	13414500	13414800	AT3TE54710	TE	CG
Chr3	13424600	13425100	13424294-13424905,AT3G32896	Gene,Intergenic	CG
Chr3	13432400	13432600	AT3TE54735,AT3TE54760	TE	CG
Chr3	13440800	13441300	AT3TE54780	TE	CG
Chr3	13447100	13447300	AT3TE54780	TE	CG
Chr3	13474500	13474800	AT3TE54845	TE	CG
Chr3	13491100	13491500	AT3G32940	Gene	CG
Chr3	13501100	13501700	13500993-13501958	Intergenic	CG
Chr3	13509300	13509600	13509172-13510317	Intergenic	CG
Chr3	13519800	13520300	13520088-13520089,AT3TE55025,AT3TE55030	Intergenic,TE	CG
Chr3	13531900	13532100	13531429-13532758	Intergenic	CG
Chr3	13535500	13536600	13534552-13541508	Intergenic	CG
Chr3	13539300	13539800	13534552-13541508	Intergenic	CG
Chr3	13541300	13541700	13534552-13541508,AT3TE55130	Intergenic,TE	CG
Chr3	13542500	13543100	13542313-13543977	Intergenic	CG
Chr3	13603500	13604000	AT3TE55340	TE	CG
Chr3	13605700	13606100	AT3TE55340	TE	CG
Chr3	13611600	13611800	13611757-13612182,AT3TE55345	Intergenic,TE	CG
Chr3	13616500	13616700	AT3TE55355	TE	CG
Chr3	13633800	13634700	13634513-13634514,AT3TE55370,AT3TE55375	Intergenic,TE	CG
Chr3	13639400	13639800	AT3TE55375	TE	CG
Chr3	13640400	13640600	AT3TE55375	TE	CG
Chr3	13643500	13643800	AT3TE55395	TE	CG
Chr3	13646600	13646800	AT3TE55395	TE	CG
Chr3	13648600	13649300	AT3TE55395	TE	CG
Chr3	13650000	13650700	AT3TE55395	TE	CG
Chr3	13659900	13660200	13660050-13660211,AT3TE55415	Intergenic,TE	CG
Chr3	13664300	13664600	AT3TE55430	TE	CG
Chr3	13803300	13803500	AT3TE56630	TE	CG
Chr3	13808300	13808800	AT3TE56640	TE	CG
Chr3	13822200	13822400	AT3TE56710	TE	CG
Chr3	13829700	13830200	AT3TE56730	TE	CG
Chr3	13874900	13875100	AT3TE57050	TE	CG
Chr3	13884100	13884500	AT3TE57085	TE	CG
Chr3	13885000	13885400	AT3TE57085	TE	CG
Chr3	13886800	13887400	AT3TE57085	TE	CG
Chr3	13888000	13888700	AT3TE57085	TE	CG
Chr3	13889200	13891200	AT3TE57085	TE	CG
Chr3	13891500	13894000	AT3TE57085	TE	CG
Chr3	13894400	13894700	AT3TE57090	TE	CG
Chr3	13898100	13898300	13897812-13899550	Intergenic	CG
Chr3	13899400	13900200	13897812-13899550,AT3TE57100	Intergenic,TE	CG
Chr3	13909800	13910100	AT3TE57150	TE	CG
Chr3	13914100	13914400	AT3TE57150	TE	CG
Chr3	13916000	13916200	13915698-13917162	Intergenic	CG
Chr3	13917500	13918000	13917232-13918896	Intergenic	CG
Chr3	13919300	13919500	13919443-13919444,AT3TE57160,AT3TE57165	Intergenic,TE	CG
Chr3	13922900	13923100	AT3TE57165	TE	CG
Chr3	13934300	13934500	13934345-13934393,AT3TE57210,AT3TE57215	Intergenic,TE	CG
Chr3	13935300	13935500	AT3TE57215	TE	CG
Chr3	13965200	13965600	AT3TE57325	TE	CG
Chr3	13976500	13977000	13976337-13976576,AT3TE57370	Intergenic,TE	CG
Chr3	13979900	13980100	AT3TE57395	TE	CG
Chr3	13982600	13982800	AT3TE57395	TE	CG
Chr3	13983500	13983700	AT3TE57395	TE	CG
Chr3	13988500	13988700	13988448-13988504,AT3TE57405	Intergenic,TE	CG
Chr3	13990500	13990800	13990719-13990720,13990794-13990889,AT3TE57410,AT3TE57415	Intergenic,TE	CG
Chr3	14008600	14008800	14006941-14008840	Intergenic	CG
Chr3	14060600	14060800	14060628-14061085,AT3TE57645	Intergenic,TE	CG
Chr3	14067100	14067400	AT3TE57655,AT3TE57660	TE	CG
Chr3	14090500	14090900	AT3G33530	Gene	CG
Chr3	14106300	14106800	AT3TE57780	TE	CG
Chr3	14112600	14113000	14112086-14113075	Intergenic	CG
Chr3	14120400	14120700	AT3TE57860	TE	CG
Chr3	14151700	14152100	AT3TE58020	TE	CG
Chr3	14157600	14157800	14157497-14157948	Intergenic	CG
Chr3	14160600	14160800	AT3TE58050	TE	CG
Chr3	14165300	14165800	14165712-14165713,AT3TE58050,AT3TE58055	Intergenic,TE	CG
Chr3	14171700	14172100	AT3TE58090	TE	CG
Chr3	14245800	14246600	14245161-14246673	Intergenic	CG
Chr3	14247100	14247500	AT3TE58575	TE	CG
Chr3	14248100	14248300	AT3TE58580	TE	CG
Chr3	14250200	14250800	14250379-14250633,AT3TE58580,AT3TE58585	Intergenic,TE	CG
Chr3	14253900	14254300	14254269-14254382,AT3G42060	Gene,Intergenic	CG
Chr3	14302600	14302800	AT3G42140	Gene	CG
Chr3	14307600	14308100	14307551-14308062,AT3G42148	Gene,Intergenic	CG
Chr3	14331700	14332300	AT3TE58875	TE	CG
Chr3	14478300	14478500	14478349-14478350,AT3TE59350,AT3TE59355	Intergenic,TE	CG
Chr3	14537800	14538100	AT3TE59560	TE	CG
Chr3	14538600	14538800	AT3TE59565	TE	CG
Chr3	14570300	14570600	AT3TE59660	TE	CG
Chr3	14571400	14571700	AT3TE59660	TE	CG
Chr3	14730900	14731500	AT3TE60245	TE	CG
Chr3	14749400	14749600	AT3TE60310	TE	CG
Chr3	14749900	14750100	AT3TE60310	TE	CG
Chr3	14789400	14789600	14789519-14789522,AT3TE60425,AT3TE60430	Intergenic,TE	CG
Chr3	14791600	14791800	14789998-14792381	Intergenic	CG
Chr3	14804900	14805300	14804954-14804955,AT3TE60460,AT3TE60465	Intergenic,TE	CG
Chr3	14806800	14807200	AT3TE60465	TE	CG
Chr3	14807700	14808200	AT3TE60465	TE	CG
Chr3	14808700	14809100	AT3TE60465,AT3TE60470	TE	CG
Chr3	14821400	14821600	AT3TE60525	TE	CG
Chr3	14835800	14836100	AT3TE60560	TE	CG
Chr3	14926500	14927000	AT3TE60875	TE	CG
Chr3	14932000	14933000	14932252-14932472,AT3TE60905,AT3TE60910	Intergenic,TE	CG
Chr3	14936100	14937000	14936238-14936239,AT3TE60920,AT3TE60925	Intergenic,TE	CG
Chr3	15011500	15012000	AT3TE61205	TE	CG
Chr3	15017100	15017700	AT3G42950	Gene	CG
Chr3	15030800	15031000	AT3G42990,AT3TE61285,AT3TE61290	Gene,TE	CG
Chr3	15034900	15035900	AT3TE61290	TE	CG
Chr3	15036300	15036700	AT3TE61290	TE	CG
Chr3	15046000	15046800	AT3TE61290	TE	CG
Chr3	15047200	15047600	AT3TE61290	TE	CG
Chr3	15166400	15166900	AT3G43160,AT3TE61650,AT3TE61655	Gene,TE	CG
Chr3	15208000	15208300	AT3G43230	Gene	CG
Chr3	15211600	15211800	AT3G43240	Gene	CG
Chr3	15231300	15231600	15231441-15233896,AT3G43291	Gene,Intergenic	CG
Chr3	15246100	15246800	15245133-15246806	Intergenic	CG
Chr3	15263800	15264000	15263821-15263895,AT3TE62030,AT3TE62035	Intergenic,TE	CG
Chr3	15506800	15507100	AT3G43583,AT3TE62810	Gene,TE	CG
Chr3	15549300	15549500	15549444-15550110,AT3TE62945	Intergenic,TE	CG
Chr3	15575900	15576900	AT3TE63035	TE	CG
Chr3	15579100	15579700	AT3TE63035	TE	CG
Chr3	15580900	15581300	AT3TE63035	TE	CG
Chr3	15582800	15583200	AT3TE63035	TE	CG
Chr3	15583900	15584200	AT3TE63035	TE	CG
Chr3	15585200	15585500	15585468-15585532,AT3G43682,AT3TE63035	Gene,Intergenic,TE	CG
Chr3	15652800	15653000	15652705-15653141	Intergenic	CG
Chr3	15848000	15848400	15846312-15849060	Intergenic	CG
Chr3	15849300	15849600	AT3TE64120	TE	CG
Chr3	15852800	15853100	15851833-15854635	Intergenic	CG
Chr3	15853800	15854200	15851833-15854635	Intergenic	CG
Chr3	15923500	15923800	AT3TE64435	TE	CG
Chr3	15999700	16000000	AT3TE64770	TE	CG
Chr3	16127000	16127200	AT3G44540	Gene	CG
Chr3	16128300	16128500	16127954-16129563	Intergenic	CG
Chr3	16247100	16247500	AT3TE65835	TE	CG
Chr3	16363000	16363300	AT3G44820	Gene	CG
Chr3	16371900	16372100	AT3G44830	Gene	CG
Chr3	16389200	16389500	AT3G44900	Gene	CG
Chr3	16456800	16457000	16456385-16457760	Intergenic	CG
Chr3	16498100	16498400	16497680-16498552	Intergenic	CG
Chr3	16501500	16501900	16501839-16501854,AT3TE66890,AT3TE66895	Intergenic,TE	CG
Chr3	16542200	16542600	AT3G45190	Gene	CG
Chr3	16589900	16590400	AT3TE67295	TE	CG
Chr3	16592800	16593200	16593105-16593106,AT3TE67295,AT3TE67300	Intergenic,TE	CG
Chr3	16652100	16652500	AT3G45400	Gene	CG
Chr3	16671900	16672200	AT3TE67540	TE	CG
Chr3	16709800	16710100	16708835-16709827,AT3TE67695	Intergenic,TE	CG
Chr3	16710900	16711600	AT3TE67695	TE	CG
Chr3	16719500	16720100	AT3G45560,AT3TE67765,AT3TE67770	Gene,TE	CG
Chr3	16733300	16733700	AT3G45590	Gene	CG
Chr3	16746800	16747400	AT3G45620	Gene	CG
Chr3	16792600	16793000	AT3G45740	Gene	CG
Chr3	16809900	16810100	AT3TE68090	TE	CG
Chr3	16811000	16811500	AT3TE68090	TE	CG
Chr3	16812900	16813800	AT3TE68090	TE	CG
Chr3	16829700	16829900	AT3G45800	Gene	CG
Chr3	16837200	16837400	AT3G45810	Gene	CG
Chr3	16839900	16840300	16838968-16840030,AT3G45820	Gene,Intergenic	CG
Chr3	16842800	16843100	AT3G45830	Gene	CG
Chr3	16844500	16844800	AT3G45830	Gene	CG
Chr3	16873300	16874000	AT3G45890	Gene	CG
Chr3	16918900	16919200	AT3G46060	Gene	CG
Chr3	16936300	16937000	AT3G46120	Gene	CG
Chr3	16954700	16955000	AT3G46180	Gene	CG
Chr3	16981400	16981800	AT3G46220	Gene	CG
Chr3	17011100	17011500	17008424-17012728	Intergenic	CG
Chr3	17013800	17015200	AT3G46290	Gene	CG
Chr3	17056000	17056600	AT3TE69130	TE	CG
Chr3	17063500	17063900	AT3TE69175	TE	CG
Chr3	17111700	17112000	AT3TE69350	TE	CG
Chr3	17114700	17115000	AT3TE69350	TE	CG
Chr3	17124200	17124500	AT3G46510	Gene	CG
Chr3	17124900	17125700	AT3G46510	Gene	CG
Chr3	17155400	17155700	AT3G46590,AT3TE69475	Gene,TE	CG
Chr3	17160400	17160600	AT3G46610	Gene	CG
Chr3	17189900	17190500	AT3G46660	Gene	CG
Chr3	17195800	17196100	AT3G46680	Gene	CG
Chr3	17232600	17233000	AT3G46790	Gene	CG
Chr3	17242200	17242600	AT3G46820	Gene	CG
Chr3	17282000	17282300	AT3G46920	Gene	CG
Chr3	17283100	17283400	AT3G46920	Gene	CG
Chr3	17291600	17291800	AT3G46960	Gene	CG
Chr3	17292400	17292800	AT3G46960	Gene	CG
Chr3	17294100	17294300	AT3G46960	Gene	CG
Chr3	17307600	17308300	AT3G46980	Gene	CG
Chr3	17314000	17314500	AT3G47000	Gene	CG
Chr3	17315100	17315400	AT3G47000	Gene	CG
Chr3	17357000	17357200	17356799-17357026,AT3G47140	Gene,Intergenic	CG
Chr3	17360400	17360800	AT3G47160	Gene	CG
Chr3	17393300	17393800	17393357-17393358,AT3TE70525,AT3TE70530	Intergenic,TE	CG
Chr3	17462900	17463100	AT3G47390	Gene	CG
Chr3	17472600	17473000	AT3G47420	Gene	CG
Chr3	17524600	17524900	AT3G47550	Gene	CG
Chr3	17573900	17574600	AT3G47660	Gene	CG
Chr3	17628300	17628600	AT3G47780	Gene	CG
Chr3	17667800	17668000	AT3G47890	Gene	CG
Chr3	17698300	17698900	AT3G47960	Gene	CG
Chr3	17732600	17732900	AT3G48040	Gene	CG
Chr3	17734400	17735000	AT3G48050	Gene	CG
Chr3	17736800	17737100	AT3G48050	Gene	CG
Chr3	17745300	17745500	AT3G48060	Gene	CG
Chr3	17745900	17746200	AT3G48060	Gene	CG
Chr3	17746900	17747100	AT3G48060	Gene	CG
Chr3	17764900	17765200	AT3G48110	Gene	CG
Chr3	17768900	17769200	AT3G48110	Gene	CG
Chr3	17780000	17780900	AT3G48150	Gene	CG
Chr3	17781700	17782000	AT3G48150	Gene	CG
Chr3	17799900	17800200	AT3G48190	Gene	CG
Chr3	17802600	17803000	AT3G48190	Gene	CG
Chr3	17811200	17811500	AT3G48190	Gene	CG
Chr3	17813100	17813500	AT3G48190	Gene	CG
Chr3	17814100	17814500	AT3G48190	Gene	CG
Chr3	17819600	17820100	AT3G48190	Gene	CG
Chr3	17824700	17825000	AT3G48190	Gene	CG
Chr3	17826700	17826900	AT3G48190	Gene	CG
Chr3	17836000	17836200	AT3G48200	Gene	CG
Chr3	17842600	17842800	17842311-17845650	Intergenic	CG
Chr3	17850300	17850600	AT3G48210	Gene	CG
Chr3	17851100	17851700	17851683-17852284,AT3G48210	Gene,Intergenic	CG
Chr3	17865700	17866000	17865925-17866533,AT3TE72370	Intergenic,TE	CG
Chr3	17918800	17919200	AT3G48380	Gene	CG
Chr3	17925900	17926300	AT3G48410	Gene	CG
Chr3	17938100	17938500	AT3G48430	Gene	CG
Chr3	17978800	17979000	AT3TE72850	TE	CG
Chr3	18001700	18002000	AT3G48560	Gene	CG
Chr3	18051200	18051400	AT3G48730	Gene	CG
Chr3	18055900	18056100	18056033-18058861,AT3TE73190	Intergenic,TE	CG
Chr3	18090100	18090700	AT3G48780	Gene	CG
Chr3	18091300	18091500	AT3G48780	Gene	CG
Chr3	18098400	18098800	AT3G48810	Gene	CG
Chr3	18105300	18105500	AT3G48830	Gene	CG
Chr3	18121300	18121600	AT3G48860	Gene	CG
Chr3	18122500	18124400	AT3G48870	Gene	CG
Chr3	18124700	18125000	AT3G48870	Gene	CG
Chr3	18128100	18128800	AT3G48880	Gene	CG
Chr3	18164200	18164600	AT3G49000	Gene	CG
Chr3	18165300	18165500	AT3G49000	Gene	CG
Chr3	18187800	18188100	AT3G49060	Gene	CG
Chr3	18192900	18193100	AT3G49070	Gene	CG
Chr3	18195000	18195200	AT3G49080	Gene	CG
Chr3	18212200	18212600	AT3G49140	Gene	CG
Chr3	18254900	18255300	AT3G49230	Gene	CG
Chr3	18273700	18274100	AT3G49290	Gene	CG
Chr3	18285300	18285900	AT3G49310	Gene	CG
Chr3	18298600	18299000	AT3G49350	Gene	CG
Chr3	18327400	18327600	AT3G49410	Gene	CG
Chr3	18332800	18333400	AT3G49430	Gene	CG
Chr3	18334200	18334600	AT3G49430	Gene	CG
Chr3	18350600	18351700	AT3G49500	Gene	CG
Chr3	18360000	18360700	AT3G49520	Gene	CG
Chr3	18439000	18439500	AT3G49710	Gene	CG
Chr3	18475000	18475200	AT3G49810	Gene	CG
Chr3	18493000	18493200	AT3G49870	Gene	CG
Chr3	18497000	18497600	AT3G49880	Gene	CG
Chr3	18498000	18498300	AT3G49880	Gene	CG
Chr3	18500900	18501100	AT3G49900	Gene	CG
Chr3	18630100	18630600	AT3G50250,AT3TE75575	Gene,TE	CG
Chr3	18653700	18654200	18653388-18653731,AT3G50320	Gene,Intergenic	CG
Chr3	18679600	18680100	AT3G50370	Gene	CG
Chr3	18680700	18681200	AT3G50370	Gene	CG
[truncated: 1,185 more rows]

## Sheet: jas-3 vs Aza1-1
Chr	Start	End	Gene	Feature	Context
Chr1	26700	27200	AT1G01040	Gene	CG
Chr1	29300	29700	AT1G01040	Gene	CG
Chr1	110800	111100	AT1G01260	Gene	CG
Chr1	160700	161100	AT1G01440	Gene	CG
Chr1	197100	197600	AT1G01540	Gene	CG
Chr1	234600	235200	AT1G01650	Gene	CG
Chr1	242600	243000	242608-242843,AT1G01660,AT1G01670	Gene,Intergenic	CG
Chr1	255800	256000	AT1TE00820	TE	CG
Chr1	314200	314600	AT1G01910	Gene	CG
Chr1	329800	330200	AT1G01950	Gene	CG
Chr1	335800	336200	AT1G01960	Gene	CG
Chr1	338800	339200	AT1G01970	Gene	CG
Chr1	339500	339700	AT1G01970	Gene	CG
Chr1	349800	350100	AT1G02010,AT1TE01140,AT1TE01145	Gene,TE	CG
Chr1	351300	351700	AT1G02010	Gene	CG
Chr1	360000	360200	AT1G02050	Gene	CG
Chr1	376900	377500	AT1G02080	Gene	CG
Chr1	378700	379100	AT1G02080	Gene	CG
Chr1	380800	381900	AT1G02080	Gene	CG
Chr1	382800	383500	AT1G02080	Gene	CG
Chr1	391000	391200	AT1G02100	Gene	CG
Chr1	394700	395300	AT1G02110	Gene	CG
Chr1	448900	449100	AT1G02280	Gene	CG
Chr1	519400	519900	AT1G02500	Gene	CG
Chr1	525400	526100	AT1G02520	Gene	CG
Chr1	531900	532100	AT1G02530	Gene	CG
Chr1	572500	572700	AT1G02660	Gene	CG
Chr1	628100	628500	AT1G02840	Gene	CG
Chr1	656100	656300	AT1G02910	Gene	CG
Chr1	688700	688900	AT1G03000	Gene	CG
Chr1	716700	717000	AT1G03060	Gene	CG
Chr1	717900	718200	AT1G03060	Gene	CG
Chr1	719400	719700	AT1G03060	Gene	CG
Chr1	720400	720800	AT1G03060	Gene	CG
Chr1	721400	721600	AT1G03060	Gene	CG
Chr1	722500	722700	AT1G03060	Gene	CG
Chr1	723800	724100	AT1G03060	Gene	CG
Chr1	744600	745700	AT1G03100	Gene	CG
Chr1	764200	764400	AT1G03160	Gene	CG
Chr1	765800	766100	AT1G03160	Gene	CG
Chr1	774600	775000	AT1G03180	Gene	CG
Chr1	777600	777900	AT1G03190	Gene	CG
Chr1	861400	861900	AT1G03457	Gene	CG
Chr1	879000	879300	AT1G03520	Gene	CG
Chr1	881300	881700	AT1G03530	Gene	CG
Chr1	885000	885600	AT1G03540	Gene	CG
Chr1	890700	891500	AT1G03560	Gene	CG
Chr1	939900	940200	AT1G03750	Gene	CG
Chr1	958800	959100	AT1G03810	Gene	CG
Chr1	962200	963500	AT1G03830	Gene	CG
Chr1	964700	965100	AT1G03830	Gene	CG
Chr1	965800	966100	AT1G03830	Gene	CG
Chr1	980200	980400	AT1G03860	Gene	CG
Chr1	1065700	1066000	AT1G04120	Gene	CG
Chr1	1067000	1067400	AT1G04120	Gene	CG
Chr1	1092200	1092400	AT1G04160	Gene	CG
Chr1	1098700	1099100	AT1G04170	Gene	CG
Chr1	1149500	1150000	AT1G04300	Gene	CG
Chr1	1150600	1151300	AT1G04300	Gene	CG
Chr1	1151600	1151900	AT1G04300	Gene	CG
Chr1	1179700	1179900	AT1G04390	Gene	CG
Chr1	1180400	1181300	AT1G04390	Gene	CG
Chr1	1181700	1181900	AT1G04390	Gene	CG
Chr1	1182300	1182500	AT1G04390	Gene	CG
Chr1	1186600	1187500	AT1G04400	Gene	CG
Chr1	1190000	1190300	AT1G04410	Gene	CG
Chr1	1199600	1200100	AT1G04430	Gene	CG
Chr1	1204600	1205200	AT1G04440	Gene	CG
Chr1	1229200	1230000	AT1G04510	Gene	CG
Chr1	1259100	1259600	AT1G04590	Gene	CG
Chr1	1295100	1295400	AT1G04650	Gene	CG
Chr1	1346700	1347100	AT1G04790	Gene	CG
Chr1	1370000	1370300	AT1G04860	Gene	CG
Chr1	1390000	1390500	AT1G04910	Gene	CG
Chr1	1392900	1393100	AT1G04920	Gene	CG
Chr1	1485300	1485600	AT1G05150	Gene	CG
Chr1	1579000	1579400	AT1G05380	Gene	CG
Chr1	1580600	1580900	AT1G05380	Gene	CG
Chr1	1586500	1586700	AT1G05410	Gene	CG
Chr1	1655100	1655300	AT1G05570	Gene	CG
Chr1	1658300	1658700	AT1G05570	Gene	CG
Chr1	1673000	1673400	AT1G05600	Gene	CG
Chr1	1686300	1686700	AT1G05630	Gene	CG
Chr1	1687000	1687300	AT1G05630	Gene	CG
Chr1	1722200	1722500	AT1G05750	Gene	CG
Chr1	1736300	1737100	AT1G05790	Gene	CG
Chr1	1756800	1757200	AT1G05830	Gene	CG
Chr1	1758200	1758400	AT1G05830	Gene	CG
Chr1	1758900	1759300	AT1G05830	Gene	CG
Chr1	1759700	1759900	AT1G05830	Gene	CG
Chr1	1791000	1791700	AT1G05910	Gene	CG
Chr1	1865800	1866100	AT1G06140	Gene	CG
Chr1	1956100	1957000	AT1G06410	Gene	CG
Chr1	1961200	1961400	AT1G06430	Gene	CG
Chr1	1987700	1987900	AT1G06490	Gene	CG
Chr1	2020800	2021300	AT1G06590	Gene	CG
Chr1	2043500	2043900	AT1G06670	Gene	CG
Chr1	2044200	2044600	AT1G06670	Gene	CG
Chr1	2045400	2046300	AT1G06670	Gene	CG
Chr1	2061100	2061300	AT1G06720	Gene	CG
Chr1	2064300	2064800	AT1G06720	Gene	CG
Chr1	2065900	2066100	AT1G06720	Gene	CG
Chr1	2069100	2069600	AT1G06730	Gene	CG
Chr1	2072100	2072500	AT1G06740,AT1TE06780	Gene,TE	CG
Chr1	2088300	2088600	AT1G06790	Gene	CG
Chr1	2097900	2098200	AT1G06840	Gene	CG
Chr1	2157700	2157900	AT1G07025	Gene	CG
Chr1	2209700	2210800	AT1G07200	Gene	CG
Chr1	2243100	2243300	AT1G07290	Gene	CG
Chr1	2258100	2258600	AT1G07350	Gene	CG
Chr1	2261000	2261300	AT1G07360	Gene	CG
Chr1	2336800	2337000	AT1G07590	Gene	CG
Chr1	2386600	2386800	AT1G07710	Gene	CG
Chr1	2387200	2387600	AT1G07710	Gene	CG
Chr1	2397800	2398200	AT1G07730,AT1G07740	Gene	CG
Chr1	2415300	2415600	AT1TE07880	TE	CG
Chr1	2480200	2480600	AT1G07990	Gene	CG
Chr1	2480900	2481100	AT1G07990	Gene	CG
Chr1	2486300	2486700	AT1G08010	Gene	CG
Chr1	2507200	2507700	AT1G08060	Gene	CG
Chr1	2572700	2572900	AT1G08190	Gene	CG
Chr1	2578000	2578400	AT1G08210	Gene	CG
Chr1	2592500	2592800	AT1G08260	Gene	CG
Chr1	2593400	2593800	AT1G08260	Gene	CG
Chr1	2616000	2616200	AT1G08300	Gene	CG
Chr1	2648400	2648700	AT1G08410	Gene	CG
Chr1	2704600	2705000	AT1G08540	Gene	CG
Chr1	2719800	2720000	AT1G08590	Gene	CG
Chr1	2728900	2729400	AT1G08600	Gene	CG
Chr1	2741700	2742000	AT1G08620	Gene	CG
Chr1	2765300	2767000	AT1G08680	Gene	CG
Chr1	2767600	2767800	AT1G08680	Gene	CG
Chr1	2777800	2778300	AT1G08720	Gene	CG
Chr1	2781300	2781600	AT1G08730	Gene	CG
Chr1	2830800	2831000	AT1G08840	Gene	CG
Chr1	2896200	2896400	AT1G09010	Gene	CG
Chr1	2936800	2937000	AT1G09100	Gene	CG
Chr1	2943400	2943600	AT1G09140	Gene	CG
Chr1	2998600	2998800	AT1G09280	Gene	CG
Chr1	3001800	3002100	AT1G09290	Gene	CG
Chr1	3044400	3044600	AT1G09430	Gene	CG
Chr1	3142300	3142700	AT1G09710	Gene	CG
Chr1	3190800	3191200	AT1G09820	Gene	CG
Chr1	3237900	3238100	AT1G09940	Gene	CG
Chr1	3258000	3258300	AT1G09980	Gene	CG
Chr1	3259600	3259900	AT1G09980	Gene	CG
Chr1	3280500	3280800	AT1G10050	Gene	CG
Chr1	3282900	3283100	AT1G10050	Gene	CG
Chr1	3314300	3314500	AT1G10130	Gene	CG
Chr1	3317900	3318300	AT1G10130	Gene	CG
Chr1	3334200	3335000	AT1G10170	Gene	CG
Chr1	3339900	3340100	AT1G10180	Gene	CG
Chr1	3350100	3350400	AT1G10210	Gene	CG
Chr1	3407600	3407900	AT1G10390	Gene	CG
Chr1	3411100	3411300	AT1G10390	Gene	CG
Chr1	3555700	3556000	AT1G10700	Gene	CG
Chr1	3567100	3567400	AT1G10730	Gene	CG
Chr1	3581900	3582100	AT1G10760	Gene	CG
Chr1	3589200	3589600	AT1G10760	Gene	CG
Chr1	3593800	3594200	AT1G10780	Gene	CG
Chr1	3602800	3603100	AT1G10820	Gene	CG
Chr1	3613900	3614300	AT1G10850	Gene	CG
Chr1	3616900	3617100	AT1G10870	Gene	CG
Chr1	3618400	3618700	AT1G10870	Gene	CG
Chr1	3620300	3620500	AT1G10870	Gene	CG
Chr1	3634100	3634400	AT1G10900	Gene	CG
Chr1	3666000	3666300	AT1G10970	Gene	CG
Chr1	3686900	3687400	AT1G11060	Gene	CG
Chr1	3687800	3688100	AT1G11060	Gene	CG
Chr1	3688800	3689200	AT1G11060	Gene	CG
Chr1	3737800	3738100	AT1G11160	Gene	CG
Chr1	3754300	3755100	AT1G11200	Gene	CG
Chr1	3792100	3792500	AT1G11290	Gene	CG
Chr1	3794500	3794900	AT1G11300	Gene	CG
Chr1	3818400	3819100	AT1G11350	Gene	CG
Chr1	3819700	3820200	AT1G11350	Gene	CG
Chr1	3835100	3836200	AT1G11390	Gene	CG
Chr1	3841700	3842800	AT1G11410	Gene	CG
Chr1	3940200	3940400	AT1G11680	Gene	CG
Chr1	3952800	3953000	AT1G11720	Gene	CG
Chr1	3982900	3983100	AT1G11790	Gene	CG
Chr1	3984000	3984300	AT1G11790	Gene	CG
Chr1	3985700	3986300	AT1G11800	Gene	CG
Chr1	4002900	4003100	AT1G11860	Gene	CG
Chr1	4005400	4005800	AT1G11870	Gene	CG
Chr1	4006100	4006500	AT1G11870	Gene	CG
Chr1	4008500	4008800	AT1G11880	Gene	CG
Chr1	4031800	4032000	AT1G11940	Gene	CG
Chr1	4036400	4036800	AT1G11950	Gene	CG
Chr1	4037200	4037400	AT1G11950	Gene	CG
Chr1	4040800	4041900	AT1G11960	Gene	CG
Chr1	4050600	4050900	AT1G12000	Gene	CG
Chr1	4051900	4052100	AT1G12000	Gene	CG
Chr1	4073900	4074100	AT1G12050	Gene	CG
Chr1	4115200	4116000	AT1G12120	Gene	CG
Chr1	4123600	4124000	AT1G12140,AT1G12150	Gene	CG
Chr1	4145800	4146100	AT1G12220	Gene	CG
Chr1	4149000	4149500	AT1G12230	Gene	CG
Chr1	4176400	4176700	AT1G12280	Gene	CG
Chr1	4178600	4178800	AT1G12290	Gene	CG
Chr1	4369000	4369300	AT1G12820	Gene	CG
Chr1	4435400	4435600	AT1G12990	Gene	CG
Chr1	4437300	4437800	AT1G13000	Gene	CG
Chr1	4441400	4441600	AT1G13020	Gene	CG
Chr1	4482800	4483400	AT1G13150	Gene	CG
Chr1	4487400	4487800	AT1G13160,AT1TE14590	Gene,TE	CG
Chr1	4509700	4509900	AT1G13210	Gene	CG
Chr1	4573600	4573800	AT1G13350	Gene	CG
Chr1	4616900	4617300	AT1G13460	Gene	CG
Chr1	4620800	4621600	4621580-4622634,AT1G13470	Gene,Intergenic	CG
Chr1	4639200	4639600	AT1G13560	Gene	CG
Chr1	4645400	4645800	AT1G13580	Gene	CG
Chr1	4678400	4678600	AT1G13640	Gene	CG
Chr1	4712100	4712400	AT1G13730	Gene	CG
Chr1	4725000	4725600	AT1G13780	Gene	CG
Chr1	4729200	4729500	AT1G13790	Gene	CG
Chr1	4732100	4732600	AT1G13800	Gene	CG
Chr1	4734700	4735000	AT1G13810	Gene	CG
Chr1	4743800	4744100	AT1G13860	Gene	CG
Chr1	4754100	4754400	AT1G13900	Gene	CG
Chr1	4793500	4794000	AT1G13980	Gene	CG
Chr1	4882800	4883100	AT1G14300	Gene	CG
Chr1	4886200	4886500	AT1G14310	Gene	CG
Chr1	4898100	4898400	AT1G14340	Gene	CG
Chr1	4917500	4917800	AT1G14370	Gene	CG
Chr1	4918400	4918600	AT1G14380	Gene	CG
Chr1	4956700	4957000	AT1G14480	Gene	CG
Chr1	4967300	4967500	4967016-4968142	Intergenic	CG
Chr1	4971900	4972100	AT1G14530	Gene	CG
Chr1	4981800	4982300	AT1G14560	Gene	CG
Chr1	4985900	4986400	AT1G14570	Gene	CG
Chr1	5029800	5030000	AT1G14650	Gene	CG
Chr1	5052800	5053100	AT1G14690	Gene	CG
Chr1	5062200	5062900	AT1G14710	Gene	CG
Chr1	5113700	5114000	AT1G14840	Gene	CG
Chr1	5121300	5121600	AT1G14850	Gene	CG
Chr1	5185300	5185800	AT1G15060	Gene	CG
Chr1	5217300	5217500	AT1G15160	Gene	CG
Chr1	5305100	5305400	AT1G15430	Gene	CG
Chr1	5306800	5307000	AT1G15440	Gene	CG
Chr1	5416500	5417000	AT1G15750	Gene	CG
Chr1	5499200	5499600	AT1G16020	Gene	CG
Chr1	5516500	5517000	AT1G16090	Gene	CG
Chr1	5542100	5542300	AT1G16180	Gene	CG
Chr1	5559800	5560500	AT1G16260	Gene	CG
Chr1	5564600	5565200	AT1G16270	Gene	CG
Chr1	5565600	5566300	AT1G16270	Gene	CG
Chr1	5569000	5569300	AT1G16280	Gene	CG
Chr1	5588200	5588600	AT1G16340	Gene	CG
Chr1	5589400	5589600	AT1G16340	Gene	CG
Chr1	5592600	5592800	AT1G16350	Gene	CG
Chr1	5626400	5626600	AT1G16480	Gene	CG
Chr1	5627000	5627200	AT1G16480	Gene	CG
Chr1	5669800	5670000	AT1G16560	Gene	CG
Chr1	5676700	5677300	AT1G16610	Gene	CG
Chr1	5689400	5689700	AT1G16650	Gene	CG
Chr1	5698700	5699000	AT1G16670	Gene	CG
Chr1	5704300	5704700	AT1G16680	Gene	CG
Chr1	5748000	5748400	AT1G16800	Gene	CG
Chr1	5762000	5762600	AT1G16830	Gene	CG
Chr1	5769500	5769900	AT1G16858,AT1G16860	Gene	CG
Chr1	5771500	5772200	AT1G16870	Gene	CG
Chr1	5779500	5779800	AT1G16900	Gene	CG
Chr1	5801400	5802100	AT1G16970	Gene	CG
Chr1	5826200	5827300	AT1G17040	Gene	CG
Chr1	5838700	5839000	AT1G17070	Gene	CG
Chr1	5845900	5846800	AT1G17110	Gene	CG
Chr1	5847700	5847900	AT1G17110	Gene	CG
Chr1	5860300	5860600	AT1G17145	Gene	CG
Chr1	5881300	5882500	AT1G17210	Gene	CG
Chr1	5886400	5886800	AT1G17220	Gene	CG
Chr1	5888000	5888400	AT1G17220	Gene	CG
Chr1	5889200	5889400	AT1G17220	Gene	CG
Chr1	5893400	5894200	AT1G17230	Gene	CG
Chr1	5911800	5912700	AT1TE19130	TE	CG
Chr1	5916000	5916400	AT1TE19130	TE	CG
Chr1	5917100	5918000	AT1G17280	Gene	CG
Chr1	5924300	5924500	AT1G17290	Gene	CG
Chr1	5924900	5925200	AT1G17290	Gene	CG
Chr1	5934800	5935500	AT1G17340	Gene	CG
Chr1	5936900	5937500	AT1G17340	Gene	CG
Chr1	5949500	5949900	AT1G17360	Gene	CG
Chr1	5951800	5952300	AT1G17370	Gene	CG
Chr1	5959200	5959400	AT1TE19270	TE	CG
Chr1	5969000	5969200	AT1G17410	Gene	CG
Chr1	5971700	5972200	5969995-5977411	Intergenic	CG
Chr1	5989900	5990200	AT1G17450	Gene	CG
Chr1	5991100	5991800	AT1G17450	Gene	CG
Chr1	5993900	5994100	AT1G17450	Gene	CG
Chr1	5994600	5995100	AT1G17450	Gene	CG
Chr1	6019200	6020200	AT1G17500	Gene	CG
Chr1	6036300	6036700	AT1G17550	Gene	CG
Chr1	6043800	6044400	AT1G17580	Gene	CG
Chr1	6078400	6078700	AT1G17680	Gene	CG
Chr1	6081900	6082100	AT1G17680	Gene	CG
Chr1	6086100	6086300	AT1G17690	Gene	CG
Chr1	6132400	6132700	AT1G17820	Gene	CG
Chr1	6140600	6141000	6138432-6141636	Intergenic	CG
Chr1	6146500	6147100	AT1G17840,AT1G17850	Gene	CG
Chr1	6154900	6155100	AT1G17890	Gene	CG
Chr1	6167700	6168100	AT1G17930	Gene	CG
Chr1	6211100	6211700	6211588-6211689,AT1G18050,AT1TE20085,AT1TE20090	Gene,Intergenic,TE	CG
Chr1	6215500	6215700	AT1G18070	Gene	CG
Chr1	6251700	6251900	AT1G18160	Gene	CG
Chr1	6262700	6263300	6261457-6265416	Intergenic	CG
Chr1	6382500	6382900	AT1G18550	Gene	CG
Chr1	6387200	6387600	AT1G18560	Gene	CG
Chr1	6406900	6407300	AT1G18610	Gene	CG
Chr1	6408200	6408400	AT1G18610	Gene	CG
Chr1	6413400	6413900	AT1G18620	Gene	CG
Chr1	6422800	6423100	AT1G18660	Gene	CG
Chr1	6435200	6435700	AT1G18690	Gene	CG
Chr1	6436000	6436500	AT1G18690	Gene	CG
Chr1	6439500	6439700	AT1G18700	Gene	CG
Chr1	6441800	6442200	AT1G18700	Gene	CG
Chr1	6501900	6502300	AT1G18840	Gene	CG
Chr1	6530200	6530600	AT1G18900	Gene	CG
Chr1	6531300	6532300	AT1G18900	Gene	CG
Chr1	6534000	6534400	AT1G18910	Gene	CG
Chr1	6730000	6730500	AT1G19440	Gene	CG
Chr1	6748600	6748900	AT1G19485	Gene	CG
Chr1	6752000	6752600	AT1G19490	Gene	CG
Chr1	6776000	6776400	AT1G19580	Gene	CG
Chr1	6820000	6820300	AT1G19720	Gene	CG
Chr1	6820600	6820800	AT1G19720	Gene	CG
Chr1	6835800	6836000	AT1G19780	Gene	CG
Chr1	6973300	6973700	AT1G20110	Gene	CG
Chr1	7003200	7003400	AT1G20200	Gene	CG
Chr1	7066100	7067200	7065178-7066493,AT1TE22850	Intergenic,TE	CG
Chr1	7067500	7068300	AT1TE22850,AT1TE22855	TE	CG
Chr1	7069800	7070000	AT1TE22850	TE	CG
Chr1	7071100	7072800	7071562-7071563,7071716-7072192,AT1G20400,AT1TE22850,AT1TE22865	Gene,Intergenic,TE	CG
Chr1	7073200	7075100	AT1G20400	Gene	CG
Chr1	7075500	7075900	7075838-7077167,AT1G20400	Gene,Intergenic	CG
Chr1	7156300	7156600	AT1G20640	Gene	CG
Chr1	7157500	7157800	AT1G20640	Gene	CG
Chr1	7158900	7159200	AT1G20650	Gene	CG
Chr1	7164600	7165400	AT1G20670	Gene	CG
Chr1	7186500	7186800	AT1G20720	Gene	CG
Chr1	7211400	7212000	AT1G20760	Gene	CG
Chr1	7214400	7214600	AT1G20760	Gene	CG
Chr1	7219900	7220300	AT1G20780	Gene	CG
Chr1	7246300	7246700	AT1G20840	Gene	CG
Chr1	7302600	7302800	AT1G20960	Gene	CG
Chr1	7304400	7304700	AT1G20960	Gene	CG
Chr1	7305500	7305800	AT1G20960	Gene	CG
Chr1	7316900	7317200	AT1G20970	Gene	CG
Chr1	7327900	7328400	AT1G20980	Gene	CG
Chr1	7380200	7380500	AT1G21080	Gene	CG
Chr1	7406800	7407200	AT1G21150	Gene	CG
Chr1	7410600	7411000	AT1G21160	Gene	CG
Chr1	7476200	7476400	AT1G21340	Gene	CG
Chr1	7502400	7502700	AT1G21440	Gene	CG
Chr1	7582600	7583000	AT1G21630	Gene	CG
Chr1	7587400	7587700	AT1G21630	Gene	CG
Chr1	7590500	7591100	AT1G21640	Gene	CG
Chr1	7596900	7597100	AT1G21650	Gene	CG
Chr1	7756000	7756200	AT1G22020	Gene	CG
Chr1	7773700	7773900	AT1G22060	Gene	CG
Chr1	7774700	7775700	AT1G22060	Gene	CG
Chr1	7776900	7777300	AT1G22060	Gene	CG
Chr1	7778200	7778500	AT1G22060	Gene	CG
Chr1	7790800	7791400	AT1G22070	Gene	CG
Chr1	7839300	7839500	AT1G22200	Gene	CG
Chr1	7965500	7965900	AT1G22540	Gene	CG
Chr1	7997900	7998200	AT1G22620	Gene	CG
Chr1	7999700	8000200	AT1G22620	Gene	CG
Chr1	8019000	8019400	AT1G22660	Gene	CG
Chr1	8047200	8047400	AT1G22730	Gene	CG
Chr1	8047700	8048300	AT1G22730	Gene	CG
Chr1	8064000	8065600	AT1G22770	Gene	CG
Chr1	8065900	8066300	AT1G22770	Gene	CG
Chr1	8066900	8067400	AT1G22770	Gene	CG
Chr1	8070400	8070600	AT1G22790	Gene	CG
Chr1	8073600	8073800	AT1G22800	Gene	CG
Chr1	8078000	8078400	AT1G22830	Gene	CG
Chr1	8088400	8089100	AT1G22860	Gene	CG
Chr1	8096500	8096700	AT1G22880	Gene	CG
Chr1	8118800	8119000	AT1G22930	Gene	CG
Chr1	8174300	8174700	AT1G23070	Gene	CG
Chr1	8219000	8219200	AT1G23180	Gene	CG
Chr1	8222000	8222300	AT1G23190	Gene	CG
Chr1	8223200	8224000	AT1G23190	Gene	CG
Chr1	8245600	8246200	AT1G23230	Gene	CG
Chr1	8246900	8247200	AT1G23230	Gene	CG
Chr1	8248400	8248700	AT1G23230	Gene	CG
Chr1	8249600	8250100	AT1G23230	Gene	CG
Chr1	8250400	8250600	AT1G23230	Gene	CG
Chr1	8280500	8280700	AT1G23330	Gene	CG
Chr1	8323500	8323700	AT1G23440	Gene	CG
Chr1	8433800	8434000	AT1G23870	Gene	CG
Chr1	8492000	8492200	AT1TE27405	TE	CG
Chr1	8626900	8627300	AT1G24320	Gene	CG
Chr1	8637000	8637300	AT1G24340	Gene	CG
Chr1	8643600	8643900	8643478-8644470	Intergenic	CG
Chr1	8671200	8672100	AT1G24460	Gene	CG
Chr1	8686000	8686400	AT1G24510	Gene	CG
Chr1	8721100	8721300	AT1G24610	Gene	CG
Chr1	8746800	8747400	AT1G24706	Gene	CG
Chr1	8750500	8750800	AT1G24706	Gene	CG
Chr1	8754300	8754500	AT1G24706	Gene	CG
Chr1	8760900	8761200	AT1G24764	Gene	CG
Chr1	8865900	8866400	AT1G25280	Gene	CG
Chr1	8907100	8907400	AT1G25390	Gene	CG
Chr1	9052900	9053100	AT1G26170	Gene	CG
Chr1	9088400	9088700	AT1G26260	Gene	CG
Chr1	9090400	9090600	AT1G26270	Gene	CG
Chr1	9110900	9111200	AT1G26330	Gene	CG
Chr1	9289100	9289400	AT1G26810	Gene	CG
Chr1	9344300	9344500	AT1G26940	Gene	CG
Chr1	9423200	9423600	AT1G27120	Gene	CG
Chr1	9443600	9444700	AT1G27180	Gene	CG
Chr1	9447300	9447800	AT1G27190	Gene	CG
Chr1	9488900	9489300	AT1G27320	Gene	CG
Chr1	9521000	9521200	AT1G27430	Gene	CG
Chr1	9521900	9522300	AT1G27430	Gene	CG
Chr1	9525900	9526100	AT1G27430	Gene	CG
Chr1	9529700	9530100	AT1G27440	Gene	CG
Chr1	9552000	9552600	AT1G27500	Gene	CG
Chr1	9574900	9575600	9575371-9575538,AT1G27565,AT1G27570,AT1TE30845	Gene,Intergenic,TE	CG
Chr1	9596900	9597100	AT1G27595	Gene	CG
Chr1	9598800	9599000	AT1G27595	Gene	CG
Chr1	9615700	9616000	AT1G27650	Gene	CG
Chr1	9633900	9634200	AT1G27680	Gene	CG
Chr1	9640900	9641200	AT1G27700	Gene	CG
Chr1	9743600	9743800	AT1G27960	Gene	CG
Chr1	9782000	9782300	AT1G28060	Gene	CG
Chr1	9796800	9797100	AT1G28090	Gene	CG
Chr1	9797400	9797600	AT1G28090	Gene	CG
Chr1	9868700	9869200	AT1G28240,AT1TE31775	Gene,TE	CG
Chr1	9876300	9876500	AT1G28260	Gene	CG
Chr1	9947100	9947800	AT1G28350	Gene	CG
Chr1	9981200	9981400	AT1G28420	Gene	CG
Chr1	10040000	10040400	AT1G28560	Gene	CG
Chr1	10096900	10097200	10096374-10103158	Intergenic	CG
Chr1	10101600	10102100	10096374-10103158	Intergenic	CG
Chr1	10118600	10118900	AT1G29010	Gene	CG
Chr1	10181900	10182100	AT1G29150	Gene	CG
Chr1	10215800	10216100	AT1G29230	Gene	CG
Chr1	10265700	10266000	AT1G29340	Gene	CG
Chr1	10352200	10352500	AT1G29630	Gene	CG
Chr1	10418500	10418700	AT1G29750	Gene	CG
Chr1	10440200	10440400	AT1G29820	Gene	CG
Chr1	10469900	10470100	AT1G29900	Gene	CG
Chr1	10470600	10471100	AT1G29900	Gene	CG
Chr1	10515000	10515200	AT1G30010	Gene	CG
Chr1	10560100	10560300	AT1G30090	Gene	CG
Chr1	10605000	10605200	10605010-10606210,AT1TE34320	Intergenic,TE	CG
Chr1	10686200	10686600	AT1G30330	Gene	CG
Chr1	10686900	10687900	AT1G30330	Gene	CG
Chr1	10688400	10688700	AT1G30330	Gene	CG
Chr1	10735900	10736300	AT1G30400	Gene	CG
Chr1	10745900	10746100	AT1G30410	Gene	CG
Chr1	10760800	10761800	AT1G30440	Gene	CG
Chr1	10764300	10764600	AT1G30450	Gene	CG
Chr1	10766000	10766300	AT1G30450	Gene	CG
Chr1	10768000	10768300	AT1G30450	Gene	CG
Chr1	10771700	10772000	AT1G30460	Gene	CG
Chr1	10785700	10785900	AT1G30470	Gene	CG
Chr1	10792100	10792300	AT1G30480	Gene	CG
Chr1	10797000	10797300	AT1G30490	Gene	CG
Chr1	10797700	10797900	AT1G30490	Gene	CG
Chr1	10798900	10799200	AT1G30490	Gene	CG
Chr1	10807700	10807900	AT1G30510	Gene	CG
Chr1	10812800	10813100	AT1G30520	Gene	CG
Chr1	10829900	10830500	AT1G30570	Gene	CG
Chr1	10885400	10885600	AT1G30680	Gene	CG
Chr1	10940400	10940600	AT1G30810	Gene	CG
Chr1	10945500	10945800	AT1G30820	Gene	CG
Chr1	10946200	10946600	AT1G30820	Gene	CG
Chr1	10962200	10962400	AT1G30825	Gene	CG
Chr1	10992200	10992700	AT1G30870	Gene	CG
Chr1	11001800	11002200	AT1G30910	Gene	CG
Chr1	11038300	11038600	AT1G30960	Gene	CG
Chr1	11048300	11048500	AT1TE35675	TE	CG
Chr1	11055000	11055400	AT1G31010	Gene	CG
Chr1	11066100	11066600	AT1TE35720	TE	CG
Chr1	11100500	11100800	11100277-11103434	Intergenic	CG
Chr1	11102600	11103000	11100277-11103434	Intergenic	CG
Chr1	11104700	11105600	AT1G31120	Gene	CG
Chr1	11106100	11106700	AT1G31120	Gene	CG
Chr1	11141600	11142100	AT1G31175	Gene	CG
Chr1	11143400	11143600	AT1G31180	Gene	CG
Chr1	11146300	11146800	AT1G31190	Gene	CG
Chr1	11158900	11159100	AT1G31230	Gene	CG
Chr1	11159700	11160600	AT1G31230	Gene	CG
Chr1	11182900	11183100	AT1G31280	Gene	CG
Chr1	11184000	11184600	AT1G31280	Gene	CG
Chr1	11195200	11195400	AT1G31300	Gene	CG
Chr1	11233600	11234000	AT1G31360	Gene	CG
Chr1	11252700	11252900	AT1G31420	Gene	CG
Chr1	11253400	11253600	AT1G31420	Gene	CG
Chr1	11254900	11255200	AT1G31430	Gene	CG
Chr1	11263700	11264000	AT1G31470	Gene	CG
Chr1	11272300	11272800	AT1G31490	Gene	CG
Chr1	11314700	11315000	AT1G31600	Gene	CG
Chr1	11326600	11326800	AT1G31650	Gene	CG
Chr1	11363000	11363400	AT1G31730	Gene	CG
Chr1	11393800	11394400	AT1G31780	Gene	CG
Chr1	11415300	11415700	AT1G31817	Gene	CG
Chr1	11419300	11419800	AT1G31830	Gene	CG
Chr1	11431900	11433000	AT1G31850	Gene	CG
Chr1	11437700	11438100	AT1G31870	Gene	CG
Chr1	11458700	11458900	AT1G31910	Gene	CG
Chr1	11466900	11467700	AT1G31930	Gene	CG
Chr1	11468000	11468500	AT1G31930	Gene	CG
Chr1	11479200	11479700	AT1G31960,AT1TE37140	Gene,TE	CG
Chr1	11504200	11504600	AT1TE37210	TE	CG
Chr1	11506000	11506600	AT1TE37215	TE	CG
Chr1	11508300	11508900	AT1G32000,AT1TE37220	Gene,TE	CG
Chr1	11510100	11511100	AT1G32010	Gene	CG
Chr1	11518400	11519500	AT1TE37265	TE	CG
Chr1	11541600	11542000	AT1G32090	Gene	CG
Chr1	11613500	11613700	AT1G32230	Gene	CG
Chr1	11614100	11614300	AT1G32230	Gene	CG
Chr1	11640800	11641000	AT1G32260	Gene	CG
Chr1	11697000	11697700	AT1G32415	Gene	CG
Chr1	11716500	11716800	AT1G32450	Gene	CG
Chr1	11796100	11796300	AT1G32610	Gene	CG
Chr1	11847300	11847600	AT1G32750	Gene	CG
Chr1	11849200	11849600	AT1G32750	Gene	CG
Chr1	11876000	11876200	AT1G32790	Gene	CG
Chr1	11921200	11921500	AT1G32900	Gene	CG
Chr1	11940300	11940700	AT1G32940	Gene	CG
Chr1	11959300	11959600	AT1G33010	Gene	CG
Chr1	12100100	12100300	AT1G33390	Gene	CG
Chr1	12100600	12100800	AT1G33390	Gene	CG
Chr1	12101100	12101400	AT1G33390	Gene	CG
Chr1	12102300	12103100	AT1G33390	Gene	CG
Chr1	12114600	12114900	AT1G33410	Gene	CG
Chr1	12148900	12149200	AT1G33480	Gene	CG
Chr1	12207200	12207400	AT1G33680	Gene	CG
Chr1	12353400	12353900	AT1G33980	Gene	CG
Chr1	12368000	12368300	AT1G34020	Gene	CG
Chr1	12368800	12369000	AT1G34020	Gene	CG
Chr1	12402600	12402900	AT1G34070	Gene	CG
Chr1	12419100	12419400	AT1G34110	Gene	CG
Chr1	12430800	12431100	AT1G34130	Gene	CG
Chr1	12431700	12432200	AT1G34130	Gene	CG
Chr1	12442100	12442400	AT1G34160	Gene	CG
Chr1	12461500	12462200	AT1G34210	Gene	CG
Chr1	12463400	12463700	AT1G34220	Gene	CG
Chr1	12489600	12489900	AT1G34260	Gene	CG
Chr1	12490300	12490700	AT1G34260	Gene	CG
Chr1	12491300	12491500	AT1G34260	Gene	CG
Chr1	12504300	12505200	AT1G34300	Gene	CG
Chr1	12522300	12522800	AT1G34320	Gene	CG
Chr1	12523500	12524100	AT1G34320	Gene	CG
Chr1	12533000	12533300	AT1G34340	Gene	CG
Chr1	12545800	12546000	AT1G34360	Gene	CG
Chr1	12551700	12551900	AT1G34370	Gene	CG
Chr1	12664500	12665500	AT1TE41345	TE	CG
Chr1	12666200	12666700	AT1TE41345	TE	CG
Chr1	12673600	12674000	12673969-12674460,AT1TE41345	Intergenic,TE	CG
Chr1	12749000	12749300	AT1G34780	Gene	CG
Chr1	12842700	12843100	AT1TE41800	TE	CG
Chr1	12846700	12847200	12846615-12847931	Intergenic	CG
Chr1	12907900	12908300	12907856-12908914	Intergenic	CG
Chr1	12910000	12910300	AT1G35220	Gene	CG
Chr1	12911600	12911800	AT1G35220	Gene	CG
Chr1	12912300	12913200	AT1G35220	Gene	CG
Chr1	12913500	12913900	AT1G35220	Gene	CG
Chr1	12922000	12922300	12920220-12925157	Intergenic	CG
Chr1	12924000	12924200	12920220-12925157	Intergenic	CG
Chr1	12943400	12943600	AT1TE42210	TE	CG
Chr1	12953600	12954000	12953875-12953876,12953902-12953925,AT1TE42225,AT1TE42230,AT1TE42235	Intergenic,TE	CG
Chr1	12966600	12966800	AT1TE42275	TE	CG
Chr1	12979200	12979600	AT1G35340	Gene	CG
Chr1	12987700	12987900	12987862-12990125,AT1TE42350	Intergenic,TE	CG
Chr1	12995900	12996500	12995372-13000218	Intergenic	CG
Chr1	13000100	13000800	12995372-13000218,AT1TE42395	Intergenic,TE	CG
Chr1	13008400	13008800	13007984-13010030	Intergenic	CG
Chr1	13023300	13023600	13022484-13023622	Intergenic	CG
Chr1	13024100	13024500	13024124-13024161,AT1G35410,AT1TE42475	Gene,Intergenic,TE	CG
Chr1	13027700	13028400	13027684-13027735,13027937-13028440,AT1TE42485	Intergenic,TE	CG
Chr1	13043100	13043600	13042102-13043489,AT1G35461	Gene,Intergenic	CG
Chr1	13066000	13066700	13065601-13066087,13066596-13067251,AT1G35500	Gene,Intergenic	CG
Chr1	13073200	13073600	AT1G35510	Gene	CG
Chr1	13080000	13080300	13080265-13080417,AT1G35515	Gene,Intergenic	CG
Chr1	13091500	13091700	AT1G35530	Gene	CG
Chr1	13096300	13096500	AT1G35530	Gene	CG
Chr1	13102500	13102800	AT1TE42800	TE	CG
Chr1	13123200	13123800	AT1G35580	Gene	CG
Chr1	13124100	13124400	AT1G35580	Gene	CG
Chr1	13136600	13136800	AT1TE42890	TE	CG
Chr1	13157300	13157800	AT1G35620	Gene	CG
Chr1	13197000	13197400	AT1G35660	Gene	CG
Chr1	13219600	13219800	13218121-13219980	Intergenic	CG
Chr1	13339800	13340200	13339482-13339851,AT1G35880	Gene,Intergenic	CG
Chr1	13348300	13348500	AT1G35900,AT1TE43640	Gene,TE	CG
Chr1	13350400	13351000	13349779-13351631	Intergenic	CG
Chr1	13355700	13355900	13355610-13355833,13355890-13355891,AT1TE43685,AT1TE43690	Intergenic,TE	CG
Chr1	13393200	13393400	AT1TE43780	TE	CG
Chr1	13396100	13396400	13394649-13396399,AT1TE43795	Intergenic,TE	CG
Chr1	13427400	13427600	AT1TE43910	TE	CG
Chr1	13494700	13495100	AT1G36100	Gene	CG
Chr1	13501000	13501800	13501073-13502554,AT1TE44190	Intergenic,TE	CG
Chr1	13535900	13536200	AT1G36160	Gene	CG
Chr1	13536700	13537600	AT1G36160	Gene	CG
Chr1	13539500	13539800	AT1G36160	Gene	CG
Chr1	13541000	13541200	AT1G36160	Gene	CG
Chr1	13542400	13542900	AT1G36160	Gene	CG
Chr1	13551300	13551700	AT1G36180	Gene	CG
Chr1	13553600	13554000	AT1G36180	Gene	CG
Chr1	13554800	13555200	AT1G36180	Gene	CG
Chr1	13556500	13556800	AT1G36180	Gene	CG
Chr1	13557700	13558400	AT1G36180	Gene	CG
Chr1	13565200	13565400	13564825-13565366,AT1TE44385	Intergenic,TE	CG
Chr1	13569700	13569900	13568323-13569973	Intergenic	CG
Chr1	13625300	13625500	AT1TE44630	TE	CG
Chr1	13628100	13628500	AT1TE44630	TE	CG
Chr1	13632500	13632700	AT1TE44630	TE	CG
Chr1	13689300	13690100	13689304-13689305,13689333-13690655,AT1TE44810,AT1TE44815	Intergenic,TE	CG
Chr1	13691300	13691500	AT1TE44825	TE	CG
Chr1	13692500	13693700	13693207-13693208,13693309-13696042,AT1TE44825,AT1TE44830	Intergenic,TE	CG
Chr1	13694600	13695100	13693309-13696042	Intergenic	CG
Chr1	13778500	13779700	AT1TE45145	TE	CG
Chr1	13785700	13786000	13785849-13785859,AT1TE45145,AT1TE45170	Intergenic,TE	CG
Chr1	13807500	13807700	13806939-13807624,13807653-13807672,AT1TE45230,AT1TE45235	Intergenic,TE	CG
Chr1	13823600	13823900	13823827-13823828,13823889-13825090,AT1TE45315,AT1TE45320	Intergenic,TE	CG
Chr1	13824200	13824400	13823889-13825090	Intergenic	CG
Chr1	13899200	13899600	AT1G36730,AT1G36732,AT1TE45600	Gene,TE	CG
Chr1	13920500	13920700	13919016-13920722	Intergenic	CG
Chr1	13947600	13947900	AT1TE45795	TE	CG
Chr1	13966500	13966700	AT1TE45845	TE	CG
Chr1	13971500	13971800	AT1TE45855	TE	CG
Chr1	13973100	13973700	AT1TE45855,AT1TE45860	TE	CG
Chr1	14018100	14018300	AT1G36970,AT1TE46045	Gene,TE	CG
Chr1	14141700	14141900	14140939-14144209	Intergenic	CG
Chr1	14155700	14156000	14154863-14156210	Intergenic	CG
Chr1	14193300	14193900	14193130-14193585,AT1TE46630	Intergenic,TE	CG
Chr1	14194300	14194700	AT1TE46630	TE	CG
Chr1	14262300	14262500	AT1TE46795	TE	CG
Chr1	14542600	14542800	14540986-14543277	Intergenic	CG
Chr1	14601000	14601300	AT1TE48045	TE	CG
Chr1	14602100	14602600	AT1TE48045	TE	CG
Chr1	15709200	15709500	AT1TE51735	TE	CG
Chr1	15897400	15897800	AT1G42440	Gene	CG
Chr1	15954000	15954200	AT1TE52590	TE	CG
Chr1	15974700	15975100	AT1G42540	Gene	CG
Chr1	16109400	16110000	16109971-16109972,AT1TE53030,AT1TE53035	Intergenic,TE	CG
Chr1	16135200	16135400	AT1G42980	Gene	CG
Chr1	16316200	16316500	AT1TE53710	TE	CG
Chr1	22100800	22101200	AT1TE72970	TE	CG
Chr1	22863400	22864000	AT1G61860	Gene	CG
Chr1	23265000	23265400	AT1G62830	Gene	CG
Chr1	23318900	23319100	AT1G62960	Gene	CG
Chr1	23356400	23357000	AT1G63020	Gene	CG
Chr1	23560200	23560400	AT1G63520	Gene	CG
Chr1	23810300	23810600	AT1G64150	Gene	CG
Chr1	25421400	25421600	AT1G67800	Gene	CG
Chr1	25510300	25510600	AT1G68050	Gene	CG
Chr1	28515900	28516100	AT1TE93275	TE	CG
Chr1	30066200	30066400	AT1G79930	Gene	CG
Chr2	7400	8200	6672-9648	Intergenic	CG
Chr2	13900	14200	AT2TE00015	TE	CG
Chr2	16000	16300	AT2TE00015	TE	CG
Chr2	17600	17900	AT2TE00015	TE	CG
Chr2	18900	19100	AT2TE00015	TE	CG
Chr2	19600	19800	AT2TE00015	TE	CG
Chr2	23900	24100	AT2TE00015	TE	CG
Chr2	28300	28600	AT2TE00015	TE	CG
Chr2	28900	29200	AT2TE00015	TE	CG
Chr2	30200	31200	30317-30318,AT2TE00020,AT2TE00025	Intergenic,TE	CG
Chr2	35100	35300	AT2TE00030,AT2TE00045	TE	CG
Chr2	35700	36800	AT2TE00030,AT2TE00045	TE	CG
Chr2	38000	38500	AT2TE00030	TE	CG
Chr2	40200	40400	AT2TE00030	TE	CG
Chr2	40800	41500	AT2TE00030	TE	CG
Chr2	43500	43800	AT2TE00075	TE	CG
Chr2	47700	48100	AT2TE00075	TE	CG
Chr2	49600	50300	49796-49819,49859-49860,50285-52105,AT2TE00075,AT2TE00080,AT2TE00085	Intergenic,TE	CG
Chr2	52900	53400	AT2TE00095	TE	CG
Chr2	63100	63300	AT2TE00110	TE	CG
Chr2	64000	64200	64005-64006,AT2TE00110,AT2TE00115	Intergenic,TE	CG
Chr2	65500	65800	AT2TE00115,AT2TE00120	TE	CG
Chr2	66300	66500	AT2TE00115,AT2TE00120	TE	CG
Chr2	119500	119800	AT2G01210	Gene	CG
Chr2	141100	141900	AT2G01270	Gene	CG
Chr2	156400	156600	AT2G01320	Gene	CG
Chr2	158700	159100	AT2G01330	Gene	CG
Chr2	165700	166000	AT2G01350	Gene	CG
Chr2	194100	194600	AT2G01440	Gene	CG
Chr2	195400	195700	AT2G01440	Gene	CG
Chr2	200000	200200	AT2G01450	Gene	CG
Chr2	200600	201000	AT2G01450	Gene	CG
Chr2	208700	209100	AT2G01460	Gene	CG
Chr2	210500	210700	AT2G01460	Gene	CG
Chr2	247200	247600	AT2TE01000	TE	CG
Chr2	248800	249100	AT2TE01000	TE	CG
Chr2	271000	271200	AT2G01600	Gene	CG
Chr2	280000	280700	AT2G01630	Gene	CG
Chr2	307600	308200	AT2G01680	Gene	CG
Chr2	309900	311200	AT2G01690	Gene	CG
Chr2	312200	312700	AT2G01690	Gene	CG
Chr2	323200	323500	AT2G01730	Gene	CG
Chr2	326600	327000	AT2G01740	Gene	CG
Chr2	330900	331200	AT2G01750	Gene	CG
Chr2	357700	359100	AT2G01820	Gene	CG
Chr2	364000	364700	AT2G01830	Gene	CG
Chr2	374300	374700	372163-374589,AT2TE01550	Intergenic,TE	CG
Chr2	441900	442200	AT2G01950	Gene	CG
Chr2	488600	489000	AT2G02040	Gene	CG
Chr2	489300	489500	AT2G02040	Gene	CG
Chr2	526400	526800	AT2G02090	Gene	CG
Chr2	550600	551000	AT2G02150	Gene	CG
Chr2	554900	555100	AT2G02160	Gene	CG
Chr2	556700	557000	AT2G02170	Gene	CG
Chr2	557300	557500	AT2G02170	Gene	CG
Chr2	584300	584700	AT2G02220	Gene	CG
Chr2	585000	586100	AT2G02220	Gene	CG
Chr2	616100	616700	AT2G02340	Gene	CG
Chr2	622200	622900	AT2G02370	Gene	CG
Chr2	623800	624100	623853-624975,AT2TE02650	Intergenic,TE	CG
Chr2	633400	633700	AT2G02410	Gene	CG
Chr2	639100	639500	639305-639440,AT2G02440,AT2TE02720	Gene,Intergenic,TE	CG
Chr2	654100	654600	AT2G02470	Gene	CG
Chr2	662000	662300	AT2G02480	Gene	CG
Chr2	662700	662900	AT2G02480	Gene	CG
Chr2	663900	664900	AT2G02480	Gene	CG
Chr2	676800	677000	AT2G02520	Gene	CG
Chr2	678500	678700	678145-679114	Intergenic	CG
Chr2	691700	692100	AT2G02560	Gene	CG
Chr2	692400	692700	AT2G02560	Gene	CG
Chr2	763200	764100	AT2G02720	Gene	CG
Chr2	766500	766900	AT2G02730	Gene	CG
Chr2	770900	771100	AT2G02740	Gene	CG
Chr2	771400	772200	AT2G02741,AT2G02750	Gene	CG
Chr2	789300	790000	AT2G02790	Gene	CG
Chr2	797200	797400	AT2G02800	Gene	CG
Chr2	829100	829400	AT2G02860	Gene	CG
Chr2	830200	830600	AT2G02860	Gene	CG
Chr2	838800	839700	AT2G02870	Gene	CG
Chr2	848100	848400	AT2G02910	Gene	CG
Chr2	862300	863100	AT2G02960	Gene	CG
Chr2	865400	865700	AT2G02970	Gene	CG
Chr2	869700	869900	AT2G02980	Gene	CG
Chr2	902800	903200	AT2G03060	Gene	CG
Chr2	944100	944400	AT2G03140	Gene	CG
Chr2	953400	954100	AT2G03150	Gene	CG
Chr2	962800	963000	AT2G03180	Gene	CG
Chr2	970700	970900	AT2G03220	Gene	CG
Chr2	973700	974100	AT2G03240	Gene	CG
Chr2	974400	975300	AT2G03240	Gene	CG
Chr2	988300	988600	AT2G03260	Gene	CG
Chr2	994400	995200	AT2G03270	Gene	CG
Chr2	995800	996000	AT2G03270	Gene	CG
Chr2	997200	997400	AT2G03280	Gene	CG
Chr2	1005100	1005300	1004222-1005122,AT2TE04495	Intergenic,TE	CG
Chr2	1043100	1043300	AT2G03450	Gene	CG
Chr2	1053000	1053400	AT2G03480	Gene	CG
Chr2	1103300	1103800	AT2G03620,AT2G03630	Gene	CG
Chr2	1105400	1106100	AT2G03640	Gene	CG
Chr2	1116300	1116500	AT2G03667	Gene	CG
Chr2	1118500	1118700	AT2G03670	Gene	CG
Chr2	1119100	1120300	AT2G03670	Gene	CG
Chr2	1121600	1121800	AT2G03680	Gene	CG
Chr2	1122300	1122500	AT2G03690	Gene	CG
Chr2	1135000	1135500	1133379-1135136,1135476-1137611,AT2TE05140	Intergenic,TE	CG
Chr2	1137900	1138800	AT2G03730	Gene	CG
Chr2	1151200	1151400	AT2G03770	Gene	CG
Chr2	1153000	1153400	AT2G03780	Gene	CG
Chr2	1165400	1165800	AT2G03820	Gene	CG
Chr2	1166100	1166300	AT2G03820	Gene	CG
Chr2	1168100	1168300	AT2G03821,AT2G03822	Gene	CG
Chr2	1178800	1179000	1178780-1179984	Intergenic	CG
Chr2	1186500	1186900	AT2G03890	Gene	CG
Chr2	1198100	1198500	1198249-1199028,AT2G03913	Gene,Intergenic	CG
Chr2	1218500	1218800	1217932-1219937	Intergenic	CG
Chr2	1219200	1219500	1217932-1219937	Intergenic	CG
Chr2	1227900	1228100	1227657-1229233	Intergenic	CG
Chr2	1228700	1229100	1227657-1229233	Intergenic	CG
Chr2	1233000	1233200	1233185-1233380,AT2TE05545	Intergenic,TE	CG
Chr2	1234500	1234700	1234527-1234528,AT2TE05560,AT2TE05565	Intergenic,TE	CG
Chr2	1251600	1252800	1251391-1252886	Intergenic	CG
Chr2	1280200	1280400	1278286-1280819	Intergenic	CG
Chr2	1283100	1283400	AT2G04030	Gene	CG
Chr2	1284700	1285200	AT2G04030	Gene	CG
Chr2	1288900	1289100	1288912-1289832,AT2TE05835	Intergenic,TE	CG
Chr2	1335600	1336000	AT2G04040	Gene	CG
Chr2	1355100	1355300	AT2G04070	Gene	CG
Chr2	1363800	1364100	AT2G04090	Gene	CG
Chr2	1388200	1388600	1387298-1388716	Intergenic	CG
Chr2	1392200	1392500	AT2TE06390	TE	CG
Chr2	1402600	1403600	AT2G04160	Gene	CG
Chr2	1421200	1422000	1419517-1422029	Intergenic	CG
Chr2	1434600	1435300	1435118-1435119,AT2TE06610,AT2TE06615	Intergenic,TE	CG
Chr2	1437700	1438500	1437967-1437969,1438008-1438822,AT2TE06620,AT2TE06625	Intergenic,TE	CG
Chr2	1451300	1451600	AT2G04235	Gene	CG
Chr2	1452800	1453100	AT2G04235	Gene	CG
Chr2	1454700	1454900	AT2G04235	Gene	CG
Chr2	1461100	1461300	1461262-1461263,AT2TE06750,AT2TE06770	Intergenic,TE	CG
Chr2	1464600	1464900	1464538-1464641,AT2TE06785	Intergenic,TE	CG
Chr2	1469900	1470300	1466951-1472015	Intergenic	CG
Chr2	1476200	1476500	AT2G04270	Gene	CG
Chr2	1477100	1477500	AT2G04270	Gene	CG
Chr2	1478800	1479300	AT2G04270	Gene	CG
Chr2	1480400	1480700	AT2G04270,AT2G04280	Gene	CG
Chr2	1485600	1486200	AT2TE06885	TE	CG
Chr2	1493200	1493500	AT2G04300	Gene	CG
Chr2	1501700	1502200	AT2G04305	Gene	CG
Chr2	1512600	1513100	AT2TE06955	TE	CG
Chr2	1516300	1516600	AT2G04350	Gene	CG
Chr2	1517000	1517300	AT2G04350	Gene	CG
Chr2	1517800	1519100	AT2G04350	Gene	CG
Chr2	1523800	1524200	1524121-1524291,AT2G04370,AT2TE07005	Gene,Intergenic,TE	CG
Chr2	1527900	1528400	AT2G04390	Gene	CG
Chr2	1532100	1532800	AT2G04400	Gene	CG
Chr2	1534000	1534300	AT2G04410	Gene	CG
Chr2	1540300	1541000	AT2G04430	Gene	CG
Chr2	1548000	1548500	AT2TE07145	TE	CG
Chr2	1549200	1549500	AT2TE07145	TE	CG
Chr2	1586200	1586400	1585622-1587376	Intergenic	CG
Chr2	1591400	1591700	AT2G04560	Gene	CG
Chr2	1599500	1599800	1598968-1599574,1599599-1599600,AT2TE07375,AT2TE07380	Intergenic,TE	CG
Chr2	1611200	1611800	AT2G04620	Gene	CG
Chr2	1621500	1621700	1621654-1621788,AT2TE07505	Intergenic,TE	CG
Chr2	1622400	1622700	AT2G04650	Gene	CG
Chr2	1626400	1627500	AT2G04660	Gene	CG
Chr2	1627900	1628100	AT2G04660	Gene	CG
Chr2	1645900	1646100	AT2G04690	Gene	CG
Chr2	1658100	1658500	AT2G04740	Gene	CG
Chr2	1658900	1659200	AT2G04740	Gene	CG
Chr2	1664700	1665300	1664600-1664709,1665232-1665233,AT2TE07720,AT2TE07725	Intergenic,TE	CG
Chr2	1665600	1665900	AT2TE07725	TE	CG
Chr2	1666900	1667800	AT2TE07725	TE	CG
Chr2	1668200	1668400	AT2TE07725	TE	CG
Chr2	1698500	1698700	AT2G04842	Gene	CG
Chr2	1699000	1700100	AT2G04842	Gene	CG
Chr2	1705000	1705500	AT2G04850	Gene	CG
Chr2	1707200	1708000	AT2G04860	Gene	CG
Chr2	1710600	1711300	1710601-1711596,AT2TE07935	Intergenic,TE	CG
Chr2	1713200	1714000	AT2G04865	Gene	CG
Chr2	1716100	1716500	1716096-1716168,1716386-1716428,1716448-1716449,AT2G04870,AT2TE07960,AT2TE07965	Gene,Intergenic,TE	CG
Chr2	1718700	1719400	AT2G04880	Gene	CG
Chr2	1719700	1719900	AT2G04880	Gene	CG
Chr2	1720700	1720900	AT2G04890	Gene	CG
Chr2	1723200	1723600	AT2G04900	Gene	CG
Chr2	1737400	1738100	AT2G04940	Gene	CG
Chr2	1757200	1757500	1757219-1757220,AT2TE08115,AT2TE08120	Intergenic,TE	CG
Chr2	1758900	1759200	AT2TE08135	TE	CG
Chr2	1798200	1798800	AT2G05060	Gene	CG
Chr2	1883900	1884100	AT2TE08665	TE	CG
Chr2	1892800	1893200	AT2G05210	Gene	CG
Chr2	1905000	1905400	1904010-1905595	Intergenic	CG
Chr2	1911500	1911800	AT2TE08785	TE	CG
Chr2	1919100	1919700	AT2G05260	Gene	CG
Chr2	1926800	1927300	1926441-1928530	Intergenic	CG
Chr2	1936300	1937300	AT2G05320	Gene	CG
Chr2	1944800	1945300	1943164-1946102	Intergenic	CG
Chr2	1945600	1946100	1943164-1946102	Intergenic	CG
Chr2	1973100	1973500	AT2TE09100	TE	CG
Chr2	1974200	1974600	AT2TE09100	TE	CG
Chr2	2019200	2019400	2018551-2019323,AT2TE09260	Intergenic,TE	CG
Chr2	2021900	2022100	AT2TE09280	TE	CG
Chr2	2024800	2025000	2022558-2024939,AT2TE09290	Intergenic,TE	CG
Chr2	2039000	2039300	AT2TE09360	TE	CG
Chr2	2068200	2068700	AT2G05590	Gene	CG
Chr2	2070400	2070700	2069206-2072646	Intergenic	CG
Chr2	2079800	2080600	AT2TE09500	TE	CG
Chr2	2108300	2108700	2106808-2109885	Intergenic	CG
Chr2	2109000	2109300	2106808-2109885	Intergenic	CG
Chr2	2115100	2115400	2114875-2115379,AT2TE09650	Intergenic,TE	CG
Chr2	2122200	2122600	AT2TE09685	TE	CG
Chr2	2127200	2128000	AT2TE09685	TE	CG
Chr2	2133500	2133900	AT2TE09720	TE	CG
Chr2	2144800	2145200	AT2G05710	Gene	CG
Chr2	2146000	2146200	AT2G05710	Gene	CG
Chr2	2163000	2163300	2162937-2164243	Intergenic	CG
Chr2	2166700	2166900	AT2TE09955	TE	CG
Chr2	2170400	2170600	2170528-2170883,AT2G05752	Gene,Intergenic	CG
Chr2	2176500	2176700	AT2TE10005	TE	CG
Chr2	2185600	2186000	2183904-2186856	Intergenic	CG
Chr2	2190100	2190400	2188592-2191057	Intergenic	CG
Chr2	2194100	2194500	AT2TE10105	TE	CG
Chr2	2209600	2209800	2208834-2209832	Intergenic	CG
Chr2	2222000	2222200	AT2TE10265	TE	CG
Chr2	2231200	2231600	AT2G05830	Gene	CG
Chr2	2259600	2259800	AT2TE10405	TE	CG
Chr2	2262600	2263700	2262567-2263816	Intergenic	CG
Chr2	2264000	2264500	2264265-2264686,AT2G05915	Gene,Intergenic	CG
Chr2	2270000	2270300	AT2G05920	Gene	CG
Chr2	2282200	2282600	2282263-2282817,AT2TE10500	Intergenic,TE	CG
Chr2	2294100	2295500	2291556-2295767	Intergenic	CG
Chr2	2305200	2305600	AT2TE10620	TE	CG
Chr2	2306400	2306700	AT2TE10620	TE	CG
Chr2	2323400	2324000	AT2G05990	Gene	CG
Chr2	2324400	2324900	AT2G05990	Gene	CG
Chr2	2325700	2326600	AT2TE10735,AT2TE10740	TE	CG
Chr2	2328000	2329000	AT2G06000	Gene	CG
Chr2	2334400	2335200	AT2G06005	Gene	CG
Chr2	2335600	2335800	AT2G06005	Gene	CG
Chr2	2337800	2338400	AT2G06010	Gene	CG
Chr2	2353600	2354000	AT2G06040	Gene	CG
Chr2	2354300	2354500	AT2G06040	Gene	CG
Chr2	2391100	2391300	AT2TE10975	TE	CG
Chr2	2392800	2393000	AT2TE10975	TE	CG
Chr2	2394100	2394500	AT2TE10975	TE	CG
Chr2	2395500	2396300	AT2TE10975	TE	CG
Chr2	2403000	2403200	AT2TE10980	TE	CG
Chr2	2403600	2403900	AT2TE10980	TE	CG
Chr2	2404800	2405100	AT2TE10980	TE	CG
Chr2	2432800	2433400	AT2G06210	Gene	CG
Chr2	2465100	2465300	AT2TE11210,AT2TE11225,AT2TE11230	TE	CG
Chr2	2497000	2497300	AT2TE11350	TE	CG
Chr2	2503200	2503400	AT2TE11355	TE	CG
Chr2	2503900	2504900	2504274-2504277,2504515-2504943,AT2TE11355,AT2TE11360	Intergenic,TE	CG
Chr2	2525500	2525800	AT2TE11435	TE	CG
Chr2	2538600	2539000	2538392-2538743,AT2G06420	Gene,Intergenic	CG
Chr2	2562400	2562800	2562665-2562810,AT2TE11535	Intergenic,TE	CG
Chr2	2563900	2564100	AT2TE11540	TE	CG
Chr2	2564800	2565000	AT2TE11540	TE	CG
Chr2	2570700	2571300	2570724-2572620,AT2TE11540	Intergenic,TE	CG
Chr2	2573700	2574900	2573542-2574503,2574692-2576249,AT2TE11555	Intergenic,TE	CG
Chr2	2582900	2583500	2583223-2584741,AT2G06500	Gene,Intergenic	CG
Chr2	2586800	2587400	AT2G06510	Gene	CG
Chr2	2588800	2589200	AT2G06530	Gene	CG
Chr2	2596500	2596800	2596529-2598222,AT2TE11665	Intergenic,TE	CG
Chr2	2617600	2618100	2617117-2618649	Intergenic	CG
Chr2	2678400	2678600	AT2TE11920	TE	CG
Chr2	2690000	2690300	2689634-2690644	Intergenic	CG
Chr2	2703700	2704600	AT2TE11985	TE	CG
Chr2	2705300	2705700	AT2TE11985	TE	CG
Chr2	2706000	2706200	AT2TE11985	TE	CG
Chr2	2717300	2717500	AT2TE12030	TE	CG
Chr2	2720400	2721100	2720794-2720795,AT2TE12030,AT2TE12035	Intergenic,TE	CG
Chr2	2739900	2740400	AT2TE12115	TE	CG
Chr2	2741700	2742300	AT2TE12115	TE	CG
Chr2	2745700	2746000	AT2TE12140	TE	CG
Chr2	2747900	2748700	AT2TE12140	TE	CG
Chr2	2750100	2751700	AT2TE12140	TE	CG
Chr2	2753400	2754200	2753235-2754666	Intergenic	CG
Chr2	2755100	2755700	AT2G06845	Gene	CG
Chr2	2771100	2771500	AT2TE12225,AT2TE12230	TE	CG
Chr2	2772300	2773100	AT2TE12225,AT2TE12230	TE	CG
Chr2	2778000	2778200	AT2TE12225	TE	CG
Chr2	2787500	2787700	AT2TE12285	TE	CG
Chr2	2812800	2813000	AT2TE12350	TE	CG
Chr2	2815200	2815700	2814483-2815398,AT2G06908,AT2TE12370	Gene,Intergenic,TE	CG
Chr2	2870100	2870300	AT2G06960	Gene	CG
Chr2	2894000	2894600	2893826-2894940	Intergenic	CG
Chr2	2896700	2897000	AT2G06990	Gene	CG
Chr2	2903500	2904300	AT2TE12660	TE	CG
Chr2	2904700	2905100	AT2TE12660	TE	CG
Chr2	2906300	2906800	AT2TE12660	TE	CG
Chr2	2910800	2911400	2911198-2911227,2911374-2911375,AT2G07020,AT2TE12680,AT2TE12685	Gene,Intergenic,TE	CG
Chr2	2928300	2928700	AT2G07050	Gene	CG
Chr2	2929300	2930300	AT2G07050	Gene	CG
Chr2	2934700	2935300	2934860-2935657,AT2TE12810	Intergenic,TE	CG
Chr2	2945000	2945600	AT2TE12825	TE	CG
Chr2	2969800	2970100	2969230-2970932	Intergenic	CG
Chr2	2971800	2972000	AT2TE12960	TE	CG
Chr2	2976100	2976600	AT2G07170	Gene	CG
Chr2	2976900	2977200	AT2G07170	Gene	CG
Chr2	2996200	2996700	2996370-2996776,AT2TE13060	Intergenic,TE	CG
Chr2	3001500	3001800	AT2TE13080	TE	CG
Chr2	3012100	3012700	3012333-3012804,AT2G07240,AT2TE13115,AT2TE13125	Gene,Intergenic,TE	CG
Chr2	3025000	3025800	3025684-3025685,3025725-3025828,AT2TE13170,AT2TE13175	Intergenic,TE	CG
Chr2	3026200	3026800	3026015-3026398,AT2G07280	Gene,Intergenic	CG
Chr2	3048600	3049000	AT2G07360	Gene	CG
Chr2	3053800	3054100	AT2G07360	Gene	CG
Chr2	3060400	3060600	AT2TE13325	TE	CG
Chr2	3062000	3062600	AT2TE13335	TE	CG
Chr2	3064300	3064500	AT2TE13335	TE	CG
Chr2	3068300	3068900	AT2TE13335	TE	CG
Chr2	3072100	3072500	AT2TE13335	TE	CG
Chr2	3073700	3074100	AT2TE13335	TE	CG
Chr2	3077500	3077800	AT2TE13350	TE	CG
Chr2	3101300	3101500	AT2TE13440	TE	CG
Chr2	3103400	3103900	AT2TE13440	TE	CG
Chr2	3105900	3106200	AT2TE13440	TE	CG
Chr2	3110100	3110300	AT2TE13445,AT2TE13465	TE	CG
Chr2	3132800	3133000	3132772-3132842,3132902-3135155,AT2TE13535	Intergenic,TE	CG
Chr2	3136700	3137000	3136766-3137312,AT2G07521	Gene,Intergenic	CG
Chr2	3154200	3154400	AT2TE13635	TE	CG
Chr2	3214900	3215100	3215081-3215553,AT2TE13915	Intergenic,TE	CG
Chr2	3219300	3219500	AT2TE13940	TE	CG
Chr2	3226600	3226800	AT2TE13950,AT2TE13955	TE	CG
Chr2	3229600	3229900	AT2TE13950,AT2TE13955	TE	CG
Chr2	3231300	3231500	AT2TE13950	TE	CG
Chr2	3247200	3247400	3246901-3247234,AT2G07749	Gene,Intergenic	CG
Chr2	3402500	3402700	3391838-3407218	Intergenic	CG
Chr2	3544500	3544700	AT2TE15440	TE	CG
Chr2	3557400	3557600	AT2TE15510	TE	CG
Chr2	3568500	3568800	AT2TE15565	TE	CG
Chr2	3584400	3584600	3583979-3584420,AT2G07760	Gene,Intergenic	CG
Chr2	3641800	3642000	AT2TE15880	TE	CG
Chr2	3650800	3651100	3650108-3651156	Intergenic	CG
Chr2	3752800	3753100	AT2TE16230,AT2TE16235	TE	CG
Chr2	3753900	3754100	AT2TE16230,AT2TE16235	TE	CG
Chr2	3754500	3754900	AT2TE16230,AT2TE16235	TE	CG
Chr2	3760900	3761200	AT2TE16230,AT2TE16235	TE	CG
Chr2	3795000	3795200	3795145-3795197,AT2G10014,AT2TE16315	Gene,Intergenic,TE	CG
Chr2	3796600	3796800	3796457-3796608,3796789-3797230,AT2TE16325	Intergenic,TE	CG
Chr2	3822800	3823100	AT2TE16445	TE	CG
Chr2	5315700	5315900	AT2G12935	Gene	CG
Chr2	5587000	5587200	5585503-5588218	Intergenic	CG
Chr2	5924500	5924700	5924277-5925186	Intergenic	CG
Chr2	6029900	6030100	AT2TE24525	TE	CG
Chr2	6036600	6036800	6034963-6036974	Intergenic	CG
Chr2	6164100	6164300	6163601-6166374	Intergenic	CG
Chr2	6317000	6317200	6315766-6318087	Intergenic	CG
Chr2	6361600	6361800	6361300-6362481	Intergenic	CG
Chr2	6386600	6386800	AT2G14850	Gene	CG
Chr2	6718100	6718400	6717298-6718379,AT2TE27460	Intergenic,TE	CG
Chr2	6719100	6719600	AT2TE27460	TE	CG
Chr2	6723800	6724000	6723766-6723948,AT2G15420	Gene,Intergenic	CG
Chr2	6727300	6727700	AT2G15420	Gene	CG
Chr2	6728100	6728500	6728183-6728745,AT2G15420	Gene,Intergenic	CG
Chr2	6919700	6920000	AT2G15880	Gene	CG
Chr2	6964000	6964200	AT2TE28345	TE	CG
Chr2	7039900	7040300	AT2G16250	Gene	CG
Chr2	7151300	7151500	AT2G16500	Gene	CG
Chr2	7537800	7538300	7537244-7538533	Intergenic	CG
Chr2	7786100	7786400	AT2G17930	Gene	CG
Chr2	7794300	7794700	AT2G17930	Gene	CG
Chr2	7825200	7825800	AT2G17980	Gene	CG
Chr2	7867000	7867200	AT2G18090	Gene	CG
Chr2	8195500	8195900	AT2G18915	Gene	CG
Chr2	8204200	8204600	AT2G18940	Gene	CG
Chr2	8225200	8225800	AT2G18960	Gene	CG
Chr2	8226600	8227000	AT2G18960	Gene	CG
Chr2	8266700	8267000	AT2G19090	Gene	CG
Chr2	8315800	8316000	AT2G19170	Gene	CG
Chr2	8433900	8434100	AT2G19470	Gene	CG
Chr2	8439800	8440200	AT2G19480	Gene	CG
Chr2	8466400	8467300	AT2G19560	Gene	CG
Chr2	8507900	8508100	AT2G19710	Gene	CG
Chr2	8577300	8577700	AT2G19870	Gene	CG
Chr2	8632400	8632600	AT2G20000	Gene	CG
Chr2	8639500	8640000	AT2G20010	Gene	CG
Chr2	8646300	8646600	AT2G20020	Gene	CG
Chr2	8793900	8794100	AT2G20370	Gene	CG
Chr2	8863600	8863800	AT2G20580	Gene	CG
Chr2	8950800	8951100	AT2G20790	Gene	CG
Chr2	8994100	8994500	8993817-8998686	Intergenic	CG
Chr2	9017200	9017600	AT2G20990	Gene	CG
Chr2	9043000	9043200	AT2G21070	Gene	CG
Chr2	9067200	9067500	AT2G21150	Gene	CG
Chr2	9094000	9094200	AT2G21230	Gene	CG
Chr2	9101700	9101900	AT2G21240	Gene	CG
Chr2	9243500	9243900	AT2G21600	Gene	CG
Chr2	9625000	9625200	AT2G22650	Gene	CG
Chr2	9659200	9659800	AT2G22720	Gene	CG
Chr2	9729800	9730100	AT2G22840	Gene	CG
Chr2	10200800	10201000	AT2G23970	Gene	CG
Chr2	10202000	10202300	AT2G23980	Gene	CG
Chr2	10217300	10217500	AT2G24010	Gene	CG
Chr2	10232700	10233000	AT2G24070	Gene	CG
Chr2	10246000	10246600	AT2G24100	Gene	CG
Chr2	10313400	10313900	AT2G24250	Gene	CG
Chr2	10721300	10721800	AT2G25170	Gene	CG
Chr2	10722900	10723300	AT2G25170	Gene	CG
Chr2	10823700	10824200	AT2G25430	Gene	CG
Chr2	10882300	10882600	AT2G25560	Gene	CG
Chr2	10981800	10982200	AT2G25740	Gene	CG
Chr2	11123400	11123600	11123428-11123430,AT2G26120,AT2TE47980	Gene,Intergenic,TE	CG
Chr2	11131900	11132100	AT2G26140	Gene	CG
Chr2	11332100	11332400	AT2G26650	Gene	CG
Chr2	11491000	11491300	AT2G26920	Gene	CG
Chr2	11804800	11805200	AT2G27680	Gene	CG
Chr2	11812900	11813100	11812706-11813949	Intergenic	CG
Chr2	11957200	11957400	AT2G28070	Gene	CG
Chr2	12064900	12065100	AT2G28290	Gene	CG
Chr2	12071500	12071800	AT2G28290	Gene	CG
Chr2	12169300	12169600	AT2G28470	Gene	CG
Chr2	12427200	12427400	AT2G28940	Gene	CG
Chr2	12449400	12449900	AT2TE54360	TE	CG
Chr2	12490300	12490600	AT2G29080	Gene	CG
Chr2	12560300	12560500	AT2G29210	Gene	CG
Chr2	12561000	12561300	AT2G29210	Gene	CG
Chr2	12854500	12854700	AT2G30110	Gene	CG
Chr2	13022000	13022200	AT2G30575	Gene	CG
Chr2	13082900	13083200	AT2G30700	Gene	CG
Chr2	13282900	13283200	AT2G31170	Gene	CG
Chr2	13370000	13370200	AT2G31350	Gene	CG
Chr2	13388600	13388800	AT2G31400	Gene	CG
Chr2	13537000	13537300	AT2G31830	Gene	CG
Chr2	13567100	13567500	AT2G31900	Gene	CG
Chr2	13616200	13616400	AT2G32000	Gene	CG
Chr2	13846400	13846700	AT2G32630	Gene	CG
Chr2	13870200	13870400	AT2G32700	Gene	CG
Chr2	13870900	13871100	AT2G32700	Gene	CG
Chr2	14111500	14112000	AT2G33290	Gene	CG
Chr2	14170500	14170900	AT2G33440	Gene	CG
Chr2	14171400	14171800	AT2G33440	Gene	CG
Chr2	14236900	14237200	AT2G33630	Gene	CG
Chr2	14266000	14266300	AT2G33730	Gene	CG
Chr2	14452200	14452600	AT2G34220	Gene	CG
Chr2	14667500	14667700	AT2G34770	Gene	CG
Chr2	14755500	14755700	AT2G35010	Gene	CG
Chr2	14761600	14761900	AT2G35030	Gene	CG
Chr2	14765800	14766000	AT2G35040	Gene	CG
Chr2	14773800	14774000	AT2G35050	Gene	CG
Chr2	14796700	14797100	AT2G35110	Gene	CG
Chr2	14824700	14825300	AT2G35160	Gene	CG
Chr2	15018100	15018500	AT2G35720	Gene	CG
Chr2	15312100	15312400	AT2G36490	Gene	CG
Chr2	15343600	15343800	AT2G36590	Gene	CG
Chr2	15524900	15525100	AT2G36960	Gene	CG
Chr2	15794000	15794500	AT2G37650	Gene	CG
Chr2	15815300	15815500	AT2G37710	Gene	CG
Chr2	15912400	15912700	AT2G38020	Gene	CG
Chr2	15919700	15920000	AT2G38040	Gene	CG
Chr2	16171000	16171200	AT2G38670	Gene	CG
Chr2	16206700	16207100	AT2G38770	Gene	CG
Chr2	16279700	16280000	AT2TE73030	TE	CG
Chr2	16355600	16356000	16355963-16356148,AT2G39190	Gene,Intergenic	CG
Chr2	16478300	16478600	AT2G39480	Gene	CG
Chr2	16479700	16479900	AT2G39480	Gene	CG
Chr2	16513600	16513800	AT2G39580	Gene	CG
Chr2	16578000	16578200	AT2G39740	Gene	CG
Chr2	16669400	16669600	AT2G39930	Gene	CG
Chr2	16673000	16673400	AT2G39940	Gene	CG
Chr2	16685100	16685300	AT2G39970	Gene	CG
Chr2	16716300	16717400	AT2G40030	Gene	CG
Chr2	16990300	16990600	AT2G40730	Gene	CG
Chr2	17492400	17492600	AT2G41900	Gene	CG
Chr2	17606300	17606500	AT2G42270	Gene	CG
Chr2	17693700	17693900	AT2G42490	Gene	CG
Chr2	18028500	18028700	AT2G43410	Gene	CG
Chr2	18179100	18179400	AT2G43900	Gene	CG
Chr2	18182000	18182400	AT2G43900	Gene	CG
Chr2	18435700	18436000	AT2G44710	Gene	CG
Chr2	18514600	18515000	AT2G44900	Gene	CG
Chr2	18542800	18543100	AT2G44950	Gene	CG
Chr2	18553900	18554300	AT2G44980	Gene	CG
Chr2	18763400	18763600	AT2G45540	Gene	CG
Chr2	18765600	18766000	AT2G45540	Gene	CG
Chr2	18824100	18824400	AT2G45690	Gene	CG
Chr2	18897200	18897400	AT2G45910	Gene	CG
Chr2	18942800	18943100	AT2G46060	Gene	CG
Chr2	18946400	18947000	AT2G46070	Gene	CG
Chr2	18997500	18998100	AT2G46260	Gene	CG
Chr2	19067500	19067700	AT2G46450	Gene	CG
Chr2	19106200	19106600	AT2G46530	Gene	CG
Chr2	19342500	19343000	AT2G47090	Gene	CG
Chr2	19450800	19451200	AT2G47410	Gene	CG
Chr2	19454400	19454700	AT2G47410	Gene	CG
Chr2	19566100	19566700	AT2G47760	Gene	CG
Chr2	19671200	19671500	AT2G48100	Gene	CG
Chr2	19672000	19672200	AT2G48100	Gene	CG
Chr2	19672600	19672800	AT2G48100	Gene	CG
Chr2	19676900	19677700	AT2G48110	Gene	CG
Chr2	19690800	19691300	AT2G48160	Gene	CG
Chr3	28500	29200	AT3G01085,AT3TE00130	Gene,TE	CG
Chr3	31700	32400	AT3G01090	Gene	CG
Chr3	39800	40000	AT3G01120	Gene	CG
Chr3	56200	56500	AT3G01160	Gene	CG
Chr3	62600	63100	AT3G01180	Gene	CG
Chr3	91200	91400	AT3G01300	Gene	CG
Chr3	129500	129700	AT3G01345	Gene	CG
Chr3	136100	136300	AT3G01350	Gene	CG
Chr3	176500	176900	AT3G01460	Gene	CG
Chr3	177900	178100	AT3G01460	Gene	CG
Chr3	179700	180000	AT3G01460	Gene	CG
Chr3	227500	227900	AT3G01590	Gene	CG
Chr3	232800	233200	AT3G01610	Gene	CG
Chr3	234400	234600	AT3G01610	Gene	CG
Chr3	235700	235900	AT3G01620	Gene	CG
Chr3	262600	263200	AT3G01720	Gene	CG
Chr3	263500	263900	AT3G01720	Gene	CG
Chr3	282500	282800	AT3G01780	Gene	CG
Chr3	320200	320600	AT3G01930	Gene	CG
Chr3	356300	356500	AT3G02060	Gene	CG
Chr3	383100	383900	AT3G02130	Gene	CG
Chr3	410300	410600	AT3G02210	Gene	CG
Chr3	431700	432900	AT3G02260	Gene	CG
Chr3	435300	435600	AT3G02260	Gene	CG
Chr3	436900	437200	AT3G02260	Gene	CG
Chr3	441800	443600	AT3G02260	Gene	CG
Chr3	446900	447200	AT3G02260	Gene	CG
Chr3	456100	456300	AT3G02280	Gene	CG
Chr3	456600	457600	AT3G02280	Gene	CG
Chr3	471900	472100	AT3G02320	Gene	CG
Chr3	475100	475400	AT3G02330	Gene	CG
Chr3	525300	526400	524631-525370,526255-526437,AT3TE02240	Intergenic,TE	CG
Chr3	578200	578800	AT3G02680	Gene	CG
Chr3	593700	594000	AT3G02750	Gene	CG
Chr3	666100	666400	AT3G02950	Gene	CG
Chr3	689900	690800	AT3G03050	Gene	CG
Chr3	725700	726000	AT3G03140	Gene	CG
Chr3	726400	727000	AT3G03140	Gene	CG
Chr3	768600	769200	AT3G03300	Gene	CG
Chr3	771300	771600	AT3G03300	Gene	CG
Chr3	787200	787600	AT3G03340	Gene	CG
Chr3	787900	788500	AT3G03340	Gene	CG
Chr3	795400	796100	AT3G03360	Gene	CG
Chr3	796500	796800	AT3G03360	Gene	CG
Chr3	802100	802300	AT3G03380	Gene	CG
Chr3	802600	803000	AT3G03380	Gene	CG
Chr3	804700	805200	AT3G03380	Gene	CG
Chr3	807600	808300	AT3G03380	Gene	CG
Chr3	818200	818400	AT3G03440	Gene	CG
Chr3	836600	836800	AT3G03510	Gene	CG
Chr3	861100	861400	AT3G03580	Gene	CG
Chr3	861900	862300	AT3G03580	Gene	CG
Chr3	922000	922400	AT3G03710	Gene	CG
Chr3	965900	966100	AT3G03790	Gene	CG
Chr3	973100	973300	AT3G03810	Gene	CG
Chr3	1017900	1018200	AT3G03940	Gene	CG
Chr3	1068700	1069000	AT3G04080	Gene	CG
Chr3	1075400	1075700	AT3G04100	Gene	CG
Chr3	1085100	1085300	AT3G04130	Gene	CG
Chr3	1111800	1112100	AT3G04220	Gene	CG
Chr3	1114800	1115400	AT3G04240	Gene	CG
Chr3	1116500	1117700	AT3G04240	Gene	CG
Chr3	1118100	1118600	AT3G04240	Gene	CG
Chr3	1119500	1119900	AT3G04240	Gene	CG
Chr3	1122000	1122300	AT3G04250	Gene	CG
Chr3	1123200	1123500	AT3G04260	Gene	CG
Chr3	1124400	1124700	AT3G04260	Gene	CG
Chr3	1141500	1141800	1141030-1141581,AT3G04310	Gene,Intergenic	CG
Chr3	1147800	1148200	AT3G04340	Gene	CG
Chr3	1148600	1149300	AT3G04340	Gene	CG
Chr3	1149600	1150700	AT3G04340	Gene	CG
Chr3	1151500	1151900	AT3G04340	Gene	CG
Chr3	1154300	1155100	AT3G04350	Gene	CG
Chr3	1162300	1162600	AT3G04380	Gene	CG
Chr3	1163200	1163500	AT3G04380	Gene	CG
Chr3	1164000	1164200	AT3G04380	Gene	CG
Chr3	1184500	1184800	AT3G04450	Gene	CG
Chr3	1190300	1191000	AT3G04470	Gene	CG
Chr3	1194900	1195300	AT3G04480	Gene	CG
Chr3	1236800	1237500	AT3G04580	Gene	CG
Chr3	1248500	1248800	AT3G04605,AT3TE05245	Gene,TE	CG
Chr3	1274800	1275200	AT3G04690	Gene	CG
Chr3	1295300	1295500	AT3G04740	Gene	CG
Chr3	1298900	1299100	AT3G04740	Gene	CG
Chr3	1299800	1300200	AT3G04740	Gene	CG
Chr3	1322700	1322900	AT3G04820	Gene	CG
Chr3	1345300	1345900	AT3G04870	Gene	CG
Chr3	1356600	1357000	AT3G04910	Gene	CG
Chr3	1393500	1394000	AT3G05030	Gene	CG
Chr3	1401900	1402100	AT3G05040	Gene	CG
Chr3	1402400	1403100	AT3G05040	Gene	CG
Chr3	1405100	1405300	AT3G05040	Gene	CG
Chr3	1406100	1406300	AT3G05040	Gene	CG
Chr3	1409700	1410300	AT3G05050,AT3TE05950	Gene,TE	CG
Chr3	1413900	1414100	AT3G05060	Gene	CG
Chr3	1421900	1422100	AT3G05090	Gene	CG
Chr3	1431900	1432100	AT3G05120	Gene	CG
Chr3	1481400	1481600	AT3G05210	Gene	CG
Chr3	1555600	1556000	AT3G05410,AT3TE06550	Gene,TE	CG
Chr3	1587300	1587500	AT3G05480	Gene	CG
Chr3	1610800	1611300	AT3G05545	Gene	CG
Chr3	1611700	1611900	AT3G05545	Gene	CG
Chr3	1636500	1637500	AT3G05630	Gene	CG
Chr3	1637800	1638400	AT3G05630	Gene	CG
Chr3	1638700	1639000	AT3G05630	Gene	CG
Chr3	1654800	1655000	AT3G05670	Gene	CG
Chr3	1658400	1658800	AT3G05675	Gene	CG
Chr3	1659100	1659300	AT3G05675	Gene	CG
Chr3	1661500	1661700	AT3G05680	Gene	CG
Chr3	1662800	1663300	AT3G05680	Gene	CG
Chr3	1664400	1664600	AT3G05680	Gene	CG
Chr3	1666700	1667100	AT3G05680	Gene	CG
Chr3	1709000	1709400	AT3G05760	Gene	CG
Chr3	1741900	1742100	AT3G05840	Gene	CG
Chr3	1744400	1745100	AT3G05850,AT3TE07330	Gene,TE	CG
Chr3	1745400	1745900	AT3G05850,AT3TE07330	Gene,TE	CG
Chr3	1802800	1803100	AT3G06010	Gene	CG
Chr3	1873400	1873600	AT3G06180	Gene	CG
Chr3	1882300	1882500	AT3G06210	Gene	CG
Chr3	1888100	1888500	AT3G06240	Gene	CG
Chr3	1889900	1891900	AT3G06250	Gene	CG
Chr3	1901400	1901600	AT3G06290	Gene	CG
Chr3	1903900	1904800	AT3G06290	Gene	CG
Chr3	1921500	1921700	AT3G06340	Gene	CG
Chr3	1922000	1922200	AT3G06340	Gene	CG
Chr3	1925100	1925300	AT3G06350	Gene	CG
Chr3	1941900	1942200	AT3G06400	Gene	CG
Chr3	1942500	1942800	AT3G06400	Gene	CG
Chr3	1943900	1944200	AT3G06400	Gene	CG
Chr3	1944900	1945400	AT3G06400	Gene	CG
Chr3	1946400	1946800	AT3G06400	Gene	CG
Chr3	1961800	1962200	1961205-1963668	Intergenic	CG
Chr3	1962700	1963700	1961205-1963668,AT3TE08265	Intergenic,TE	CG
Chr3	1977700	1977900	AT3G06450	Gene	CG
Chr3	1986000	1986500	AT3G06480,AT3TE08370	Gene,TE	CG
Chr3	1987300	1988100	AT3G06480	Gene	CG
Chr3	2103600	2103900	AT3G06660	Gene	CG
Chr3	2106100	2106300	AT3G06670	Gene	CG
Chr3	2148600	2148900	AT3G06810	Gene	CG
Chr3	2223000	2223400	2221702-2223001,AT3G07030,AT3TE09350	Gene,Intergenic,TE	CG
Chr3	2236600	2236900	AT3G07060	Gene	CG
Chr3	2277200	2277800	AT3G07160	Gene	CG
Chr3	2281900	2282100	AT3G07170	Gene	CG
Chr3	2393100	2393400	AT3G07500	Gene	CG
Chr3	2427700	2428200	AT3G07610	Gene	CG
Chr3	2493400	2493600	AT3G07810	Gene	CG
Chr3	2589400	2589600	AT3G08530	Gene	CG
Chr3	2593800	2594100	AT3G08530	Gene	CG
Chr3	2635300	2635500	AT3G08670	Gene	CG
Chr3	2639400	2639800	AT3G08680	Gene	CG
Chr3	2652200	2652600	AT3G08730	Gene	CG
Chr3	2658200	2658900	AT3G08760	Gene	CG
Chr3	2677700	2678200	AT3G08820	Gene	CG
Chr3	2682600	2682900	AT3G08840	Gene	CG
Chr3	2686800	2687000	AT3G08850	Gene	CG
Chr3	2688200	2688400	AT3G08850	Gene	CG
Chr3	2689500	2689900	AT3G08850	Gene	CG
Chr3	2690500	2691000	AT3G08850	Gene	CG
Chr3	2692000	2692700	AT3G08850	Gene	CG
Chr3	2694100	2694400	AT3G08850	Gene	CG
Chr3	2725000	2725200	AT3G08947	Gene	CG
Chr3	2725600	2725900	AT3G08947	Gene	CG
Chr3	2783300	2783800	AT3G09090	Gene	CG
Chr3	2784800	2785000	AT3G09090	Gene	CG
Chr3	2791400	2791700	AT3G09100	Gene	CG
Chr3	2813000	2813300	AT3TE11850	TE	CG
Chr3	2860000	2860300	AT3G09300	Gene	CG
Chr3	2862000	2862200	AT3G09320	Gene	CG
Chr3	2875500	2875900	AT3G09360	Gene	CG
Chr3	2880800	2881200	AT3G09370	Gene	CG
Chr3	2881500	2881800	AT3G09370	Gene	CG
Chr3	2932300	2932500	AT3G09550	Gene	CG
Chr3	2937900	2938300	AT3G09560	Gene	CG
Chr3	2960200	2960500	AT3G09650	Gene	CG
Chr3	3020900	3021200	AT3G09840	Gene	CG
Chr3	3022000	3022200	AT3G09840	Gene	CG
Chr3	3036800	3037100	AT3G09910	Gene	CG
Chr3	3040900	3041500	AT3G09920	Gene	CG
Chr3	3042000	3042400	AT3G09920	Gene	CG
Chr3	3164800	3165000	AT3G10230	Gene	CG
Chr3	3178500	3178800	AT3G10270	Gene	CG
Chr3	3217600	3217900	AT3G10370	Gene	CG
Chr3	3218200	3218900	AT3G10370	Gene	CG
Chr3	3223800	3224000	AT3G10380	Gene	CG
Chr3	3227300	3227500	AT3G10380	Gene	CG
Chr3	3230600	3230900	AT3G10390	Gene	CG
Chr3	3231900	3232100	AT3G10390	Gene	CG
Chr3	3236000	3236300	AT3G10410	Gene	CG
Chr3	3242000	3242200	AT3G10420	Gene	CG
Chr3	3268900	3269300	AT3G10490	Gene	CG
Chr3	3270000	3270400	AT3G10490	Gene	CG
Chr3	3339800	3340200	AT3G10690	Gene	CG
Chr3	3372900	3373400	AT3G10770	Gene	CG
Chr3	3392100	3392500	AT3G10840	Gene	CG
Chr3	3411000	3411300	AT3G10900	Gene	CG
Chr3	3411700	3412100	3412070-3412911,AT3G10900	Gene,Intergenic	CG
Chr3	3483600	3484200	AT3G11130	Gene	CG
Chr3	3484900	3485100	AT3G11130	Gene	CG
Chr3	3486100	3486300	AT3G11130	Gene	CG
Chr3	3535900	3536800	AT3G11290	Gene	CG
Chr3	3538800	3539000	3538499-3538808,3538836-3538837,AT3TE14875,AT3TE14880	Intergenic,TE	CG
Chr3	3542900	3543300	AT3G11310	Gene	CG
Chr3	3552700	3552900	AT3G11330	Gene	CG
Chr3	3606200	3606400	AT3G11450	Gene	CG
Chr3	3606800	3607100	AT3G11450	Gene	CG
Chr3	3628900	3629100	AT3G11530	Gene	CG
Chr3	3645400	3645700	AT3G11560,AT3G11570	Gene	CG
Chr3	3664200	3664400	3663986-3664653	Intergenic	CG
Chr3	3682700	3683000	AT3G11670	Gene	CG
Chr3	3720500	3720800	AT3G11760	Gene	CG
Chr3	3784500	3785000	AT3G11950	Gene	CG
Chr3	3787800	3788000	AT3G11960	Gene	CG
Chr3	3791200	3791400	AT3G11960	Gene	CG
Chr3	3795700	3796100	AT3G11964	Gene	CG
Chr3	3797200	3797600	AT3G11964	Gene	CG
Chr3	3827000	3827400	AT3G12020	Gene	CG
Chr3	3831500	3831900	AT3G12020	Gene	CG
Chr3	3837000	3837400	3836833-3837407	Intergenic	CG
Chr3	3851200	3851600	AT3G12080	Gene	CG
Chr3	3887800	3888100	AT3G12200	Gene	CG
Chr3	3907900	3908400	AT3G12250	Gene	CG
Chr3	3916900	3917200	AT3G12280	Gene	CG
Chr3	3934700	3935000	AT3G12360	Gene	CG
Chr3	3935800	3936400	AT3G12360	Gene	CG
Chr3	3938900	3939100	AT3G12380	Gene	CG
Chr3	3959800	3960100	AT3G12480	Gene	CG
Chr3	3989900	3990500	AT3G12570	Gene	CG
Chr3	4031500	4031900	AT3G12690	Gene	CG
Chr3	4147700	4148000	AT3G12980	Gene	CG
Chr3	4150200	4150400	AT3G12980	Gene	CG
Chr3	4151600	4152000	AT3G12980	Gene	CG
Chr3	4154400	4154600	AT3G12980	Gene	CG
Chr3	4178200	4178600	AT3G13050	Gene	CG
Chr3	4181600	4182000	AT3G13060	Gene	CG
Chr3	4183300	4183600	AT3G13060	Gene	CG
Chr3	4189500	4190000	AT3G13065	Gene	CG
Chr3	4191600	4191800	AT3G13070	Gene	CG
Chr3	4192500	4192800	AT3G13070	Gene	CG
Chr3	4196500	4196900	AT3G13080	Gene	CG
Chr3	4197500	4197900	AT3G13080	Gene	CG
Chr3	4210200	4210700	AT3G13100	Gene	CG
Chr3	4213000	4213600	AT3G13100	Gene	CG
Chr3	4228000	4228600	AT3G13150	Gene	CG
Chr3	4236300	4237300	AT3G13180	Gene	CG
Chr3	4251700	4252100	AT3G13222	Gene	CG
Chr3	4260200	4260600	AT3G13225	Gene	CG
Chr3	4264500	4265500	AT3G13226	Gene	CG
Chr3	4285900	4286200	AT3TE18040	TE	CG
Chr3	4299500	4299700	AT3G13290	Gene	CG
Chr3	4300100	4300500	AT3G13290	Gene	CG
Chr3	4308800	4309000	AT3G13300	Gene	CG
Chr3	4309600	4309900	AT3G13300	Gene	CG
Chr3	4324400	4324600	AT3G13330	Gene	CG
Chr3	4326800	4327000	AT3G13330	Gene	CG
Chr3	4328100	4328500	AT3G13330	Gene	CG
Chr3	4332900	4333200	AT3G13340	Gene	CG
Chr3	4334200	4334600	AT3G13340	Gene	CG
Chr3	4338900	4339500	AT3G13360	Gene	CG
Chr3	4349300	4349600	AT3G13380	Gene	CG
Chr3	4414600	4414900	AT3G13530	Gene	CG
Chr3	4426100	4426400	AT3G13560	Gene	CG
Chr3	4450900	4451300	AT3G13620	Gene	CG
Chr3	4455700	4456100	4452624-4456954	Intergenic	CG
Chr3	4459300	4459500	AT3G13640	Gene	CG
Chr3	4467400	4467600	AT3G13662,AT3TE18820	Gene,TE	CG
Chr3	4488600	4489000	AT3G13690	Gene	CG
Chr3	4515300	4515800	AT3G13750	Gene	CG
Chr3	4556200	4556600	AT3G13840	Gene	CG
Chr3	4563300	4563600	AT3G13860	Gene	CG
Chr3	4566200	4567400	AT3G13870	Gene	CG
Chr3	4568500	4568900	AT3G13870	Gene	CG
Chr3	4598200	4598600	AT3G13930	Gene	CG
Chr3	4625700	4625900	AT3G13990	Gene	CG
Chr3	4626700	4627600	AT3G13990	Gene	CG
Chr3	4631300	4632000	AT3G14000	Gene	CG
Chr3	4637600	4638000	AT3G14010	Gene	CG
Chr3	4638600	4639000	AT3G14010	Gene	CG
Chr3	4639700	4640300	AT3G14010	Gene	CG
Chr3	4651100	4651500	AT3G14050	Gene	CG
Chr3	4664000	4664400	AT3G14075	Gene	CG
Chr3	4670100	4670400	AT3G14090	Gene	CG
Chr3	4674000	4674200	AT3G14100	Gene	CG
Chr3	4675300	4675500	AT3G14100	Gene	CG
Chr3	4700300	4700800	AT3G14172	Gene	CG
Chr3	4717100	4717400	AT3G14205	Gene	CG
Chr3	4721900	4722100	AT3TE19925	TE	CG
Chr3	4760600	4760800	AT3G14270	Gene	CG
Chr3	4784200	4784600	AT3G14350	Gene	CG
Chr3	4812300	4812500	AT3G14400	Gene	CG
Chr3	4812900	4813300	AT3G14400	Gene	CG
Chr3	4814500	4814700	AT3G14400	Gene	CG
Chr3	4854200	4854400	AT3G14460	Gene	CG
Chr3	4859700	4860000	AT3G14470	Gene	CG
Chr3	4895100	4895400	AT3G14570	Gene	CG
Chr3	4904900	4905200	AT3G14590	Gene	CG
Chr3	4923800	4924000	AT3G14650	Gene	CG
Chr3	4927500	4928100	4927594-4927847,AT3G14670,AT3TE20770,AT3TE20775	Gene,Intergenic,TE	CG
Chr3	4940600	4941000	AT3G14700	Gene	CG
Chr3	4949600	4950100	AT3G14730	Gene	CG
Chr3	4954700	4955000	AT3G14750	Gene	CG
Chr3	4965300	4966100	AT3G14790	Gene	CG
Chr3	4967800	4968600	AT3TE20930	TE	CG
Chr3	4968900	4969500	AT3TE20930	TE	CG
Chr3	4984700	4985000	AT3G14830	Gene	CG
Chr3	5089700	5090100	AT3G15120	Gene	CG
Chr3	5097200	5097800	AT3G15130	Gene	CG
Chr3	5107600	5107900	AT3G15160	Gene	CG
Chr3	5113300	5113500	AT3G15180	Gene	CG
Chr3	5128000	5128400	AT3G15220	Gene	CG
Chr3	5167300	5167700	AT3G15350	Gene	CG
Chr3	5168400	5168600	AT3G15350	Gene	CG
Chr3	5170200	5170900	AT3G15354	Gene	CG
Chr3	5185500	5186200	AT3G15355	Gene	CG
Chr3	5195100	5195700	AT3G15380	Gene	CG
Chr3	5216900	5217500	AT3G15470	Gene	CG
Chr3	5217900	5218200	AT3G15470	Gene	CG
Chr3	5218600	5218800	AT3G15470	Gene	CG
Chr3	5333200	5333400	AT3G15730	Gene	CG
Chr3	5395700	5395900	AT3G15940	Gene	CG
Chr3	5409400	5409600	AT3G15970	Gene	CG
Chr3	5416200	5416500	AT3G15980	Gene	CG
Chr3	5417100	5417300	AT3G15980	Gene	CG
Chr3	5435600	5436000	AT3G16010	Gene	CG
Chr3	5448500	5448800	AT3G16060	Gene	CG
Chr3	5450300	5451300	AT3G16060	Gene	CG
Chr3	5478400	5478600	AT3G16170	Gene	CG
Chr3	5481700	5482000	AT3G16180	Gene	CG
Chr3	5501400	5501800	AT3G16230	Gene	CG
Chr3	5511700	5512500	AT3G16260	Gene	CG
Chr3	5514600	5514800	AT3G16270	Gene	CG
Chr3	5515200	5515700	AT3G16270	Gene	CG
Chr3	5522600	5523000	AT3G16290	Gene	CG
Chr3	5523500	5524200	AT3G16290,AT3TE23210	Gene,TE	CG
Chr3	5529000	5529200	5528602-5529534	Intergenic	CG
Chr3	5531400	5531600	AT3G16320	Gene	CG
Chr3	5533100	5533600	AT3G16320	Gene	CG
Chr3	5601300	5601600	AT3G16480	Gene	CG
Chr3	5601900	5602200	AT3G16480	Gene	CG
Chr3	5636700	5637100	AT3G16560	Gene	CG
Chr3	5658800	5659000	AT3G16620	Gene	CG
Chr3	5659500	5659700	AT3G16620	Gene	CG
Chr3	5663700	5663900	AT3G16630	Gene	CG
Chr3	5690600	5691200	AT3G16710	Gene	CG
Chr3	5695900	5696200	AT3G16730	Gene	CG
Chr3	5712300	5712800	AT3G16785	Gene	CG
Chr3	5713700	5714100	AT3G16785	Gene	CG
Chr3	5717700	5718100	AT3G16785	Gene	CG
Chr3	5726000	5726200	AT3G16810	Gene	CG
Chr3	5733300	5733900	AT3G16830	Gene	CG
Chr3	5736100	5736500	AT3G16830	Gene	CG
Chr3	5736800	5737200	AT3G16830	Gene	CG
Chr3	5739600	5740100	AT3G16840	Gene	CG
Chr3	5741500	5741800	AT3G16840	Gene	CG
Chr3	5757700	5758500	AT3G16857	Gene	CG
Chr3	5768400	5768800	5767830-5768401,AT3G16890	Gene,Intergenic	CG
Chr3	5780200	5780600	5779363-5781775	Intergenic	CG
Chr3	5784300	5785300	AT3G16940	Gene	CG
Chr3	5805600	5805800	AT3G17030	Gene	CG
Chr3	5816100	5816300	5816073-5816292,AT3TE24460	Intergenic,TE	CG
Chr3	5835500	5835700	5832419-5836323	Intergenic	CG
Chr3	5875600	5876100	AT3G17205	Gene	CG
Chr3	5878500	5878700	AT3G17205	Gene	CG
Chr3	5880300	5880700	AT3G17205	Gene	CG
Chr3	5890600	5891100	AT3G17240	Gene	CG
Chr3	5909900	5910600	AT3G17310	Gene	CG
Chr3	5912000	5912200	AT3G17310	Gene	CG
Chr3	5915800	5916300	AT3G17320	Gene	CG
Chr3	5917700	5918600	AT3G17330	Gene	CG
Chr3	5921500	5921900	AT3G17340	Gene	CG
Chr3	5922500	5922900	AT3G17340	Gene	CG
Chr3	5930900	5931200	5930702-5934064	Intergenic	CG
Chr3	5955100	5955400	AT3G17400	Gene	CG
Chr3	5957100	5957500	AT3G17410	Gene	CG
Chr3	5973600	5974700	AT3G17450	Gene	CG
Chr3	5980800	5981600	AT3G17470	Gene	CG
Chr3	5990200	5990600	AT3G17510	Gene	CG
Chr3	6029800	6030300	AT3G17630	Gene	CG
Chr3	6030800	6031300	AT3G17630	Gene	CG
Chr3	6075700	6075900	AT3G17750	Gene	CG
Chr3	6091500	6091700	AT3G17800	Gene	CG
Chr3	6112300	6112500	AT3G17850	Gene	CG
Chr3	6114900	6115200	AT3G17850	Gene	CG
Chr3	6175500	6176000	AT3G18040	Gene	CG
Chr3	6177100	6177400	AT3G18040	Gene	CG
Chr3	6177800	6178000	AT3G18040	Gene	CG
Chr3	6196600	6197300	AT3G18090	Gene	CG
Chr3	6198000	6198300	AT3G18090	Gene	CG
Chr3	6201600	6202000	AT3G18100	Gene	CG
Chr3	6202600	6203100	AT3G18100	Gene	CG
Chr3	6205000	6205400	AT3G18110	Gene	CG
Chr3	6207100	6207400	AT3G18110	Gene	CG
Chr3	6241900	6242200	AT3G18215	Gene	CG
Chr3	6253500	6253700	AT3G18230	Gene	CG
Chr3	6256600	6256800	AT3G18240	Gene	CG
Chr3	6275500	6275900	AT3G18290	Gene	CG
Chr3	6277600	6278100	AT3G18290	Gene	CG
Chr3	6278800	6279000	AT3G18290	Gene	CG
Chr3	6283400	6283700	AT3G18300	Gene	CG
Chr3	6285100	6285400	AT3G18310	Gene	CG
Chr3	6294500	6294700	AT3G18340	Gene	CG
Chr3	6298300	6298700	AT3G18350	Gene	CG
Chr3	6299000	6299300	AT3G18350	Gene	CG
Chr3	6300100	6300400	AT3G18350	Gene	CG
Chr3	6307700	6310400	AT3G18370	Gene	CG
Chr3	6311100	6311800	AT3G18380	Gene	CG
Chr3	6316100	6316300	AT3G18390	Gene	CG
Chr3	6339500	6339700	AT3G18480	Gene	CG
Chr3	6428700	6429100	AT3G18680	Gene	CG
Chr3	6444700	6444900	AT3G18720	Gene	CG
Chr3	6461000	6461900	AT3G18770	Gene	CG
Chr3	6470700	6471000	6467175-6474542	Intergenic	CG
Chr3	6497500	6497800	AT3G18840	Gene	CG
Chr3	6498400	6498600	6498234-6499415	Intergenic	CG
Chr3	6502900	6503200	AT3G18860	Gene	CG
Chr3	6504400	6504800	AT3G18860	Gene	CG
Chr3	6505500	6505800	AT3G18860	Gene	CG
Chr3	6506400	6506600	AT3G18860	Gene	CG
Chr3	6549200	6549600	AT3G18990	Gene	CG
Chr3	6580200	6580400	AT3G19050	Gene	CG
Chr3	6580900	6581200	AT3G19050	Gene	CG
Chr3	6586100	6586400	AT3G19050	Gene	CG
Chr3	6627700	6628200	AT3G19170	Gene	CG
Chr3	6634400	6635100	AT3G19180	Gene	CG
Chr3	6641100	6641600	AT3G19190	Gene	CG
Chr3	6646100	6646700	AT3G19190	Gene	CG
Chr3	6657200	6657400	AT3G19210	Gene	CG
Chr3	6681500	6681700	AT3G19280	Gene	CG
Chr3	6682500	6682800	AT3G19280	Gene	CG
Chr3	6691600	6691900	AT3G19300	Gene	CG
Chr3	6708300	6708800	AT3G19360	Gene	CG
Chr3	6712200	6712500	AT3G19370	Gene	CG
Chr3	6734900	6735200	AT3G19420	Gene	CG
Chr3	6746300	6746700	AT3G19450	Gene	CG
Chr3	6750600	6750800	AT3G19470	Gene	CG
Chr3	6765400	6765800	AT3G19510	Gene	CG
Chr3	6793700	6794300	AT3G19560	Gene	CG
Chr3	6799000	6799200	AT3G19570	Gene	CG
Chr3	6801300	6801600	AT3G19570	Gene	CG
Chr3	6824700	6825100	AT3G19650	Gene	CG
Chr3	6831300	6831500	AT3G19670	Gene	CG
Chr3	6833300	6833600	AT3G19670	Gene	CG
Chr3	6851300	6851700	AT3G19720	Gene	CG
Chr3	6852200	6852600	AT3G19720	Gene	CG
Chr3	6856400	6858000	AT3G19740	Gene	CG
Chr3	6859100	6860000	AT3G19740	Gene	CG
Chr3	6860900	6861300	AT3G19740	Gene	CG
Chr3	6862200	6862500	AT3G19740	Gene	CG
Chr3	6865700	6866100	AT3G19760	Gene	CG
Chr3	6868300	6868800	AT3G19770	Gene	CG
Chr3	6872600	6872900	AT3G19780	Gene	CG
Chr3	6874100	6874500	AT3G19780	Gene	CG
Chr3	6886100	6887000	AT3G19830	Gene	CG
Chr3	6888400	6888800	AT3G19830	Gene	CG
Chr3	6894800	6895300	AT3G19840	Gene	CG
Chr3	6905400	6905700	AT3G19860	Gene	CG
Chr3	6909200	6909600	AT3G19870	Gene	CG
Chr3	6910500	6910900	AT3G19870	Gene	CG
Chr3	6918200	6918400	AT3G19895	Gene	CG
Chr3	6949900	6950200	AT3G19960	Gene	CG
Chr3	6959900	6960100	AT3G19970	Gene	CG
Chr3	6963500	6964100	AT3G19980	Gene	CG
Chr3	6970000	6970300	AT3G20000	Gene	CG
Chr3	6973500	6973700	AT3G20010	Gene	CG
Chr3	6974800	6975400	AT3G20010	Gene	CG
Chr3	6984500	6984700	AT3G20020	Gene	CG
Chr3	6985100	6985300	AT3G20020	Gene	CG
Chr3	6986000	6986400	AT3G20020	Gene	CG
Chr3	6990400	6991300	AT3G20030	Gene	CG
Chr3	6997100	6997400	AT3G20040	Gene	CG
Chr3	6998700	6999200	AT3G20050	Gene	CG
Chr3	6999700	6999900	AT3G20050	Gene	CG
Chr3	7000200	7000600	AT3G20050	Gene	CG
Chr3	7005000	7005300	AT3G20070	Gene	CG
Chr3	7009700	7010000	AT3G20080	Gene	CG
Chr3	7017000	7017400	AT3G20090	Gene	CG
Chr3	7025500	7025800	AT3G20120	Gene	CG
Chr3	7032800	7033000	AT3G20150	Gene	CG
Chr3	7040600	7040800	7040475-7040846	Intergenic	CG
Chr3	7041200	7041400	AT3TE29575	TE	CG
Chr3	7042900	7043200	AT3G20170	Gene	CG
Chr3	7048500	7049000	AT3G20200	Gene	CG
Chr3	7049500	7049800	AT3G20200	Gene	CG
Chr3	7060900	7061500	AT3G20250	Gene	CG
Chr3	7061800	7062000	AT3G20250	Gene	CG
Chr3	7062300	7062500	AT3G20250	Gene	CG
Chr3	7072900	7073600	AT3G20280	Gene	CG
Chr3	7117400	7117800	AT3G20410	Gene	CG
Chr3	7124800	7125100	AT3G20440	Gene	CG
Chr3	7125900	7126100	AT3G20440	Gene	CG
Chr3	7127500	7127700	AT3G20440	Gene	CG
Chr3	7144400	7144700	AT3G20475	Gene	CG
Chr3	7158800	7159000	AT3G20500	Gene	CG
Chr3	7169200	7169500	AT3G20540	Gene	CG
Chr3	7170300	7170700	AT3G20540	Gene	CG
Chr3	7172800	7173100	AT3G20540	Gene	CG
Chr3	7175300	7175500	AT3G20550	Gene	CG
Chr3	7225400	7226300	AT3G20660	Gene	CG
Chr3	7240700	7241000	AT3G20720	Gene	CG
Chr3	7247300	7247500	AT3G20730	Gene	CG
Chr3	7334600	7334900	7334029-7334770,AT3G20935	Gene,Intergenic	CG
Chr3	7344200	7344400	AT3G20950	Gene	CG
Chr3	7380900	7381300	AT3G21070	Gene	CG
Chr3	7392200	7392400	AT3G21090	Gene	CG
Chr3	7401300	7401500	AT3G21100	Gene	CG
Chr3	7403100	7403500	AT3G21110	Gene	CG
Chr3	7409900	7410100	AT3G21140	Gene	CG
Chr3	7414600	7415000	AT3G21160	Gene	CG
Chr3	7416300	7416600	AT3G21160	Gene	CG
Chr3	7420400	7420600	AT3G21170	Gene	CG
Chr3	7423000	7423500	AT3G21175	Gene	CG
Chr3	7484900	7485300	AT3G21290	Gene	CG
Chr3	7486500	7486900	AT3G21290	Gene	CG
Chr3	7491400	7491900	AT3G21295	Gene	CG
Chr3	7493100	7493300	7492602-7493439	Intergenic	CG
Chr3	7545500	7545700	AT3G21430	Gene	CG
Chr3	7547400	7548000	AT3G21430	Gene	CG
Chr3	7550200	7550400	AT3G21430	Gene	CG
Chr3	7566100	7566300	7565074-7567730	Intergenic	CG
Chr3	7568800	7570000	AT3G21480	Gene	CG
Chr3	7570500	7570800	AT3G21480	Gene	CG
Chr3	7571200	7572000	AT3G21480	Gene	CG
Chr3	7574100	7574400	AT3G21500	Gene	CG
Chr3	7582300	7582600	AT3G21520	Gene	CG
Chr3	7587700	7588000	AT3G21540	Gene	CG
Chr3	7589300	7589700	AT3G21540	Gene	CG
Chr3	7600200	7600900	7600883-7601969,AT3G21570	Gene,Intergenic	CG
Chr3	7611900	7612600	AT3G21620	Gene	CG
Chr3	7617000	7617500	AT3G21630	Gene	CG
Chr3	7645400	7645600	AT3G21700,AT3TE32115	Gene,TE	CG
Chr3	7662800	7663100	AT3G21740	Gene	CG
Chr3	7686400	7686800	AT3G21810	Gene	CG
Chr3	7702600	7702900	AT3G21865	Gene	CG
Chr3	7832700	7833200	AT3G22190	Gene	CG
Chr3	7840200	7840400	AT3G22220	Gene	CG
Chr3	7849900	7850400	7849375-7850391,AT3TE32940	Intergenic,TE	CG
Chr3	7860300	7860500	7859730-7860751	Intergenic	CG
Chr3	7872700	7873100	AT3G22260	Gene	CG
Chr3	7876500	7877800	AT3G22270	Gene	CG
Chr3	7884500	7884700	AT3G22290	Gene	CG
Chr3	7889200	7889700	AT3G22310	Gene	CG
Chr3	7894500	7895100	AT3G22330	Gene	CG
Chr3	7906100	7906300	AT3TE33160	TE	CG
Chr3	7917700	7918800	AT3G22380	Gene	CG
Chr3	7949600	7950100	AT3G22421	Gene	CG
Chr3	7961300	7961600	AT3G22440	Gene	CG
Chr3	7976300	7976500	AT3G22520	Gene	CG
Chr3	7977100	7977300	AT3G22520	Gene	CG
Chr3	8005200	8005500	AT3G22590	Gene	CG
Chr3	8006000	8006200	8005579-8006508	Intergenic	CG
Chr3	8006700	8007400	AT3G22600	Gene	CG
Chr3	8047900	8048500	AT3G22770	Gene	CG
Chr3	8050200	8050400	AT3G22780	Gene	CG
Chr3	8160300	8160800	AT3G22980,AT3TE34225	Gene,TE	CG
Chr3	8161100	8161300	AT3G22980,AT3TE34225	Gene,TE	CG
Chr3	8201600	8201900	AT3G23060	Gene	CG
Chr3	8204100	8204400	AT3G23070	Gene	CG
Chr3	8207100	8207300	AT3G23070,AT3G23080	Gene	CG
Chr3	8207700	8208100	AT3G23080	Gene	CG
Chr3	8256000	8256400	AT3G23150	Gene	CG
Chr3	8310300	8310500	AT3G23250	Gene	CG
Chr3	8385200	8385600	AT3G23410	Gene	CG
Chr3	8410900	8411200	AT3G23450,AT3TE35255	Gene,TE	CG
Chr3	8414900	8415100	AT3G23470	Gene	CG
Chr3	8426600	8427200	8426566-8427660	Intergenic	CG
Chr3	8447700	8448000	AT3G23540	Gene	CG
Chr3	8472500	8472800	AT3G23590	Gene	CG
Chr3	8481300	8481500	AT3G23620	Gene	CG
Chr3	8505200	8505400	AT3G23640	Gene	CG
Chr3	8514300	8514600	AT3G23660	Gene	CG
Chr3	8526700	8527000	AT3G23680	Gene	CG
Chr3	8527600	8527800	AT3G23685	Gene	CG
Chr3	8564900	8565100	8564670-8565494	Intergenic	CG
Chr3	8633400	8634000	AT3G23900	Gene	CG
Chr3	8634300	8634500	AT3G23900	Gene	CG
Chr3	8643600	8644000	AT3G23920	Gene	CG
Chr3	8650100	8650300	AT3G23940	Gene	CG
Chr3	8662800	8663100	AT3G23980	Gene	CG
Chr3	8673700	8674000	AT3G24000	Gene	CG
Chr3	8679300	8679500	AT3G24020	Gene	CG
Chr3	8698800	8699200	AT3G24090	Gene	CG
Chr3	8711800	8712000	AT3G24130	Gene	CG
Chr3	8749100	8749300	AT3G24200	Gene	CG
Chr3	8782400	8783100	AT3G24240	Gene	CG
Chr3	8790500	8790700	AT3G24255,AT3TE36835	Gene,TE	CG
Chr3	8794100	8794900	AT3G24260	Gene	CG
Chr3	8801600	8802000	AT3G24290	Gene	CG
Chr3	8823400	8823600	AT3G24320	Gene	CG
Chr3	8824000	8824800	AT3G24320	Gene	CG
Chr3	8825200	8825800	AT3G24320	Gene	CG
Chr3	8826600	8827400	AT3G24320	Gene	CG
Chr3	8956300	8956700	AT3G24542	Gene	CG
Chr3	8957400	8957600	AT3G24542	Gene	CG
Chr3	9016400	9017100	AT3TE37690	TE	CG
Chr3	9075400	9075600	AT3G24870	Gene	CG
Chr3	9076800	9077100	AT3G24870	Gene	CG
Chr3	9080500	9080700	AT3G24870	Gene	CG
Chr3	9086600	9087300	AT3G24880	Gene	CG
Chr3	9087800	9088500	AT3G24880	Gene	CG
Chr3	9106300	9106700	AT3G24982	Gene	CG
Chr3	9107100	9107700	AT3G24982	Gene	CG
Chr3	9115100	9115600	AT3G25013	Gene	CG
Chr3	9140200	9140900	AT3G25090	Gene	CG
Chr3	9146900	9147300	AT3G25110	Gene	CG
Chr3	9150000	9150400	AT3G25120	Gene	CG
Chr3	9157100	9157500	AT3G25150	Gene	CG
Chr3	9185000	9185200	9184792-9186527	Intergenic	CG
Chr3	9185600	9186000	9184792-9186527	Intergenic	CG
Chr3	9189500	9189700	AT3G25230	Gene	CG
Chr3	9202300	9202500	9202000-9202880	Intergenic	CG
Chr3	9214700	9215100	AT3G25410	Gene	CG
Chr3	9222500	9222700	AT3G25430	Gene	CG
Chr3	9225000	9225300	AT3G25440	Gene	CG
Chr3	9234000	9234300	AT3G25470	Gene	CG
Chr3	9278000	9278400	AT3G25545	Gene	CG
Chr3	9339800	9340000	AT3G25660	Gene	CG
Chr3	9340800	9341100	AT3G25660	Gene	CG
Chr3	9356100	9356500	AT3G25690	Gene	CG
Chr3	9424800	9425400	AT3G25800	Gene	CG
Chr3	9455000	9455200	AT3G25840	Gene	CG
Chr3	9500900	9501100	AT3G25970	Gene	CG
Chr3	9514500	9514900	AT3G26020	Gene	CG
Chr3	9518400	9518700	AT3G26030	Gene	CG
Chr3	9519900	9520300	AT3G26040	Gene	CG
Chr3	9539600	9539800	AT3G26100	Gene	CG
Chr3	9552500	9552800	AT3G26125	Gene	CG
Chr3	9576000	9576200	9576191-9576220,AT3TE39975	Intergenic,TE	CG
Chr3	9654000	9654700	AT3G26350	Gene	CG
Chr3	9667400	9667700	AT3G26400	Gene	CG
Chr3	9668600	9668900	AT3G26400	Gene	CG
Chr3	9669700	9670100	AT3G26410	Gene	CG
Chr3	9672600	9673100	AT3G26420,AT3G26430	Gene	CG
Chr3	9679100	9679500	AT3G26440	Gene	CG
Chr3	9688800	9689300	AT3G26480	Gene	CG
Chr3	9744900	9745400	AT3G26540	Gene	CG
Chr3	9750100	9750700	AT3G26560	Gene	CG
Chr3	9751100	9752000	AT3G26560	Gene	CG
Chr3	9771400	9771600	AT3G26600	Gene	CG
Chr3	9786900	9787100	AT3TE40735	TE	CG
Chr3	9796400	9796700	AT3G26650	Gene	CG
Chr3	9819700	9820100	AT3G26720	Gene	CG
Chr3	9821900	9822200	AT3G26720	Gene	CG
Chr3	9825200	9825600	AT3G26730	Gene	CG
Chr3	9851700	9852400	AT3G26782	Gene	CG
Chr3	9869200	9869500	AT3G26810	Gene	CG
Chr3	9915800	9916400	AT3G26910	Gene	CG
Chr3	9916700	9917200	AT3G26910	Gene	CG
Chr3	9934000	9934400	AT3G26935	Gene	CG
Chr3	9941700	9942100	AT3G26950	Gene	CG
Chr3	9962000	9962300	AT3G27020	Gene	CG
Chr3	9977700	9977900	AT3G27040	Gene	CG
Chr3	9999300	9999500	AT3G27110	Gene	CG
Chr3	10025100	10025300	AT3G27170	Gene	CG
Chr3	10044700	10044900	10044373-10045186	Intergenic	CG
Chr3	10054700	10055100	AT3G27230	Gene	CG
Chr3	10068500	10069800	AT3G27260	Gene	CG
Chr3	10070600	10070900	AT3G27260	Gene	CG
Chr3	10071300	10072400	AT3G27260	Gene	CG
Chr3	10083700	10083900	AT3G27300	Gene	CG
Chr3	10091800	10092300	AT3G27320	Gene	CG
Chr3	10101800	10102000	AT3G27325	Gene	CG
Chr3	10133400	10133600	AT3G27390	Gene	CG
Chr3	10134100	10135000	AT3G27390	Gene	CG
Chr3	10164400	10165000	AT3G27470	Gene	CG
Chr3	10171900	10172200	10171719-10173220	Intergenic	CG
Chr3	10195000	10195500	AT3G27530	Gene	CG
Chr3	10197600	10198300	AT3G27530	Gene	CG
Chr3	10199000	10199400	AT3G27530	Gene	CG
Chr3	10206500	10206800	AT3G27540	Gene	CG
Chr3	10208700	10208900	AT3G27550	Gene	CG
Chr3	10211100	10211700	AT3G27560	Gene	CG
Chr3	10218000	10218400	AT3G27580	Gene	CG
Chr3	10234400	10234800	AT3G27640	Gene	CG
Chr3	10245900	10246400	AT3G27670	Gene	CG
Chr3	10247000	10247300	AT3G27670	Gene	CG
Chr3	10248600	10249800	AT3G27670	Gene	CG
Chr3	10250900	10252000	AT3G27670	Gene	CG
Chr3	10252300	10252900	AT3G27670	Gene	CG
Chr3	10258000	10258200	AT3G27700	Gene	CG
Chr3	10258500	10259200	AT3G27700	Gene	CG
Chr3	10259600	10259900	AT3G27700	Gene	CG
Chr3	10260600	10260800	AT3G27700	Gene	CG
Chr3	10269900	10270600	AT3G27710	Gene	CG
Chr3	10279100	10279300	AT3G27730	Gene	CG
Chr3	10282100	10282800	AT3G27740	Gene	CG
Chr3	10316600	10316800	AT3G27820	Gene	CG
Chr3	10317100	10317400	AT3G27820	Gene	CG
Chr3	10334900	10335100	AT3G27870	Gene	CG
Chr3	10339700	10340100	10339605-10339749,AT3TE42960	Intergenic,TE	CG
Chr3	10371200	10371400	AT3G27930	Gene	CG
Chr3	10375200	10375400	AT3G27940,AT3TE43085	Gene,TE	CG
Chr3	10381200	10381800	AT3G27960	Gene	CG
Chr3	10394000	10394400	AT3G27980	Gene	CG
Chr3	10395400	10395700	AT3G27980	Gene	CG
Chr3	10428200	10428400	AT3G28030	Gene	CG
Chr3	10514500	10515000	10513057-10514634,10514762-10517674,AT3G28193	Gene,Intergenic	CG
Chr3	10560100	10561100	10560431-10560761,10561068-10561604,AT3TE43895,AT3TE43900	Intergenic,TE	CG
Chr3	10605400	10605600	10605551-10607882,AT3TE44095	Intergenic,TE	CG
Chr3	10657800	10658700	AT3G28430	Gene	CG
Chr3	10661100	10661400	AT3G28430	Gene	CG
Chr3	10667800	10668600	AT3G28450	Gene	CG
Chr3	10672000	10672200	10671163-10672041,AT3G28460	Gene,Intergenic	CG
Chr3	10674600	10674800	AT3G28470	Gene	CG
Chr3	10676900	10677100	AT3G28480	Gene	CG
Chr3	10729300	10729900	AT3G28630	Gene	CG
Chr3	10739800	10740100	AT3G28660	Gene	CG
Chr3	10745800	10747000	AT3G28670	Gene	CG
Chr3	10747800	10748000	10747163-10747818,10747994-10748751,AT3G28674	Gene,Intergenic	CG
Chr3	10756800	10757300	AT3G28690	Gene	CG
Chr3	10761200	10761500	AT3G28700	Gene	CG
Chr3	10783900	10784200	AT3G28720	Gene	CG
Chr3	10786300	10788000	AT3G28730	Gene	CG
Chr3	10792300	10792600	AT3G28750	Gene	CG
Chr3	10793100	10794000	AT3G28760	Gene	CG
Chr3	10806100	10807200	AT3G28780	Gene	CG
Chr3	10809100	10809500	10808458-10809500	Intergenic	CG
Chr3	10870500	10871000	AT3G28860	Gene	CG
Chr3	10873300	10873500	AT3G28860	Gene	CG
Chr3	10890700	10890900	AT3G28870	Gene	CG
Chr3	10929500	10930700	10929087-10929562,10929735-10930888,AT3TE45425	Intergenic,TE	CG
Chr3	10931100	10931400	AT3TE45430	TE	CG
Chr3	10975300	10975500	AT3TE45620	TE	CG
Chr3	10983300	10983600	10983532-10984245,AT3G28958	Gene,Intergenic	CG
Chr3	10984500	10984700	AT3G28960	Gene	CG
Chr3	10985300	10985500	AT3G28960	Gene	CG
Chr3	10988200	10988500	AT3G28970	Gene	CG
Chr3	11016800	11017300	AT3TE45800	TE	CG
Chr3	11020000	11020600	AT3TE45800	TE	CG
Chr3	11027900	11029000	11026787-11028475,11028585-11030064,AT3G29036	Gene,Intergenic	CG
Chr3	11032300	11032500	11032284-11032389,AT3TE45865	Intergenic,TE	CG
Chr3	11046500	11047100	AT3G29060	Gene	CG
Chr3	11053900	11054100	AT3TE45965	TE	CG
Chr3	11101000	11101300	11101222-11101235,11101255-11101256,AT3TE46185,AT3TE46190,AT3TE46195	Intergenic,TE	CG
Chr3	11102700	11103100	AT3G29130	Gene	CG
Chr3	11112500	11112900	11112456-11114052	Intergenic	CG
Chr3	11116200	11116400	AT3TE46245	TE	CG
Chr3	11118400	11118600	AT3TE46245	TE	CG
Chr3	11119800	11120600	AT3TE46245	TE	CG
Chr3	11128900	11129200	AT3G29160	Gene	CG
Chr3	11129700	11130800	AT3G29160	Gene	CG
Chr3	11136300	11136500	AT3G29170	Gene	CG
Chr3	11147200	11147600	11146916-11148215	Intergenic	CG
Chr3	11149600	11150900	AT3G29180	Gene	CG
Chr3	11164800	11165200	AT3G29200	Gene	CG
Chr3	11189800	11190100	AT3G29230	Gene	CG
Chr3	11198700	11198900	11198725-11199149,AT3TE46635	Intergenic,TE	CG
Chr3	11235000	11235500	AT3G29270	Gene	CG
Chr3	11239000	11239500	AT3G29290	Gene	CG
Chr3	11256900	11257400	AT3G29320	Gene	CG
Chr3	11257700	11257900	AT3G29320,AT3G29330	Gene	CG
Chr3	11267800	11268500	AT3G29360	Gene	CG
Chr3	11290700	11291500	AT3G29390	Gene	CG
Chr3	11292100	11292800	AT3G29390	Gene	CG
Chr3	11297600	11298300	AT3G29400	Gene	CG
Chr3	11326900	11327100	AT3TE47220	TE	CG
Chr3	11334100	11334400	AT3TE47230	TE	CG
Chr3	11355400	11355700	AT3TE47280	TE	CG
Chr3	11363900	11364700	AT3G29570	Gene	CG
Chr3	11368600	11369200	11367721-11369855	Intergenic	CG
Chr3	11388600	11389400	11388453-11389555	Intergenic	CG
Chr3	11407900	11408100	AT3TE47555,AT3TE47560	TE	CG
Chr3	11413600	11413900	11413061-11414125	Intergenic	CG
Chr3	11414800	11415100	11414552-11415794	Intergenic	CG
Chr3	11423000	11423400	AT3TE47595	TE	CG
Chr3	11451300	11451800	11450869-11452942	Intergenic	CG
Chr3	11452600	11453400	11450869-11452942,11453037-11453218,11453306-11455174,AT3G29633,AT3TE47740	Gene,Intergenic,TE	CG
Chr3	11486200	11486500	11482931-11487925	Intergenic	CG
Chr3	11498600	11498800	11497735-11498790,AT3TE47905	Intergenic,TE	CG
Chr3	11512300	11512900	11509345-11512845,AT3TE47965	Intergenic,TE	CG
Chr3	11514200	11514500	AT3TE47975	TE	CG
Chr3	11549100	11550400	AT3G29720,AT3TE48070	Gene,TE	CG
Chr3	11557900	11558400	11557383-11558738	Intergenic	CG
Chr3	11558800	11559100	AT3TE48110	TE	CG
Chr3	11559600	11560300	AT3TE48110	TE	CG
Chr3	11560900	11561300	AT3TE48120	TE	CG
Chr3	11563500	11564100	AT3TE48120	TE	CG
Chr3	11564800	11565000	AT3TE48120	TE	CG
Chr3	11580800	11581200	11580600-11582344	Intergenic	CG
Chr3	11582700	11583000	AT3TE48170	TE	CG
Chr3	11584700	11584900	AT3TE48170	TE	CG
Chr3	11585800	11586200	11585241-11587319	Intergenic	CG
Chr3	11591000	11591300	AT3G29760	Gene	CG
Chr3	11603500	11603800	11603489-11604047	Intergenic	CG
Chr3	11633800	11634000	AT3TE48360	TE	CG
Chr3	11650000	11650500	AT3G29770	Gene	CG
Chr3	11657200	11657600	AT3TE48455,AT3TE48460	TE	CG
Chr3	11662600	11663200	AT3TE48455	TE	CG
Chr3	11674600	11674900	11674508-11674915	Intergenic	CG
Chr3	11676600	11676900	AT3TE48520	TE	CG
Chr3	11678200	11678500	AT3TE48525	TE	CG
Chr3	11679200	11679400	AT3TE48535	TE	CG
Chr3	11680700	11681200	AT3TE48535	TE	CG
Chr3	11681600	11682100	AT3TE48535	TE	CG
Chr3	11683000	11683200	AT3TE48535	TE	CG
Chr3	11684000	11684400	AT3TE48540	TE	CG
Chr3	11684800	11685000	AT3TE48540	TE	CG
Chr3	11688100	11688300	AT3TE48540	TE	CG
Chr3	11689000	11689200	AT3TE48540	TE	CG
Chr3	11692800	11693100	11692551-11693095,AT3G29790	Gene,Intergenic	CG
Chr3	11707900	11708100	11707932-11707933,AT3TE48680,AT3TE48685	Intergenic,TE	CG
Chr3	11714600	11715000	AT3TE48770	TE	CG
Chr3	11719200	11719400	AT3TE48810	TE	CG
Chr3	11724500	11724700	11724227-11724506,AT3TE48830	Intergenic,TE	CG
Chr3	11729000	11729200	AT3G29810	Gene	CG
Chr3	11743500	11743800	AT3TE48905	TE	CG
Chr3	11750100	11750300	AT3TE48920	TE	CG
Chr3	11752700	11753700	11751873-11758304	Intergenic	CG
Chr3	11784500	11785300	AT3G30160,AT3TE49055	Gene,TE	CG
Chr3	11793900	11794200	AT3TE49090	TE	CG
Chr3	11797900	11798200	AT3TE49090	TE	CG
Chr3	11800500	11801200	11800524-11800780,AT3TE49105,AT3TE49110	Intergenic,TE	CG
Chr3	11814800	11815300	11813765-11815361	Intergenic	CG
Chr3	11818000	11818200	11816971-11819288	Intergenic	CG
Chr3	11854600	11855300	AT3TE49340	TE	CG
Chr3	11865200	11865400	11864420-11865585	Intergenic	CG
Chr3	11865700	11866600	11865659-11866125,11866305-11868683,AT3TE49405	Intergenic,TE	CG
Chr3	11866900	11868200	11866305-11868683	Intergenic	CG
Chr3	11871800	11872300	11870727-11871894,AT3TE49425	Intergenic,TE	CG
Chr3	11873200	11874200	AT3TE49430	TE	CG
Chr3	11875100	11875400	11875280-11875281,11875349-11875591,AT3TE49430,AT3TE49435	Intergenic,TE	CG
Chr3	11880500	11880900	AT3G30230	Gene	CG
Chr3	11881700	11882400	11881788-11882266,AT3G30230,AT3G30235	Gene,Intergenic	CG
Chr3	11883800	11884200	11883625-11883806,AT3TE49470	Intergenic,TE	CG
Chr3	11885000	11885800	AT3TE49470	TE	CG
Chr3	11891000	11891700	AT3TE49510	TE	CG
Chr3	11911700	11912000	AT3G30260,AT3TE49580	Gene,TE	CG
Chr3	11921800	11923200	AT3G30300	Gene	CG
Chr3	11927200	11927900	11926777-11927772,11927865-11927866,AT3TE49650,AT3TE49655	Intergenic,TE	CG
Chr3	11932300	11933200	AT3G30320	Gene	CG
Chr3	11964300	11964700	11964161-11964372,AT3TE49825	Intergenic,TE	CG
Chr3	11975500	11976400	AT3G30380	Gene	CG
Chr3	11977300	11977600	AT3G30390	Gene	CG
Chr3	11981700	11982100	11981687-11982146	Intergenic	CG
Chr3	11982800	11983100	11982840-11982841,11982890-11983127,AT3TE49905,AT3TE49910	Intergenic,TE	CG
Chr3	11998300	11998800	11998247-11998396,AT3TE50020	Intergenic,TE	CG
Chr3	12004600	12004800	AT3TE50025	TE	CG
Chr3	12006100	12006300	AT3TE50025	TE	CG
Chr3	12007800	12008100	12007884-12008197,AT3TE50025	Intergenic,TE	CG
Chr3	12013400	12013600	12013213-12013530,12013591-12013592,AT3TE50065,AT3TE50070	Intergenic,TE	CG
Chr3	12019600	12020200	12019601-12019602,AT3TE50115,AT3TE50120	Intergenic,TE	CG
Chr3	12026200	12027100	AT3TE50125	TE	CG
Chr3	12036600	12036900	AT3TE50125,AT3TE50130	TE	CG
Chr3	12044300	12045200	12041211-12046225	Intergenic	CG
Chr3	12046400	12047000	12046707-12047816,AT3TE50155	Intergenic,TE	CG
Chr3	12057000	12057300	12056724-12059079	Intergenic	CG
Chr3	12064400	12064700	12063640-12064952	Intergenic	CG
Chr3	12110900	12111100	AT3TE50375	TE	CG
Chr3	12114400	12114800	AT3TE50375	TE	CG
Chr3	12116500	12116700	AT3TE50375	TE	CG
Chr3	12120600	12120800	AT3TE50375	TE	CG
Chr3	12146200	12146400	AT3G30540	Gene	CG
Chr3	12175300	12175600	12175453-12175457,AT3TE50565,AT3TE50570	Intergenic,TE	CG
Chr3	12180900	12181200	AT3TE50570	TE	CG
Chr3	12187100	12187300	AT3TE50570	TE	CG
Chr3	12190900	12191500	12191386-12191387,AT3TE50595,AT3TE50600	Intergenic,TE	CG
[truncated: 1,288 more rows]

## Sheet: jas-3 vs Aza1-2
Chr	Start	End	Gene	Feature	Context
Chr1	6629300	6629500	AT1G19220	Gene	CG
Chr1	11233600	11234000	AT1G31360	Gene	CG
Chr1	11252700	11252900	AT1G31420	Gene	CG
Chr1	11254900	11255200	AT1G31430	Gene	CG
Chr1	11263100	11263400	AT1G31460,AT1G31470	Gene	CG
Chr1	11263700	11264000	AT1G31470	Gene	CG
Chr1	11271800	11272400	AT1G31490	Gene	CG
Chr1	11314700	11315000	AT1G31600	Gene	CG
Chr1	11323500	11324100	AT1G31640	Gene	CG
Chr1	11326600	11327200	AT1G31650	Gene	CG
Chr1	11363000	11363300	AT1G31730	Gene	CG
Chr1	11415300	11415700	AT1G31817	Gene	CG
Chr1	11419500	11419800	AT1G31830	Gene	CG
Chr1	11431900	11433000	AT1G31850	Gene	CG
Chr1	11437700	11438400	AT1G31870	Gene	CG
Chr1	11458700	11459300	AT1G31910	Gene	CG
Chr1	11460100	11460500	AT1G31910	Gene	CG
Chr1	11466500	11468700	AT1G31930	Gene	CG
Chr1	11503500	11503900	11497116-11504087	Intergenic	CG
Chr1	11507100	11507600	AT1TE37215	TE	CG
Chr1	11508300	11508800	AT1G32000,AT1TE37220	Gene,TE	CG
Chr1	11510600	11511100	AT1G32010	Gene	CG
Chr1	11518600	11519600	AT1TE37265	TE	CG
Chr1	11541600	11542000	AT1G32090	Gene	CG
Chr1	11553800	11554200	AT1G32120	Gene	CG
Chr1	11569600	11569900	AT1G32160	Gene	CG
Chr1	11609300	11609500	AT1G32220	Gene	CG
Chr1	11613500	11613700	AT1G32230	Gene	CG
Chr1	11640800	11641100	AT1G32260	Gene	CG
Chr1	11696800	11697700	AT1G32415	Gene	CG
Chr1	11716500	11716900	AT1G32450	Gene	CG
Chr1	11750300	11750600	AT1G32500	Gene	CG
Chr1	11796100	11796300	AT1G32610	Gene	CG
Chr1	11842600	11842800	AT1G32730	Gene	CG
Chr1	11847300	11847600	AT1G32750	Gene	CG
Chr1	11849200	11849600	AT1G32750	Gene	CG
Chr1	11883700	11884000	AT1G32810	Gene	CG
Chr1	11940300	11940700	AT1G32940	Gene	CG
Chr1	12018900	12019200	AT1TE38940	TE	CG
Chr1	12031900	12032100	AT1TE38985	TE	CG
Chr1	12087800	12088000	AT1G33340	Gene	CG
Chr1	12100100	12100300	AT1G33390	Gene	CG
Chr1	12100600	12101400	AT1G33390	Gene	CG
Chr1	12102300	12103100	AT1G33390	Gene	CG
Chr1	12125500	12126100	AT1G33430	Gene	CG
Chr1	12148900	12149200	AT1G33480	Gene	CG
Chr1	12155500	12155700	AT1TE39460	TE	CG
Chr1	12207300	12207700	AT1G33680	Gene	CG
Chr1	12208000	12208300	AT1G33680	Gene	CG
Chr1	12252500	12252800	12252350-12252752,AT1TE39805	Intergenic,TE	CG
Chr1	12270600	12270800	12270780-12271452,AT1TE39855	Intergenic,TE	CG
Chr1	12291600	12291800	AT1TE39950	TE	CG
Chr1	12294900	12295100	AT1G33860	Gene	CG
Chr1	12353400	12353900	AT1G33980	Gene	CG
Chr1	12368000	12368300	AT1G34020	Gene	CG
Chr1	12368800	12369000	AT1G34020	Gene	CG
Chr1	12402600	12402900	AT1G34070	Gene	CG
Chr1	12431000	12431300	AT1G34130	Gene	CG
Chr1	12431700	12432200	AT1G34130	Gene	CG
Chr1	12442100	12442700	AT1G34160	Gene	CG
Chr1	12461500	12462200	AT1G34210	Gene	CG
Chr1	12463400	12464300	AT1G34220	Gene	CG
Chr1	12486200	12486400	AT1G34260	Gene	CG
Chr1	12487400	12487600	AT1G34260	Gene	CG
Chr1	12488100	12488300	AT1G34260	Gene	CG
Chr1	12489600	12490400	AT1G34260	Gene	CG
Chr1	12491200	12491400	AT1G34260	Gene	CG
Chr1	12504400	12504900	AT1G34300	Gene	CG
Chr1	12505200	12505600	AT1G34300	Gene	CG
Chr1	12522300	12522800	AT1G34320	Gene	CG
Chr1	12523500	12524100	AT1G34320	Gene	CG
Chr1	12545800	12546000	AT1G34360	Gene	CG
Chr1	12551800	12552000	AT1G34370	Gene	CG
Chr1	12747400	12747600	AT1G34770	Gene	CG
Chr1	12749000	12749300	AT1G34780	Gene	CG
Chr1	12804900	12805300	AT1G34910	Gene	CG
Chr1	12846700	12847200	12846615-12847931	Intergenic	CG
Chr1	12910000	12910300	AT1G35220	Gene	CG
Chr1	12911600	12911800	AT1G35220	Gene	CG
Chr1	12912300	12913100	AT1G35220	Gene	CG
Chr1	12924000	12924200	12920220-12925157	Intergenic	CG
Chr1	12943400	12943600	AT1TE42210	TE	CG
Chr1	13023300	13023600	13022484-13023622	Intergenic	CG
Chr1	13027700	13028200	13027684-13027735,13027937-13028440,AT1TE42485	Intergenic,TE	CG
Chr1	13073200	13073600	AT1G35510	Gene	CG
Chr1	13093100	13093400	AT1G35530	Gene	CG
Chr1	13096300	13096500	AT1G35530	Gene	CG
Chr1	13102500	13102700	AT1TE42800	TE	CG
Chr1	13121700	13121900	AT1TE42865	TE	CG
Chr1	13123200	13123600	AT1G35580	Gene	CG
Chr1	13124100	13124400	AT1G35580	Gene	CG
Chr1	13219600	13219800	13218121-13219980	Intergenic	CG
Chr1	13330600	13330900	AT1G35850	Gene	CG
Chr1	13393200	13393400	AT1TE43780	TE	CG
Chr1	13396000	13396400	13394649-13396399,AT1TE43795	Intergenic,TE	CG
Chr1	13417800	13418000	AT1TE43880	TE	CG
Chr1	13453800	13454000	13453968-13454496,AT1TE44005	Intergenic,TE	CG
Chr1	13539500	13539800	AT1G36160	Gene	CG
Chr1	13542400	13542900	AT1G36160	Gene	CG
Chr1	13553600	13554000	AT1G36180	Gene	CG
Chr1	13554800	13555200	AT1G36180	Gene	CG
Chr1	13557700	13558100	AT1G36180	Gene	CG
Chr1	13628300	13628500	AT1TE44630	TE	CG
Chr1	13672600	13673200	AT1G36320	Gene	CG
Chr1	13689300	13690300	13689304-13689305,13689333-13690655,AT1TE44810,AT1TE44815	Intergenic,TE	CG
Chr1	13691200	13691500	AT1TE44825	TE	CG
Chr1	13693600	13693900	13693309-13696042	Intergenic	CG
Chr1	13694500	13695100	13693309-13696042	Intergenic	CG
Chr1	13707900	13708100	AT1TE44890	TE	CG
Chr1	13724800	13725200	13724619-13725405	Intergenic	CG
Chr1	13776800	13777100	AT1TE45135	TE	CG
Chr1	13779200	13779700	AT1TE45145	TE	CG
Chr1	14155700	14155900	14154863-14156210	Intergenic	CG
Chr1	14262200	14262500	AT1TE46795	TE	CG
Chr1	14542200	14542400	14540986-14543277	Intergenic	CG
Chr1	15087300	15087500	AT1TE49360	TE	CG
Chr1	15578500	15578900	AT1TE51260,AT1TE51265	TE	CG
Chr1	15896200	15896400	AT1G42440	Gene	CG
Chr1	15897200	15897800	AT1G42440	Gene	CG
Chr1	15937800	15938300	AT1G42480	Gene	CG
Chr1	15954000	15954200	AT1TE52590	TE	CG
Chr1	15974700	15975100	AT1G42540	Gene	CG
Chr1	15997400	15997600	AT1TE52735	TE	CG
Chr1	16109400	16109900	AT1TE53030	TE	CG
Chr1	16111100	16111400	AT1TE53050	TE	CG
Chr1	21125300	21125600	21125354-21125355,AT1TE69800,AT1TE69805	Intergenic,TE	CG
Chr1	21180600	21180800	AT1G56530	Gene	CG
Chr1	22332000	22332300	AT1G60620	Gene	CG
Chr1	23085000	23085600	AT1G62390	Gene	CG
Chr1	23086000	23086200	AT1G62390	Gene	CG
Chr1	23280800	23281200	23279333-23281603	Intergenic	CG
Chr1	23317200	23317500	AT1G62950	Gene	CG
Chr1	23356300	23356500	AT1G63020	Gene	CG
Chr1	23567800	23568000	AT1G63540	Gene	CG
Chr1	23804300	23804500	AT1G64140,AT1G64142	Gene	CG
Chr1	23982200	23982400	AT1G64570	Gene	CG
Chr1	24620300	24620500	AT1G66140	Gene	CG
Chr1	24738700	24738900	AT1G66345	Gene	CG
Chr1	25291300	25291500	AT1G67500	Gene	CG
Chr1	25421100	25421600	AT1G67800	Gene	CG
Chr1	25449700	25450000	AT1G67870	Gene	CG
Chr1	25510300	25510600	AT1G68050	Gene	CG
Chr1	25646800	25647100	AT1G68400	Gene	CG
Chr1	25806700	25807100	AT1G68720	Gene	CG
Chr1	26068100	26068400	AT1G69340	Gene	CG
Chr1	26095100	26095400	AT1G69420	Gene	CG
Chr1	26234000	26234200	AT1G69740	Gene	CG
Chr1	26478400	26478700	AT1G70300	Gene	CG
Chr1	26611200	26611400	AT1G70570	Gene	CG
Chr1	26625500	26626000	AT1G70610	Gene	CG
Chr1	26632800	26633000	AT1G70630	Gene	CG
Chr1	26633600	26633800	AT1G70630	Gene	CG
Chr1	26787000	26787200	AT1G71010	Gene	CG
Chr1	26787500	26787700	AT1G71010	Gene	CG
Chr1	26859300	26859500	AT1G71240	Gene	CG
Chr1	26888900	26889300	AT1G71350	Gene	CG
Chr1	26912900	26913200	AT1G71410	Gene	CG
Chr1	26913500	26913800	AT1G71410	Gene	CG
Chr1	26929100	26929300	AT1G71460	Gene	CG
Chr1	26968300	26968600	AT1G71696	Gene	CG
Chr1	26975100	26975400	AT1G71710	Gene	CG
Chr1	27021100	27021400	AT1G71830	Gene	CG
Chr1	27098900	27099100	AT1G71980	Gene	CG
Chr1	27101700	27102000	AT1G71990	Gene	CG
Chr1	27253100	27253300	AT1G72410	Gene	CG
Chr1	27255000	27255400	AT1G72410	Gene	CG
Chr1	27378300	27378500	AT1G72730	Gene	CG
Chr1	27805500	27805900	AT1G73960,AT1TE90980	Gene,TE	CG
Chr1	27950600	27950800	AT1G74340,AT1G74350	Gene	CG
Chr1	27960700	27961000	AT1G74380	Gene	CG
Chr1	27962300	27962700	AT1G74390	Gene	CG
Chr1	28006400	28006800	AT1G74510	Gene	CG
Chr1	28025600	28026300	AT1G74600	Gene	CG
Chr1	28077100	28077300	AT1G74720	Gene	CG
Chr1	28119300	28119500	AT1G74850	Gene	CG
Chr1	28478800	28479000	AT1G75850	Gene	CG
Chr1	28515100	28515600	AT1TE93275	TE	CG
Chr1	28515900	28516200	28516118-28516548,AT1TE93275	Intergenic,TE	CG
Chr1	28528800	28529100	AT1G76010	Gene	CG
Chr1	28657700	28657900	AT1G76390	Gene	CG
Chr1	28790100	28790400	AT1G76710	Gene	CG
Chr1	28790900	28791200	AT1G76710	Gene	CG
Chr1	28831600	28832500	AT1G76810	Gene	CG
Chr1	28834100	28834500	AT1G76810	Gene	CG
Chr1	28883600	28884300	AT1G76900	Gene	CG
Chr1	28909400	28910700	AT1G76950	Gene	CG
Chr1	28923800	28924100	AT1G76970	Gene	CG
Chr1	29018400	29018700	AT1G77230,AT1G77240	Gene	CG
Chr1	29045400	29045800	AT1G77300	Gene	CG
Chr1	29059000	29059300	AT1G77320	Gene	CG
Chr1	29090700	29090900	AT1G77410	Gene	CG
Chr1	29105600	29105900	AT1G77460	Gene	CG
Chr1	29109200	29109500	AT1G77460	Gene	CG
Chr1	29654200	29654500	AT1G78880,AT1G78882	Gene	CG
Chr1	29678400	29678800	AT1G78930	Gene	CG
Chr1	29720500	29720900	AT1G79000	Gene	CG
Chr1	29750200	29750600	AT1G79090	Gene	CG
Chr1	29823200	29823400	AT1G79280	Gene	CG
Chr1	29847700	29848100	AT1G79350	Gene	CG
Chr1	29850700	29850900	AT1G79350	Gene	CG
Chr1	29862000	29862200	AT1G79380	Gene	CG
Chr1	29916500	29916700	AT1G79530	Gene	CG
Chr1	29921200	29921500	AT1G79540	Gene	CG
Chr1	30022000	30022200	AT1G79810	Gene	CG
Chr1	30039900	30040200	AT1G79840	Gene	CG
Chr1	30079800	30080200	AT1G79960	Gene	CG
Chr2	16000	16300	AT2TE00015	TE	CG
Chr2	30300	31200	30317-30318,AT2TE00020,AT2TE00025	Intergenic,TE	CG
Chr2	31500	31800	AT2TE00030,AT2TE00035	TE	CG
Chr2	32100	32400	AT2TE00030,AT2TE00035	TE	CG
Chr2	33100	33500	AT2TE00030,AT2TE00035	TE	CG
Chr2	35500	36100	AT2TE00030,AT2TE00045	TE	CG
Chr2	36400	36700	AT2TE00030,AT2TE00045	TE	CG
Chr2	37100	37400	AT2TE00030	TE	CG
Chr2	37700	38500	AT2TE00030	TE	CG
Chr2	38800	39100	AT2TE00030	TE	CG
Chr2	40100	41700	AT2TE00030	TE	CG
Chr2	49600	49800	49796-49819,AT2TE00075	Intergenic,TE	CG
Chr2	50100	50300	50285-52105,AT2TE00085	Intergenic,TE	CG
Chr2	52900	53300	AT2TE00095	TE	CG
Chr2	63100	63300	AT2TE00110	TE	CG
Chr2	64400	64800	AT2TE00115	TE	CG
Chr2	65500	65800	AT2TE00115,AT2TE00120	TE	CG
Chr2	68900	69100	AT2G01050	Gene	CG
Chr2	141100	142000	AT2G01270	Gene	CG
Chr2	165700	166000	AT2G01350	Gene	CG
Chr2	200600	200800	AT2G01450	Gene	CG
Chr2	208600	208800	AT2G01460	Gene	CG
Chr2	248800	249100	AT2TE01000	TE	CG
Chr2	280200	280700	AT2G01630	Gene	CG
Chr2	307600	308300	AT2G01680	Gene	CG
Chr2	310300	310900	AT2G01690	Gene	CG
Chr2	323000	323500	AT2G01730	Gene	CG
Chr2	326700	327200	AT2G01740	Gene	CG
Chr2	330900	331100	AT2G01750	Gene	CG
Chr2	357700	358200	AT2G01820	Gene	CG
Chr2	358800	359100	AT2G01820	Gene	CG
Chr2	364000	364300	AT2G01830	Gene	CG
Chr2	365200	365400	AT2G01830	Gene	CG
Chr2	441600	442200	AT2G01950	Gene	CG
Chr2	489100	489500	AT2G02040	Gene	CG
Chr2	526400	526800	AT2G02090	Gene	CG
Chr2	557300	557500	AT2G02170	Gene	CG
Chr2	618100	618400	AT2G02350	Gene	CG
Chr2	622600	622900	AT2G02370	Gene	CG
Chr2	623900	624100	623853-624975	Intergenic	CG
Chr2	654100	654600	AT2G02470	Gene	CG
Chr2	662000	662300	AT2G02480	Gene	CG
Chr2	663900	664700	AT2G02480	Gene	CG
Chr2	676800	677000	AT2G02520	Gene	CG
Chr2	691700	692100	AT2G02560	Gene	CG
Chr2	693900	694200	AT2G02560	Gene	CG
Chr2	698900	699600	AT2G02570	Gene	CG
Chr2	789300	789500	AT2G02790	Gene	CG
Chr2	828900	829200	AT2G02860	Gene	CG
Chr2	838800	839700	AT2G02870	Gene	CG
Chr2	862300	862600	AT2G02960	Gene	CG
Chr2	953500	954100	AT2G03150	Gene	CG
Chr2	962900	963300	963126-963292,AT2G03180,AT2TE04305	Gene,Intergenic,TE	CG
Chr2	970800	971200	AT2G03220	Gene	CG
Chr2	1023000	1023200	AT2G03360	Gene	CG
Chr2	1053000	1053800	AT2G03480	Gene	CG
Chr2	1067900	1068200	AT2G03510	Gene	CG
Chr2	1070400	1070800	AT2G03520	Gene	CG
Chr2	1072500	1072800	AT2G03530	Gene	CG
Chr2	1103300	1104000	AT2G03620,AT2G03630	Gene	CG
Chr2	1115500	1115900	AT2G03667	Gene	CG
Chr2	1116300	1116700	AT2G03667	Gene	CG
Chr2	1119400	1120300	AT2G03670	Gene	CG
Chr2	1121600	1121800	AT2G03680	Gene	CG
Chr2	1122300	1122500	AT2G03690	Gene	CG
Chr2	1135000	1135500	1133379-1135136,1135476-1137611,AT2TE05140	Intergenic,TE	CG
Chr2	1137900	1138800	AT2G03730	Gene	CG
Chr2	1151200	1151400	AT2G03770	Gene	CG
Chr2	1153000	1153400	AT2G03780	Gene	CG
Chr2	1165400	1165800	AT2G03820	Gene	CG
Chr2	1166100	1166300	AT2G03820	Gene	CG
Chr2	1167400	1168300	AT2G03821,AT2G03822	Gene	CG
Chr2	1178800	1179000	1178780-1179984	Intergenic	CG
Chr2	1186500	1187000	AT2G03890	Gene	CG
Chr2	1228700	1229400	1227657-1229233,AT2TE05535	Intergenic,TE	CG
Chr2	1251600	1252800	1251391-1252886	Intergenic	CG
Chr2	1254000	1254300	AT2TE05675	TE	CG
Chr2	1284000	1284200	AT2G04030	Gene	CG
Chr2	1342300	1342500	AT2G04060	Gene	CG
Chr2	1402900	1403600	AT2G04160	Gene	CG
Chr2	1421500	1422000	1419517-1422029	Intergenic	CG
Chr2	1478400	1478700	AT2G04270	Gene	CG
Chr2	1485800	1486000	AT2TE06885	TE	CG
Chr2	1514400	1514700	AT2G04340	Gene	CG
Chr2	1517500	1517900	AT2G04350	Gene	CG
Chr2	1518200	1519100	AT2G04350	Gene	CG
Chr2	1523800	1524000	AT2G04370,AT2TE07005	Gene,TE	CG
Chr2	1536200	1536400	1536250-1536975,AT2G04420	Gene,Intergenic	CG
Chr2	1540600	1541000	AT2G04430	Gene	CG
Chr2	1579600	1579800	1579480-1580003	Intergenic	CG
Chr2	1590800	1591100	AT2G04560	Gene	CG
Chr2	1591400	1591700	AT2G04560	Gene	CG
Chr2	1599600	1600000	AT2TE07380	TE	CG
Chr2	1621500	1621700	1621654-1621788,AT2TE07505	Intergenic,TE	CG
Chr2	1627100	1627400	AT2G04660	Gene	CG
Chr2	1649400	1649600	1648560-1649686	Intergenic	CG
Chr2	1655000	1655300	1653776-1656121	Intergenic	CG
Chr2	1664800	1665100	AT2TE07720	TE	CG
Chr2	1705000	1705500	AT2G04850	Gene	CG
Chr2	1842700	1843100	AT2G05120	Gene	CG
Chr2	1873100	1873500	AT2G05170	Gene	CG
Chr2	1883300	1883700	1883142-1883380,AT2TE08665	Intergenic,TE	CG
Chr2	1919100	1919700	AT2G05260	Gene	CG
Chr2	1936300	1936700	AT2G05320	Gene	CG
Chr2	2004500	2004800	AT2TE09205	TE	CG
Chr2	2022300	2022600	2022558-2024939,AT2TE09280	Intergenic,TE	CG
Chr2	2031000	2031300	AT2TE09325	TE	CG
Chr2	2031600	2032000	AT2TE09325	TE	CG
Chr2	2034600	2035000	AT2TE09345	TE	CG
Chr2	2036000	2037100	AT2TE09360	TE	CG
Chr2	2037500	2037700	AT2TE09360	TE	CG
Chr2	2038100	2038600	AT2TE09360	TE	CG
Chr2	2038900	2039500	AT2TE09360	TE	CG
Chr2	2039800	2041300	2041281-2041407,AT2TE09360	Intergenic,TE	CG
Chr2	2056200	2056400	AT2G05580,AT2TE09380	Gene,TE	CG
Chr2	2070400	2070700	2069206-2072646	Intergenic	CG
Chr2	2105000	2105400	2105072-2105606,AT2TE09615	Intergenic,TE	CG
Chr2	2163600	2164300	2162937-2164243,AT2TE09955	Intergenic,TE	CG
Chr2	2170100	2170600	2170528-2170883,AT2G05752	Gene,Intergenic	CG
Chr2	2190000	2190400	2188592-2191057	Intergenic	CG
Chr2	2211600	2211800	AT2TE10200	TE	CG
Chr2	2231200	2231500	AT2G05830	Gene	CG
Chr2	2237700	2238000	AT2TE10355	TE	CG
Chr2	2263300	2263700	2262567-2263816	Intergenic	CG
Chr2	2264100	2264500	2264265-2264686,AT2G05915	Gene,Intergenic	CG
Chr2	2270800	2271100	AT2G05920	Gene	CG
Chr2	2282100	2282300	2282263-2282817,AT2TE10500	Intergenic,TE	CG
Chr2	2325800	2326500	AT2TE10735,AT2TE10740	TE	CG
Chr2	2328400	2329000	AT2G06000	Gene	CG
Chr2	2334500	2334700	AT2G06005	Gene	CG
Chr2	2337800	2338400	AT2G06010	Gene	CG
Chr2	2354600	2354800	AT2G06040	Gene	CG
Chr2	2396000	2396300	AT2TE10975	TE	CG
Chr2	2398400	2398600	AT2TE10975	TE	CG
Chr2	2403800	2404100	AT2TE10980	TE	CG
Chr2	2419400	2420100	AT2TE11040,AT2TE11050	TE	CG
Chr2	2421800	2422100	AT2TE11040,AT2TE11050	TE	CG
Chr2	2432100	2432300	AT2G06210	Gene	CG
Chr2	2499200	2499400	AT2TE11350	TE	CG
Chr2	2504400	2504900	2504515-2504943,AT2TE11360	Intergenic,TE	CG
Chr2	2574200	2574400	2573542-2574503	Intergenic	CG
Chr2	2632900	2633200	AT2TE11805	TE	CG
Chr2	2681000	2681400	AT2TE11920	TE	CG
Chr2	2703900	2704100	AT2TE11985	TE	CG
Chr2	2711600	2712000	AT2TE12025	TE	CG
Chr2	2743000	2743300	AT2TE12115	TE	CG
Chr2	2747900	2748200	AT2TE12140	TE	CG
Chr2	2755200	2755400	AT2G06845	Gene	CG
Chr2	2771800	2772000	AT2TE12225,AT2TE12230	TE	CG
Chr2	2827700	2828000	AT2TE12425	TE	CG
Chr2	2870900	2871100	2870558-2871266	Intergenic	CG
Chr2	2904000	2904200	AT2TE12660	TE	CG
Chr2	2904800	2905100	AT2TE12660	TE	CG
Chr2	2996900	2997100	AT2G07215	Gene	CG
Chr2	3007100	3007400	AT2G07240,AT2TE13100,AT2TE13105	Gene,TE	CG
Chr2	3025300	3025600	AT2TE13170	TE	CG
Chr2	3060400	3060600	AT2TE13325	TE	CG
Chr2	3062500	3063000	AT2TE13335	TE	CG
Chr2	3095100	3095300	AT2TE13420	TE	CG
Chr2	3103700	3103900	AT2TE13440	TE	CG
Chr2	3106000	3106200	AT2TE13440	TE	CG
Chr2	3114300	3114500	AT2TE13475	TE	CG
Chr2	3133200	3133500	3132902-3135155	Intergenic	CG
Chr2	3145400	3145600	AT2TE13595	TE	CG
Chr2	3166000	3166200	AT2TE13685	TE	CG
Chr2	3214900	3215100	3215081-3215553,AT2TE13915	Intergenic,TE	CG
Chr2	5357500	5357800	AT2TE21745	TE	CG
Chr2	5366200	5366500	AT2TE21760	TE	CG
Chr2	5372800	5373000	AT2TE21760,AT2TE21765	TE	CG
Chr2	5376500	5376700	AT2TE21760,AT2TE21765	TE	CG
Chr2	5403900	5404100	5403912-5403921,AT2TE21865,AT2TE21870	Intergenic,TE	CG
Chr2	5414600	5414800	AT2TE21925	TE	CG
Chr2	5415300	5415600	5414895-5415891	Intergenic	CG
Chr2	5451700	5452100	AT2TE22065	TE	CG
Chr2	5471800	5472200	AT2TE22185	TE	CG
Chr2	5506600	5506800	AT2TE22285	TE	CG
Chr2	5526500	5526700	AT2TE22335	TE	CG
Chr2	5532400	5533000	AT2TE22345	TE	CG
Chr2	5537500	5537700	AT2G13350	Gene	CG
Chr2	5548100	5548500	AT2G13370	Gene	CG
Chr2	5614100	5614400	5612540-5617512	Intergenic	CG
Chr2	5622900	5623500	5622394-5623088,AT2TE22725	Intergenic,TE	CG
Chr2	5658600	5659000	5658877-5659075,AT2TE22870	Intergenic,TE	CG
Chr2	5710500	5710700	AT2TE23120	TE	CG
Chr2	5711200	5711500	AT2TE23120	TE	CG
Chr2	5730000	5730300	AT2TE23185	TE	CG
Chr2	5793100	5793400	AT2TE23545	TE	CG
Chr2	5851500	5851700	5851427-5852515	Intergenic	CG
Chr2	5882500	5882800	AT2TE23940	TE	CG
Chr2	5955600	5956200	AT2G14120	Gene	CG
Chr2	5977900	5978200	AT2G14170	Gene	CG
Chr2	6010200	6010600	AT2TE24460	TE	CG
Chr2	6011800	6012200	AT2TE24460	TE	CG
Chr2	6029600	6030000	AT2TE24525	TE	CG
Chr2	6031000	6031300	6031164-6031166,AT2TE24525,AT2TE24530	Intergenic,TE	CG
Chr2	6040500	6040900	AT2G14255	Gene	CG
Chr2	6043100	6043300	AT2G14260	Gene	CG
Chr2	6081800	6082200	AT2TE24735	TE	CG
Chr2	6103400	6103600	6103251-6103712	Intergenic	CG
Chr2	6105700	6106100	AT2TE24850	TE	CG
Chr2	6133900	6134300	6132817-6133922,6134198-6134199,AT2TE24950,AT2TE24955	Intergenic,TE	CG
Chr2	6135200	6135500	AT2TE24955	TE	CG
Chr2	6145600	6145800	AT2G14440	Gene	CG
Chr2	6164100	6164300	6163601-6166374	Intergenic	CG
Chr2	6173700	6173900	AT2G14510,AT2TE25085	Gene,TE	CG
Chr2	6176500	6176900	6175742-6176922	Intergenic	CG
Chr2	6182300	6182700	AT2G14520	Gene	CG
Chr2	6189100	6189800	AT2G14530	Gene	CG
Chr2	6193400	6193600	6193444-6193445,AT2TE25180,AT2TE25185	Intergenic,TE	CG
Chr2	6194300	6194500	AT2TE25190	TE	CG
Chr2	6197900	6199400	AT2G14540,AT2TE25205,AT2TE25210	Gene,TE	CG
Chr2	6233600	6234100	6233736-6236326,AT2TE25415	Intergenic,TE	CG
Chr2	6256900	6257100	6256501-6258402	Intergenic	CG
Chr2	6260100	6260700	6260598-6261350,AT2TE25520	Intergenic,TE	CG
Chr2	6294400	6295000	AT2G14700	Gene	CG
Chr2	6303200	6303500	AT2G14720	Gene	CG
Chr2	6317000	6317500	6315766-6318087	Intergenic	CG
Chr2	6359300	6359600	AT2G14820	Gene	CG
Chr2	6386600	6387000	AT2G14850	Gene	CG
Chr2	6391200	6391600	6391477-6393332,AT2G14870	Gene,Intergenic	CG
Chr2	6407500	6408000	AT2G14910	Gene	CG
Chr2	6414000	6414300	6412565-6414431	Intergenic	CG
Chr2	6426300	6427200	AT2TE26230	TE	CG
Chr2	6434800	6435200	AT2TE26275	TE	CG
Chr2	6505000	6505400	6504171-6506582	Intergenic	CG
Chr2	6509600	6510400	AT2G15042,AT2TE26610	Gene,TE	CG
Chr2	6549400	6549600	AT2TE26780	TE	CG
Chr2	6551700	6551900	AT2TE26785	TE	CG
Chr2	6555000	6555400	AT2G15110	Gene	CG
Chr2	6556900	6557100	AT2G15110	Gene	CG
Chr2	6557900	6558100	6557168-6560674	Intergenic	CG
Chr2	6582900	6583300	AT2TE26865,AT2TE26880	TE	CG
Chr2	6587700	6588200	AT2G15170	Gene	CG
Chr2	6589600	6590100	AT2G15180	Gene	CG
Chr2	6590400	6590600	6590167-6590876	Intergenic	CG
Chr2	6614600	6614900	AT2G15230	Gene	CG
Chr2	6616700	6616900	AT2G15240	Gene	CG
Chr2	6617200	6617900	AT2G15240	Gene	CG
Chr2	6634700	6634900	6634008-6635573	Intergenic	CG
Chr2	6642900	6643300	AT2G15290	Gene	CG
Chr2	6644700	6644900	6644037-6645350	Intergenic	CG
Chr2	6687000	6687300	6685536-6688140	Intergenic	CG
Chr2	6717700	6718600	6717298-6718379,AT2TE27460	Intergenic,TE	CG
Chr2	6719100	6719500	AT2TE27460	TE	CG
Chr2	6719900	6720400	6719933-6719934,AT2TE27460,AT2TE27465	Intergenic,TE	CG
Chr2	6720900	6722600	AT2TE27465	TE	CG
Chr2	6723700	6725000	6723766-6723948,AT2G15420,AT2TE27470	Gene,Intergenic,TE	CG
Chr2	6726000	6726200	AT2G15420,AT2TE27480	Gene,TE	CG
Chr2	6726600	6727600	AT2G15420	Gene	CG
Chr2	6728000	6728400	6728183-6728745,AT2G15420	Gene,Intergenic	CG
Chr2	6783300	6783500	AT2TE27670	TE	CG
Chr2	6784100	6784600	AT2TE27670	TE	CG
Chr2	6786000	6786900	6785573-6786931	Intergenic	CG
Chr2	6788500	6789200	AT2G15560	Gene	CG
Chr2	6813200	6813400	6812939-6813811	Intergenic	CG
Chr2	6813700	6814000	6812939-6813811,AT2TE27805	Intergenic,TE	CG
Chr2	6821700	6822500	AT2TE27820	TE	CG
Chr2	6822900	6823400	AT2TE27820	TE	CG
Chr2	6832300	6832600	AT2G15690	Gene	CG
Chr2	6834200	6834400	AT2G15695	Gene	CG
Chr2	6848200	6848500	6848332-6849555,AT2TE27880	Intergenic,TE	CG
Chr2	6885200	6885400	6885238-6886557,AT2TE28030	Intergenic,TE	CG
Chr2	6886400	6886600	6885238-6886557,AT2TE28035	Intergenic,TE	CG
Chr2	6914100	6914300	AT2TE28160	TE	CG
Chr2	6919800	6920000	AT2G15880	Gene	CG
Chr2	6926100	6926500	6926139-6926140,6926251-6927390,AT2TE28205,AT2TE28210	Intergenic,TE	CG
Chr2	6928900	6929100	AT2G15900	Gene	CG
Chr2	6933000	6933200	AT2G15910	Gene	CG
Chr2	6933500	6933700	AT2G15910	Gene	CG
Chr2	6936100	6936700	AT2TE28260	TE	CG
Chr2	6941500	6942000	6941502-6941590,6941978-6943116,AT2G15930,AT2TE28275	Gene,Intergenic,TE	CG
Chr2	6953400	6953600	AT2TE28320	TE	CG
Chr2	6962400	6962800	6962115-6962478,AT2TE28345	Intergenic,TE	CG
Chr2	6987800	6988500	AT2G16090	Gene	CG
Chr2	6991800	6992000	6990051-6992406	Intergenic	CG
Chr2	7034900	7035400	7035053-7035083,7035153-7035326,AT2TE28635,AT2TE28640,AT2TE28645	Intergenic,TE	CG
Chr2	7039800	7040300	AT2G16250	Gene	CG
Chr2	7080800	7081400	7079519-7081081,AT2TE28800	Intergenic,TE	CG
Chr2	7100700	7100900	AT2G16390	Gene	CG
Chr2	7114500	7114800	AT2TE28955	TE	CG
Chr2	7121100	7121700	AT2G16430	Gene	CG
Chr2	7133700	7134000	AT2G16460	Gene	CG
Chr2	7135900	7136100	7135652-7136082,AT2TE29040	Intergenic,TE	CG
Chr2	7139000	7139600	AT2G16485	Gene	CG
Chr2	7140900	7141400	AT2G16485	Gene	CG
Chr2	7143900	7144300	AT2G16485,AT2TE29070	Gene,TE	CG
Chr2	7151200	7151800	AT2G16500	Gene	CG
Chr2	7159400	7159600	7158962-7159629	Intergenic	CG
Chr2	7159900	7160100	AT2G16510	Gene	CG
Chr2	7164100	7164400	AT2G16530	Gene	CG
Chr2	7194000	7194200	7192493-7196176	Intergenic	CG
Chr2	7199400	7199800	AT2G16595	Gene	CG
Chr2	7205500	7205700	AT2G16620	Gene	CG
Chr2	7213300	7213700	AT2G16640	Gene	CG
Chr2	7226100	7226400	AT2TE29450	TE	CG
Chr2	7227000	7227400	AT2TE29450	TE	CG
Chr2	7286600	7287000	AT2G16800	Gene	CG
Chr2	7292200	7292700	7291729-7292884	Intergenic	CG
Chr2	7304200	7304800	AT2G16860,AT2TE29775	Gene,TE	CG
Chr2	7305100	7305500	AT2G16860,AT2TE29775	Gene,TE	CG
Chr2	7308800	7309000	AT2G16870	Gene	CG
Chr2	7310600	7310800	AT2G16870	Gene	CG
Chr2	7312800	7313100	AT2G16880	Gene	CG
Chr2	7332500	7332700	AT2G16910	Gene	CG
Chr2	7333500	7333900	AT2G16910	Gene	CG
Chr2	7334700	7335000	AT2G16920	Gene	CG
Chr2	7335700	7336400	AT2G16920	Gene	CG
Chr2	7336700	7337600	AT2G16920	Gene	CG
Chr2	7337900	7338300	AT2G16920	Gene	CG
Chr2	7342800	7343100	AT2G16940	Gene	CG
Chr2	7343400	7343800	AT2G16940	Gene	CG
Chr2	7344100	7344900	AT2G16940	Gene	CG
Chr2	7345900	7346900	AT2G16940	Gene	CG
Chr2	7357200	7357700	AT2G16950	Gene	CG
Chr2	7359800	7360000	AT2G16950	Gene	CG
Chr2	7391100	7391300	AT2G17000	Gene	CG
Chr2	7396800	7397100	AT2G17020	Gene	CG
Chr2	7397700	7397900	AT2G17020	Gene	CG
Chr2	7403000	7403200	AT2G17033	Gene	CG
Chr2	7403900	7404500	AT2G17036	Gene	CG
Chr2	7464100	7464600	AT2G17140	Gene	CG
Chr2	7469000	7469400	AT2G17150	Gene	CG
Chr2	7479300	7479600	AT2G17190	Gene	CG
Chr2	7480000	7480400	AT2G17190	Gene	CG
Chr2	7482200	7482400	AT2G17200	Gene	CG
Chr2	7483200	7483600	AT2G17200	Gene	CG
Chr2	7484000	7484400	AT2G17200	Gene	CG
Chr2	7501300	7501900	AT2G17250	Gene	CG
Chr2	7527500	7527700	7527528-7527676,AT2G17305,AT2TE30945	Gene,Intergenic,TE	CG
Chr2	7537800	7538300	7537244-7538533	Intergenic	CG
Chr2	7627400	7627800	AT2G17530	Gene	CG
Chr2	7636100	7636500	AT2G17550	Gene	CG
Chr2	7644900	7645400	AT2G17570	Gene	CG
Chr2	7648200	7648800	AT2G17580	Gene	CG
Chr2	7649400	7649800	AT2G17580	Gene	CG
Chr2	7657500	7657700	7657022-7658909	Intergenic	CG
Chr2	7672200	7672600	AT2G17650	Gene	CG
Chr2	7714900	7715300	AT2G17760	Gene	CG
Chr2	7736800	7737200	AT2G17790	Gene	CG
Chr2	7738300	7738500	AT2G17790	Gene	CG
Chr2	7745100	7745300	AT2G17820	Gene	CG
Chr2	7789600	7790200	AT2G17930	Gene	CG
Chr2	7790900	7792000	AT2G17930	Gene	CG
Chr2	7794300	7794700	AT2G17930	Gene	CG
Chr2	7795500	7796500	AT2G17930	Gene	CG
Chr2	7797000	7797400	AT2G17930	Gene	CG
Chr2	7797700	7798100	AT2G17930	Gene	CG
Chr2	7822900	7823200	AT2G17975	Gene	CG
Chr2	7825200	7825800	AT2G17980	Gene	CG
Chr2	7866200	7867300	AT2G18090	Gene	CG
Chr2	7870900	7871200	AT2G18100	Gene	CG
Chr2	7880200	7880400	AT2G18130	Gene	CG
Chr2	7908500	7908900	AT2G18170	Gene	CG
Chr2	7918300	7918600	AT2G18193	Gene	CG
Chr2	7928900	7929300	AT2G18220	Gene	CG
Chr2	7929900	7930100	AT2G18220	Gene	CG
Chr2	7930900	7931300	AT2G18220	Gene	CG
Chr2	7947300	7947700	AT2G18280	Gene	CG
Chr2	7966800	7967000	AT2G18330	Gene	CG
Chr2	7967400	7967900	AT2G18330	Gene	CG
Chr2	7991700	7992000	AT2G18410	Gene	CG
Chr2	8003400	8004000	AT2G18465	Gene	CG
Chr2	8034200	8034400	AT2G18520	Gene	CG
Chr2	8077200	8077500	AT2G18610,AT2TE33540	Gene,TE	CG
Chr2	8097800	8098200	AT2G18690	Gene	CG
Chr2	8099800	8100100	8099719-8100485	Intergenic	CG
Chr2	8110300	8110900	AT2G18700	Gene	CG
Chr2	8112400	8112900	AT2G18710	Gene	CG
Chr2	8120100	8120400	AT2G18730	Gene	CG
Chr2	8120800	8121100	AT2G18730	Gene	CG
Chr2	8129500	8129800	AT2G18760	Gene	CG
Chr2	8130100	8130400	AT2G18760	Gene	CG
Chr2	8131100	8131700	AT2G18760	Gene	CG
Chr2	8132000	8133300	AT2G18760	Gene	CG
Chr2	8135500	8135800	AT2G18770	Gene	CG
Chr2	8137000	8137300	AT2G18780	Gene	CG
Chr2	8141400	8141900	AT2G18790	Gene	CG
Chr2	8142700	8143100	AT2G18790	Gene	CG
Chr2	8145400	8145600	AT2G18800	Gene	CG
Chr2	8170600	8170900	AT2G18876	Gene	CG
Chr2	8196000	8196300	AT2G18915	Gene	CG
Chr2	8204200	8205200	AT2G18940	Gene	CG
Chr2	8205500	8205800	AT2G18940	Gene	CG
Chr2	8225000	8225700	AT2G18960	Gene	CG
Chr2	8247800	8248000	AT2G19030,AT2TE34310	Gene,TE	CG
Chr2	8288200	8288600	AT2G19120	Gene	CG
Chr2	8301800	8302000	8300532-8302347	Intergenic	CG
Chr2	8313100	8313400	AT2G19160	Gene	CG
Chr2	8315400	8315700	AT2G19170	Gene	CG
Chr2	8316800	8317000	AT2G19170	Gene	CG
Chr2	8326500	8326700	AT2G19190	Gene	CG
Chr2	8368000	8368200	8367022-8368040,AT2G19300	Gene,Intergenic	CG
Chr2	8374200	8374400	AT2G19330,AT2G19340	Gene	CG
Chr2	8385800	8386200	AT2G19380	Gene	CG
Chr2	8395800	8396300	AT2G19390	Gene	CG
Chr2	8407500	8407700	AT2G19410	Gene	CG
Chr2	8416400	8416800	AT2G19430	Gene	CG
Chr2	8418300	8418700	AT2G19440	Gene	CG
Chr2	8428700	8428900	AT2G19450	Gene	CG
Chr2	8443600	8443800	AT2G19490	Gene	CG
Chr2	8467200	8467500	AT2G19560	Gene	CG
Chr2	8499600	8499900	AT2G19670	Gene	CG
Chr2	8502300	8502600	AT2G19680	Gene	CG
Chr2	8507700	8508300	AT2G19710	Gene	CG
Chr2	8558700	8559000	AT2G19830	Gene	CG
Chr2	8577300	8577700	AT2G19870	Gene	CG
Chr2	8590700	8590900	8590324-8591899	Intergenic	CG
Chr2	8591300	8591500	8590324-8591899	Intergenic	CG
Chr2	8638200	8638900	AT2G20010	Gene	CG
Chr2	8639200	8639900	AT2G20010	Gene	CG
Chr2	8651800	8652200	AT2G20050	Gene	CG
Chr2	8652500	8652700	AT2G20050	Gene	CG
Chr2	8688000	8688300	AT2G20120	Gene	CG
Chr2	8711800	8712000	AT2G20190	Gene	CG
Chr2	8740500	8740900	AT2G20280	Gene	CG
Chr2	8747900	8748100	AT2G20290	Gene	CG
Chr2	8756500	8757800	AT2G20300	Gene	CG
Chr2	8759100	8759300	AT2G20300	Gene	CG
Chr2	8761800	8762000	AT2G20310	Gene	CG
Chr2	8767800	8768400	AT2G20320	Gene	CG
Chr2	8769300	8770100	AT2G20320	Gene	CG
Chr2	8770400	8770700	AT2G20320	Gene	CG
Chr2	8771400	8771600	AT2G20320	Gene	CG
Chr2	8788400	8788700	AT2G20360	Gene	CG
Chr2	8793600	8794100	AT2G20370	Gene	CG
Chr2	8797100	8797600	AT2G20390	Gene	CG
Chr2	8801500	8801700	AT2G20400	Gene	CG
Chr2	8803700	8803900	AT2G20410	Gene	CG
Chr2	8806700	8807600	AT2G20420	Gene	CG
Chr2	8816000	8816200	8815793-8816056,AT2TE37050	Intergenic,TE	CG
Chr2	8820200	8821400	8820891-8823733,AT2TE37050	Intergenic,TE	CG
Chr2	8834600	8834900	AT2G20495	Gene	CG
Chr2	8842900	8843500	AT2G20530	Gene	CG
Chr2	8862600	8863100	AT2G20580	Gene	CG
Chr2	8863400	8863900	AT2G20580	Gene	CG
Chr2	8874600	8874800	AT2TE37325	TE	CG
Chr2	8904300	8904600	AT2G20650	Gene	CG
Chr2	8947600	8948500	AT2G20780	Gene	CG
Chr2	8951000	8951300	AT2G20790	Gene	CG
Chr2	9007400	9007600	AT2G20960	Gene	CG
Chr2	9010700	9011000	AT2G20970	Gene	CG
Chr2	9017200	9017600	AT2G20990	Gene	CG
Chr2	9042100	9042500	AT2G21070	Gene	CG
Chr2	9043900	9044300	AT2G21080	Gene	CG
Chr2	9046100	9046700	AT2G21090	Gene	CG
Chr2	9071000	9071400	AT2G21170	Gene	CG
Chr2	9094000	9094900	AT2G21230	Gene	CG
Chr2	9101700	9102200	AT2G21240	Gene	CG
Chr2	9109600	9109800	AT2G21270	Gene	CG
Chr2	9111100	9111600	AT2G21280	Gene	CG
Chr2	9114500	9115000	AT2G21300	Gene	CG
Chr2	9115300	9116900	AT2G21300	Gene	CG
Chr2	9117200	9117800	AT2G21300	Gene	CG
Chr2	9136100	9136600	AT2G21340,AT2G21350	Gene	CG
Chr2	9138100	9138700	AT2G21370	Gene	CG
Chr2	9153700	9154100	AT2G21390	Gene	CG
Chr2	9155700	9155900	AT2G21390	Gene	CG
Chr2	9156200	9156500	AT2G21390	Gene	CG
Chr2	9163800	9164200	AT2G21410	Gene	CG
Chr2	9169700	9169900	9168452-9169713,AT2G21420	Gene,Intergenic	CG
Chr2	9174700	9175100	AT2G21440	Gene	CG
Chr2	9201000	9201400	AT2G21470	Gene	CG
Chr2	9201900	9202100	AT2G21470	Gene	CG
Chr2	9204400	9204700	AT2G21480	Gene	CG
Chr2	9217700	9218200	AT2G21520	Gene	CG
Chr2	9252700	9253200	AT2G21630	Gene	CG
Chr2	9364900	9365300	AT2G22010	Gene	CG
Chr2	9384000	9384200	AT2G22070	Gene	CG
Chr2	9394900	9395100	AT2G22120	Gene	CG
Chr2	9412900	9413500	AT2G22125	Gene	CG
Chr2	9458600	9458900	AT2G22250	Gene	CG
Chr2	9475500	9475800	AT2G22300	Gene	CG
Chr2	9476800	9477200	AT2G22310	Gene	CG
Chr2	9496600	9496800	AT2TE40405	TE	CG
Chr2	9498500	9498800	AT2G22360	Gene	CG
Chr2	9499400	9500200	AT2G22360	Gene	CG
Chr2	9505200	9505800	AT2G22400	Gene	CG
Chr2	9547800	9548100	AT2G22480	Gene	CG
Chr2	9651800	9652200	9651439-9653805	Intergenic	CG
Chr2	9658600	9659000	AT2G22720	Gene	CG
Chr2	9689900	9690300	AT2G22780	Gene	CG
Chr2	9690600	9691300	AT2G22780	Gene	CG
Chr2	9724300	9724600	AT2G22830	Gene	CG
Chr2	9729800	9730100	AT2G22840	Gene	CG
Chr2	9730500	9730900	AT2G22840	Gene	CG
Chr2	9752300	9752600	AT2G22910	Gene	CG
Chr2	9768000	9768300	AT2G22950	Gene	CG
Chr2	9824400	9824800	AT2G23070	Gene	CG
Chr2	9846000	9846800	AT2G23140	Gene	CG
Chr2	9853700	9854000	AT2G23148	Gene	CG
Chr2	9855500	9855700	9855052-9855857	Intergenic	CG
Chr2	9856600	9857300	AT2G23150	Gene	CG
Chr2	9880300	9881000	AT2G23200	Gene	CG
Chr2	9923100	9923600	9923495-9924933,AT2TE42460	Intergenic,TE	CG
Chr2	9944200	9944600	AT2G23350	Gene	CG
Chr2	9945300	9945900	AT2G23350	Gene	CG
Chr2	9950100	9950900	AT2G23360	Gene	CG
Chr2	9951600	9952000	AT2G23360	Gene	CG
Chr2	9953100	9953600	AT2G23370	Gene	CG
Chr2	9956400	9956600	AT2G23380	Gene	CG
Chr2	9957100	9957400	AT2G23380	Gene	CG
Chr2	9957700	9958000	AT2G23380	Gene	CG
Chr2	9960700	9961000	AT2G23390	Gene	CG
Chr2	9997500	9998700	AT2G23460	Gene	CG
Chr2	10014800	10015700	AT2G23520	Gene	CG
Chr2	10024800	10025000	AT2G23540	Gene	CG
Chr2	10060900	10061100	AT2G23660	Gene	CG
Chr2	10077800	10078900	AT2G23700	Gene	CG
Chr2	10101400	10101600	AT2G23740	Gene	CG
Chr2	10102100	10102700	AT2G23740	Gene	CG
Chr2	10123600	10123900	AT2G23780	Gene	CG
Chr2	10186000	10186600	AT2G23945	Gene	CG
Chr2	10194300	10194500	10190412-10194706	Intergenic	CG
Chr2	10200800	10202300	10201081-10201104,AT2G23970,AT2G23980	Gene,Intergenic	CG
Chr2	10203000	10203200	AT2G23980	Gene	CG
Chr2	10225500	10225900	AT2G24050	Gene	CG
Chr2	10226300	10226800	AT2G24050	Gene	CG
Chr2	10227100	10227400	AT2G24050	Gene	CG
Chr2	10230800	10231000	AT2G24060	Gene	CG
Chr2	10232100	10232400	AT2G24070	Gene	CG
Chr2	10232800	10233000	AT2G24070	Gene	CG
Chr2	10245700	10246600	AT2G24100	Gene	CG
Chr2	10249600	10250100	AT2G24120	Gene	CG
Chr2	10250700	10251000	AT2G24120	Gene	CG
Chr2	10259900	10260200	AT2G24130	Gene	CG
Chr2	10274700	10275300	AT2G24170	Gene	CG
Chr2	10287100	10287300	AT2G24200	Gene	CG
Chr2	10287900	10288100	AT2G24200	Gene	CG
Chr2	10289800	10290000	10289756-10290597	Intergenic	CG
Chr2	10301000	10301500	AT2G24220	Gene	CG
Chr2	10302400	10302700	AT2G24230	Gene	CG
Chr2	10335900	10336100	AT2G24280	Gene	CG
Chr2	10341900	10342300	AT2G24300	Gene	CG
Chr2	10347500	10348000	AT2G24330	Gene	CG
Chr2	10378200	10378400	AT2G24400	Gene	CG
Chr2	10381700	10382000	AT2G24420	Gene	CG
Chr2	10382400	10382900	AT2G24420	Gene	CG
Chr2	10417700	10418200	AT2G24520	Gene	CG
Chr2	10418500	10419200	AT2G24520	Gene	CG
Chr2	10422800	10424100	AT2G24530	Gene	CG
Chr2	10424500	10424800	10424113-10426342	Intergenic	CG
Chr2	10432400	10432600	AT2G24560	Gene	CG
Chr2	10472300	10472700	AT2G24630	Gene	CG
Chr2	10477400	10478100	AT2G24640	Gene	CG
Chr2	10485400	10485600	AT2G24650	Gene	CG
Chr2	10486000	10486200	AT2G24650	Gene	CG
Chr2	10495000	10495200	AT2G24680	Gene	CG
Chr2	10500100	10500400	AT2G24690	Gene	CG
Chr2	10502000	10502400	AT2G24690	Gene	CG
Chr2	10533800	10534200	10533462-10534133,AT2TE45205	Intergenic,TE	CG
Chr2	10564000	10564400	AT2G24765	Gene	CG
Chr2	10566400	10566600	10565946-10566898	Intergenic	CG
Chr2	10576000	10576400	AT2G24820	Gene	CG
Chr2	10577900	10578100	AT2G24830	Gene	CG
Chr2	10599100	10599700	AT2TE45465	TE	CG
Chr2	10603000	10603300	AT2TE45465	TE	CG
Chr2	10604400	10604600	AT2TE45465	TE	CG
Chr2	10611900	10612100	AT2G24940,AT2G24945	Gene	CG
Chr2	10618100	10618400	AT2G24960	Gene	CG
Chr2	10618900	10619400	AT2G24960	Gene	CG
Chr2	10619700	10620100	10620034-10620118,AT2G24960	Gene,Intergenic	CG
Chr2	10627600	10627800	AT2G24990	Gene	CG
Chr2	10632400	10633100	AT2G25010	Gene	CG
Chr2	10654400	10654600	AT2G25050	Gene	CG
Chr2	10658800	10659400	AT2G25050	Gene	CG
Chr2	10664400	10664700	AT2G25070	Gene	CG
Chr2	10665100	10665300	AT2G25070	Gene	CG
Chr2	10717500	10717700	AT2G25170	Gene	CG
Chr2	10722800	10723000	AT2G25170	Gene	CG
Chr2	10724800	10725000	AT2G25180	Gene	CG
Chr2	10760800	10761000	AT2G25270,AT2TE46175	Gene,TE	CG
Chr2	10762000	10762200	AT2G25270	Gene	CG
Chr2	10766200	10767400	AT2G25290	Gene	CG
Chr2	10776600	10776800	10775358-10776682,10776772-10777101,AT2TE46255	Intergenic,TE	CG
Chr2	10777800	10778100	AT2G25310	Gene	CG
Chr2	10785000	10785500	AT2G25320	Gene	CG
Chr2	10799200	10799500	AT2G25350	Gene	CG
Chr2	10823500	10824700	AT2G25430	Gene	CG
Chr2	10848200	10848600	AT2G25490	Gene	CG
Chr2	10852100	10852300	10850532-10854652	Intergenic	CG
Chr2	10881600	10881900	AT2G25560	Gene	CG
Chr2	10882300	10882600	AT2G25560	Gene	CG
Chr2	10883000	10883800	AT2G25560	Gene	CG
Chr2	10903500	10903800	AT2G25620	Gene	CG
Chr2	10911000	10911600	AT2G25640	Gene	CG
Chr2	10913300	10913500	AT2G25640	Gene	CG
Chr2	10913900	10914100	10913969-10914586,AT2G25640	Gene,Intergenic	CG
Chr2	10921300	10921600	AT2G25660	Gene	CG
Chr2	10924100	10924400	AT2G25660	Gene	CG
Chr2	10925600	10925800	AT2G25660	Gene	CG
Chr2	10958400	10958600	AT2G25730	Gene	CG
Chr2	10961300	10961500	AT2G25730	Gene	CG
Chr2	10962600	10963100	AT2G25730	Gene	CG
Chr2	10970300	10970800	AT2G25730	Gene	CG
Chr2	10981800	10982600	AT2G25740	Gene	CG
Chr2	11006600	11006800	AT2G25800	Gene	CG
Chr2	11007800	11008100	AT2G25800	Gene	CG
Chr2	11023600	11023800	AT2G25840	Gene	CG
Chr2	11027500	11027900	AT2G25850	Gene	CG
Chr2	11028200	11028400	AT2G25850	Gene	CG
Chr2	11033500	11034100	AT2G25870	Gene	CG
Chr2	11050100	11050300	AT2G25910	Gene	CG
Chr2	11054800	11055000	AT2G25920	Gene	CG
Chr2	11061200	11061400	AT2G25930	Gene	CG
Chr2	11062900	11063100	AT2G25930	Gene	CG
Chr2	11082300	11082700	AT2G26000	Gene	CG
Chr2	11091900	11092200	AT2G26030	Gene	CG
Chr2	11110800	11111400	AT2G26080	Gene	CG
Chr2	11123400	11123800	11123428-11123430,AT2G26120,AT2TE47980	Gene,Intergenic,TE	CG
Chr2	11131900	11133100	AT2G26140	Gene	CG
Chr2	11134300	11134500	AT2G26140	Gene	CG
Chr2	11155900	11156100	AT2G26200	Gene	CG
Chr2	11186400	11186600	AT2G26270	Gene	CG
Chr2	11188700	11189400	AT2G26280	Gene	CG
Chr2	11209400	11209800	AT2G26330	Gene	CG
Chr2	11255500	11256200	AT2G26460	Gene	CG
Chr2	11275000	11275300	AT2G26510	Gene	CG
Chr2	11275700	11276000	AT2G26510	Gene	CG
Chr2	11313400	11313600	AT2G26590	Gene	CG
Chr2	11328900	11329100	11328800-11329870	Intergenic	CG
Chr2	11332100	11332900	AT2G26650	Gene	CG
Chr2	11406200	11406600	AT2G26770	Gene	CG
Chr2	11414100	11414300	AT2G26780	Gene	CG
Chr2	11414800	11415100	AT2G26780	Gene	CG
Chr2	11416400	11416600	AT2G26780	Gene	CG
Chr2	11420500	11420700	AT2G26780	Gene	CG
Chr2	11421700	11421900	AT2G26780	Gene	CG
Chr2	11434100	11434400	AT2G26810	Gene	CG
Chr2	11452500	11453000	AT2G26860	Gene	CG
Chr2	11463100	11463600	AT2G26890	Gene	CG
Chr2	11466200	11466700	AT2G26890	Gene	CG
Chr2	11470300	11470700	AT2G26890	Gene	CG
Chr2	11483400	11483600	AT2G26910	Gene	CG
Chr2	11487100	11487800	AT2G26910	Gene	CG
Chr2	11490600	11491000	AT2G26920	Gene	CG
Chr2	11492400	11492700	AT2G26930	Gene	CG
Chr2	11510300	11510600	AT2G26970	Gene	CG
Chr2	11634800	11635200	AT2G27210	Gene	CG
Chr2	11636100	11636300	AT2G27210	Gene	CG
Chr2	11652500	11652900	AT2G27228,AT2G27230	Gene	CG
Chr2	11676100	11676500	AT2G27285	Gene	CG
Chr2	11689600	11689800	AT2G27315	Gene	CG
Chr2	11699800	11700400	AT2G27350	Gene	CG
Chr2	11701900	11702300	AT2G27350	Gene	CG
Chr2	11744000	11744500	AT2G27460	Gene	CG
Chr2	11782500	11783000	AT2G27600	Gene	CG
Chr2	11784500	11785900	AT2G27610	Gene	CG
Chr2	11788000	11788400	AT2G27630	Gene	CG
Chr2	11812900	11813100	11812706-11813949	Intergenic	CG
Chr2	11899900	11900600	AT2G27950	Gene	CG
Chr2	11910900	11911100	AT2G27960	Gene	CG
Chr2	11928100	11928300	AT2G28000	Gene	CG
Chr2	11958000	11958300	AT2G28070	Gene	CG
Chr2	12001000	12001500	AT2G28150	Gene	CG
Chr2	12051800	12052100	AT2G28260	Gene	CG
Chr2	12057000	12057400	AT2G28290	Gene	CG
Chr2	12058800	12059000	AT2G28290	Gene	CG
Chr2	12059400	12059600	AT2G28290	Gene	CG
Chr2	12063000	12063500	AT2G28290	Gene	CG
Chr2	12064600	12065300	AT2G28290	Gene	CG
Chr2	12071300	12072000	AT2G28290	Gene	CG
Chr2	12096100	12096600	AT2G28320	Gene	CG
Chr2	12097000	12097200	AT2G28320	Gene	CG
Chr2	12097800	12098100	AT2G28320	Gene	CG
Chr2	12125500	12125800	AT2G28360	Gene	CG
Chr2	12128900	12129200	AT2G28360	Gene	CG
Chr2	12132900	12133300	AT2G28370	Gene	CG
Chr2	12134100	12134600	AT2G28380	Gene	CG
Chr2	12136500	12136800	12136180-12138753	Intergenic	CG
Chr2	12140400	12140600	AT2G28390	Gene	CG
Chr2	12162300	12162500	AT2G28450	Gene	CG
Chr2	12163400	12164000	AT2G28450	Gene	CG
Chr2	12164400	12164900	AT2G28450	Gene	CG
Chr2	12170300	12170700	AT2G28470	Gene	CG
Chr2	12211500	12212000	AT2G28520	Gene	CG
Chr2	12213200	12213500	AT2G28520	Gene	CG
Chr2	12214900	12215400	AT2G28520	Gene	CG
Chr2	12222200	12222700	AT2G28540	Gene	CG
Chr2	12284800	12285000	AT2G28640	Gene	CG
Chr2	12368900	12369200	AT2G28830	Gene	CG
Chr2	12393100	12393500	12391697-12394256	Intergenic	CG
Chr2	12400600	12400900	AT2G28880	Gene	CG
Chr2	12402500	12402700	AT2G28880	Gene	CG
Chr2	12426900	12427300	AT2G28940	Gene	CG
Chr2	12449400	12450000	AT2TE54360	TE	CG
Chr2	12451700	12451900	AT2TE54360	TE	CG
Chr2	12454200	12454500	12454227-12454228,12454443-12455055,AT2TE54360,AT2TE54365	Intergenic,TE	CG
Chr2	12473000	12473200	AT2G29040	Gene	CG
Chr2	12479500	12479800	AT2G29050	Gene	CG
Chr2	12482500	12482700	AT2G29060	Gene	CG
Chr2	12485700	12486700	AT2G29065	Gene	CG
Chr2	12490100	12491800	AT2G29080	Gene	CG
Chr2	12532300	12532500	AT2G29140	Gene	CG
Chr2	12534800	12535100	AT2G29140	Gene	CG
Chr2	12545800	12546300	AT2G29190	Gene	CG
Chr2	12546800	12547000	AT2G29190	Gene	CG
Chr2	12549300	12549700	AT2G29200	Gene	CG
Chr2	12560100	12560500	AT2G29210	Gene	CG
Chr2	12561100	12561300	AT2G29210	Gene	CG
Chr2	12695000	12695300	AT2G29690	Gene	CG
Chr2	12778200	12778600	AT2G29970	Gene	CG
Chr2	12825600	12826000	AT2G30050	Gene	CG
Chr2	12837300	12838400	AT2G30070	Gene	CG
Chr2	12838900	12839100	AT2G30080	Gene	CG
Chr2	12854500	12854700	AT2G30110	Gene	CG
Chr2	12855900	12856200	AT2G30110	Gene	CG
Chr2	12883500	12884000	AT2G30200	Gene	CG
Chr2	12976500	12976800	AT2G30460	Gene	CG
Chr2	12981100	12981500	AT2G30470	Gene	CG
Chr2	12982000	12982600	AT2G30470	Gene	CG
Chr2	12983400	12983900	AT2G30470	Gene	CG
Chr2	12994200	12994400	AT2G30490	Gene	CG
Chr2	13001500	13001900	AT2G30505	Gene	CG
Chr2	13010400	13010600	AT2G30530	Gene	CG
Chr2	13020600	13020800	AT2G30575	Gene	CG
Chr2	13022100	13023000	AT2G30575	Gene	CG
Chr2	13039200	13039800	AT2G30600	Gene	CG
Chr2	13040100	13040500	AT2G30600	Gene	CG
Chr2	13041800	13042400	AT2G30615	Gene	CG
Chr2	13047600	13047800	AT2G30630	Gene	CG
Chr2	13049700	13049900	AT2G30640,AT2TE57160	Gene,TE	CG
Chr2	13082900	13083200	AT2G30700	Gene	CG
Chr2	13123600	13124000	AT2G30800	Gene	CG
Chr2	13197600	13197800	AT2G31010	Gene	CG
Chr2	13232900	13233500	13229985-13234086	Intergenic	CG
Chr2	13283000	13283400	AT2G31170	Gene	CG
Chr2	13318200	13318600	AT2G31240	Gene	CG
Chr2	13326300	13326600	AT2G31260	Gene	CG
Chr2	13346600	13346800	AT2G31300	Gene	CG
Chr2	13370000	13370200	AT2G31350	Gene	CG
Chr2	13382900	13383200	AT2G31380	Gene	CG
Chr2	13388600	13389000	AT2G31400	Gene	CG
Chr2	13417500	13417800	AT2G31510	Gene	CG
Chr2	13455500	13455800	AT2G31650	Gene	CG
Chr2	13468000	13468200	AT2G31660	Gene	CG
Chr2	13470500	13471100	AT2G31660	Gene	CG
Chr2	13526400	13526900	AT2G31810	Gene	CG
Chr2	13533600	13533900	AT2G31830	Gene	CG
Chr2	13534600	13535000	AT2G31830	Gene	CG
Chr2	13537000	13537600	AT2G31830	Gene	CG
Chr2	13564200	13564500	AT2G31900	Gene	CG
Chr2	13565700	13566000	AT2G31900	Gene	CG
Chr2	13568100	13568500	AT2G31900	Gene	CG
Chr2	13589600	13590100	AT2G31960	Gene	CG
Chr2	13595600	13595900	AT2G31960	Gene	CG
Chr2	13596800	13597000	AT2G31960	Gene	CG
Chr2	13599100	13599300	AT2G31960	Gene	CG
Chr2	13604600	13605000	AT2G31970	Gene	CG
Chr2	13616200	13616400	AT2G32000	Gene	CG
Chr2	13616700	13617200	AT2G32000	Gene	CG
Chr2	13617700	13618000	AT2G32000	Gene	CG
Chr2	13619300	13619500	AT2G32000	Gene	CG
Chr2	13627200	13627700	AT2G32010	Gene	CG
Chr2	13636200	13636400	AT2G32040	Gene	CG
Chr2	13636800	13637000	AT2G32040	Gene	CG
Chr2	13652300	13652900	AT2G32120	Gene	CG
Chr2	13694900	13695300	AT2G32250	Gene	CG
Chr2	13699600	13699900	AT2G32260	Gene	CG
Chr2	13753900	13755200	AT2G32400	Gene	CG
Chr2	13762200	13762600	AT2G32415	Gene	CG
Chr2	13763600	13763800	AT2G32415	Gene	CG
Chr2	13780400	13780900	AT2G32450	Gene	CG
Chr2	13788800	13789200	AT2G32470,AT2G32480	Gene	CG
Chr2	13838500	13838700	AT2G32610	Gene	CG
Chr2	13846400	13846700	AT2G32630	Gene	CG
Chr2	13870300	13871100	AT2G32700	Gene	CG
Chr2	13883000	13883300	AT2G32730	Gene	CG
Chr2	13884000	13884800	AT2G32730	Gene	CG
Chr2	13885100	13885400	AT2G32730	Gene	CG
Chr2	13904300	13904500	13903487-13904916	Intergenic	CG
Chr2	13919900	13920200	AT2G32810	Gene	CG
Chr2	13924000	13924200	AT2G32810	Gene	CG
Chr2	13933200	13933500	AT2G32840	Gene	CG
Chr2	13936400	13937000	AT2G32850	Gene	CG
Chr2	13961800	13962000	AT2G32910	Gene	CG
Chr2	14057300	14057800	AT2G33170	Gene	CG
Chr2	14076000	14076300	AT2G33210	Gene	CG
Chr2	14111500	14112000	AT2G33290	Gene	CG
Chr2	14141300	14141500	AT2G33360	Gene	CG
Chr2	14141900	14142400	AT2G33360	Gene	CG
Chr2	14167200	14167600	AT2G33435	Gene	CG
Chr2	14170500	14170700	AT2G33440	Gene	CG
Chr2	14174800	14175100	AT2G33460	Gene	CG
Chr2	14186600	14186900	AT2G33490	Gene	CG
Chr2	14230100	14230600	AT2G33610	Gene	CG
Chr2	14249600	14249900	14247931-14249608,AT2G33680	Gene,Intergenic	CG
Chr2	14255400	14255800	AT2G33700	Gene	CG
Chr2	14266000	14266200	AT2G33730	Gene	CG
Chr2	14278600	14278800	AT2G33770	Gene	CG
Chr2	14312300	14312700	AT2G33835	Gene	CG
Chr2	14381400	14381800	AT2G34040	Gene	CG
Chr2	14396300	14396800	AT2G34090,AT2G34110	Gene	CG
Chr2	14464400	14464600	AT2G34250	Gene	CG
Chr2	14475900	14476200	AT2G34300,AT2TE64130	Gene,TE	CG
Chr2	14504700	14505400	AT2G34357	Gene	CG
Chr2	14580900	14581300	AT2G34630	Gene	CG
Chr2	14582300	14582500	AT2G34640	Gene	CG
Chr2	14613400	14613600	AT2G34670	Gene	CG
Chr2	14616900	14617100	AT2G34680	Gene	CG
Chr2	14640300	14640600	AT2G34710	Gene	CG
Chr2	14716300	14716500	AT2G34880	Gene	CG
Chr2	14729000	14729500	AT2G34920	Gene	CG
Chr2	14738700	14739400	AT2G34930	Gene	CG
Chr2	14755500	14755700	AT2G35010	Gene	CG
Chr2	14761300	14761900	AT2G35030	Gene	CG
Chr2	14765800	14766000	AT2G35040	Gene	CG
Chr2	14773800	14774000	AT2G35050	Gene	CG
Chr2	14774400	14774800	AT2G35050	Gene	CG
Chr2	14775300	14776100	AT2G35060	Gene	CG
Chr2	14776600	14776800	AT2G35060	Gene	CG
Chr2	14796300	14796600	AT2G35110	Gene	CG
Chr2	14801300	14801500	AT2G35110	Gene	CG
Chr2	14815500	14815900	AT2G35140	Gene	CG
Chr2	14823600	14824200	AT2G35160	Gene	CG
Chr2	14824700	14825700	AT2G35160	Gene	CG
Chr2	14843600	14843900	AT2G35230	Gene	CG
Chr2	14916500	14916700	14916135-14916723	Intergenic	CG
Chr2	14976300	14976500	AT2G35630	Gene	CG
Chr2	15018100	15018500	AT2G35720	Gene	CG
Chr2	15024600	15024900	AT2G35740	Gene	CG
Chr2	15025200	15025800	AT2G35740	Gene	CG
Chr2	15047600	15047900	AT2G35800	Gene	CG
Chr2	15055300	15055700	AT2G35840	Gene	CG
Chr2	15077000	15077200	AT2G35920	Gene	CG
Chr2	15261300	15261600	AT2G36380	Gene	CG
Chr2	15265300	15265700	AT2G36390	Gene	CG
Chr2	15268500	15268800	AT2G36390	Gene	CG
Chr2	15269300	15269700	AT2G36390	Gene	CG
Chr2	15311900	15312600	AT2G36490	Gene	CG
Chr2	15396100	15396500	AT2G36720	Gene	CG
Chr2	15396800	15397000	AT2G36720	Gene	CG
Chr2	15411000	15411400	AT2G36750	Gene	CG
Chr2	15428500	15428900	AT2G36810	Gene	CG
Chr2	15432000	15432200	AT2G36810	Gene	CG
Chr2	15454900	15455300	AT2G36850	Gene	CG
Chr2	15458400	15458800	AT2G36850	Gene	CG
Chr2	15472900	15473100	AT2G36870	Gene	CG
Chr2	15506400	15506800	AT2G36910	Gene	CG
Chr2	15524900	15525100	AT2G36960	Gene	CG
Chr2	15525600	15526200	AT2G36960	Gene	CG
Chr2	15537600	15538200	AT2G36990	Gene	CG
Chr2	15570000	15570400	AT2G37050	Gene	CG
Chr2	15572700	15573400	AT2G37050	Gene	CG
Chr2	15581800	15582200	AT2G37080	Gene	CG
Chr2	15637700	15638100	AT2G37230	Gene	CG
Chr2	15670600	15671000	AT2G37340	Gene	CG
Chr2	15671300	15671600	AT2G37340	Gene	CG
Chr2	15675200	15675400	AT2G37360	Gene	CG
Chr2	15747400	15747600	AT2G37520	Gene	CG
Chr2	15815300	15815500	AT2G37710	Gene	CG
Chr2	15851000	15851300	15848490-15851803	Intergenic	CG
Chr2	15909600	15909800	AT2G38010	Gene	CG
Chr2	15912400	15912700	AT2G38020	Gene	CG
Chr2	15913900	15914100	AT2G38020	Gene	CG
Chr2	15919800	15920000	AT2G38040	Gene	CG
Chr2	15920400	15920800	AT2G38040	Gene	CG
Chr2	15930300	15930600	AT2G38070	Gene	CG
Chr2	15982000	15982400	AT2G38150	Gene	CG
Chr2	16002200	16002500	AT2G38185,AT2G38195	Gene	CG
Chr2	16098200	16098900	AT2G38440	Gene	CG
Chr2	16162500	16162700	AT2G38650	Gene	CG
Chr2	16167600	16167800	AT2G38660	Gene	CG
Chr2	16171000	16171300	AT2G38670	Gene	CG
Chr2	16184500	16185000	AT2G38710	Gene	CG
Chr2	16203600	16204100	AT2G38770	Gene	CG
Chr2	16206700	16207100	AT2G38770	Gene	CG
Chr2	16264500	16264700	AT2G38950	Gene	CG
Chr2	16275500	16275800	AT2G38970	Gene	CG
Chr2	16411400	16411600	AT2G39300	Gene	CG
Chr2	16427100	16427700	AT2G39340	Gene	CG
Chr2	16429400	16429800	AT2G39340	Gene	CG
Chr2	16447500	16447800	AT2G39380	Gene	CG
Chr2	16448200	16448400	AT2G39380	Gene	CG
Chr2	16478200	16479800	AT2G39480	Gene	CG
Chr2	16503900	16504100	AT2G39550	Gene	CG
Chr2	16513600	16513800	AT2G39580	Gene	CG
Chr2	16520100	16520400	AT2G39620	Gene	CG
Chr2	16522600	16523000	AT2G39630	Gene	CG
Chr2	16536600	16536900	AT2G39670	Gene	CG
Chr2	16577100	16578100	AT2G39740	Gene	CG
Chr2	16584100	16584400	AT2G39760	Gene	CG
Chr2	16590200	16590600	AT2G39770	Gene	CG
Chr2	16611100	16611400	AT2G39805	Gene	CG
Chr2	16628200	16628400	AT2G39840	Gene	CG
Chr2	16657000	16657800	AT2G39890	Gene	CG
Chr2	16661800	16662300	AT2G39910	Gene	CG
Chr2	16673000	16673600	AT2G39940	Gene	CG
Chr2	16677000	16677300	AT2G39950	Gene	CG
Chr2	16684100	16684400	AT2G39970	Gene	CG
Chr2	16714000	16714200	16713070-16714494	Intergenic	CG
Chr2	16715500	16715900	AT2G40030	Gene	CG
Chr2	16716300	16717400	AT2G40030	Gene	CG
Chr2	16719600	16719800	AT2G40030	Gene	CG
Chr2	16990300	16990600	AT2G40730	Gene	CG
Chr2	16991700	16992000	AT2G40730	Gene	CG
Chr2	17043900	17044300	AT2G40830	Gene	CG
Chr2	17052100	17052500	AT2G40850	Gene	CG
Chr2	17174700	17175000	AT2G41210	Gene	CG
Chr2	17289200	17289400	17288928-17289952	Intergenic	CG
Chr2	17305000	17305200	AT2G41500	Gene	CG
Chr2	17387500	17387700	AT2G41700	Gene	CG
Chr2	17425400	17425700	AT2G41770	Gene	CG
Chr2	17429600	17429800	AT2G41790	Gene	CG
Chr2	17478900	17479300	AT2G41890	Gene	CG
Chr2	17492400	17492600	AT2G41900	Gene	CG
Chr2	17499500	17500000	AT2G41920	Gene	CG
Chr2	17540000	17540300	AT2G42030	Gene	CG
Chr2	17564700	17564900	AT2G42120	Gene	CG
Chr2	17593700	17594400	AT2G42230	Gene	CG
Chr2	17606300	17606500	AT2G42270	Gene	CG
Chr2	17607100	17607300	AT2G42270	Gene	CG
Chr2	17608900	17609500	AT2G42270	Gene	CG
Chr2	17610100	17610300	AT2G42270	Gene	CG
Chr2	17632400	17633000	AT2G42330	Gene	CG
Chr2	17672800	17673600	AT2G42450	Gene	CG
Chr2	17693700	17693900	AT2G42490	Gene	CG
Chr2	17708400	17708600	AT2G42520	Gene	CG
Chr2	17736700	17736900	AT2G42600	Gene	CG
Chr2	17780700	17781100	AT2G42700	Gene	CG
Chr2	17863000	17863200	AT2G42920,AT2G42940	Gene	CG
Chr2	17865800	17866000	AT2G42950	Gene	CG
Chr2	17894100	17894400	AT2G43018,AT2G43020	Gene	CG
Chr2	17896200	17896400	AT2G43040	Gene	CG
Chr2	17896900	17898200	AT2G43040	Gene	CG
Chr2	17954000	17954400	AT2G43180	Gene	CG
Chr2	17978800	17979100	AT2G43250	Gene	CG
Chr2	18055500	18055800	AT2G43490	Gene	CG
Chr2	18110300	18110700	AT2G43680	Gene	CG
Chr2	18165600	18165800	AT2G43865	Gene	CG
Chr2	18179000	18179900	AT2G43900	Gene	CG
Chr2	18181900	18182300	AT2G43900	Gene	CG
Chr2	18206300	18206700	AT2G43970	Gene	CG
Chr2	18208700	18209000	AT2G43980	Gene	CG
Chr2	18222100	18222300	AT2G44040	Gene	CG
Chr2	18229900	18230100	AT2G44065	Gene	CG
Chr2	18239000	18240000	AT2G44090	Gene	CG
Chr2	18256100	18256300	AT2G44140	Gene	CG
Chr2	18285000	18285200	AT2G44220	Gene	CG
Chr2	18296200	18296800	AT2G44260	Gene	CG
Chr2	18299000	18299300	AT2G44270	Gene	CG
Chr2	18329100	18329600	AT2G44410	Gene	CG
Chr2	18435100	18435300	AT2G44710	Gene	CG
Chr2	18490900	18491900	AT2G44830	Gene	CG
Chr2	18506200	18506400	AT2G44880	Gene	CG
Chr2	18545200	18545500	AT2G44950	Gene	CG
Chr2	18547300	18547500	AT2G44950	Gene	CG
Chr2	18553900	18554300	AT2G44980	Gene	CG
Chr2	18763400	18764000	AT2G45540	Gene	CG
Chr2	18794300	18794600	AT2G45620	Gene	CG
Chr2	18795200	18795400	AT2G45620	Gene	CG
Chr2	18815400	18816100	AT2G45670	Gene	CG
Chr2	18824100	18824500	AT2G45690	Gene	CG
Chr2	18845800	18846000	18845467-18847007	Intergenic	CG
Chr2	18897200	18897800	AT2G45910	Gene	CG
Chr2	18924300	18924500	AT2G46020	Gene	CG
Chr2	18926000	18926200	AT2G46020	Gene	CG
Chr2	18927900	18928100	AT2G46020	Gene	CG
Chr2	18929900	18930500	AT2G46020	Gene	CG
Chr2	18946400	18946600	AT2G46070	Gene	CG
Chr2	18968700	18968900	AT2G46180	Gene	CG
Chr2	18984900	18985100	AT2G46230	Gene	CG
Chr2	18997500	18998000	AT2G46260	Gene	CG
Chr2	19067500	19067700	AT2G46450	Gene	CG
Chr2	19106200	19106600	AT2G46530	Gene	CG
Chr2	19270900	19271100	AT2G46900	Gene	CG
Chr2	19339000	19339400	AT2G47070	Gene	CG
Chr2	19342500	19343000	AT2G47090	Gene	CG
Chr2	19442600	19442900	AT2G47390	Gene	CG
Chr2	19450800	19451200	AT2G47410	Gene	CG
Chr2	19454400	19454700	AT2G47410	Gene	CG
Chr2	19456100	19456500	AT2G47410	Gene	CG
Chr2	19552500	19553200	AT2G47700	Gene	CG
Chr2	19566100	19566700	AT2G47760	Gene	CG
Chr3	17200	17600	AT3G01060	Gene	CG
Chr3	28500	28900	AT3G01085,AT3TE00130	Gene,TE	CG
Chr3	31800	32800	AT3G01090	Gene	CG
Chr3	39800	40000	AT3G01120	Gene	CG
Chr3	53400	53800	AT3G01150	Gene	CG
Chr3	56200	56500	AT3G01160	Gene	CG
Chr3	62600	62900	AT3G01180	Gene	CG
Chr3	91200	91400	AT3G01300	Gene	CG
Chr3	97900	98100	AT3G01310	Gene	CG
Chr3	129200	129700	AT3G01345	Gene	CG
Chr3	136100	136300	AT3G01350	Gene	CG
Chr3	175000	175400	AT3G01460	Gene	CG
Chr3	176000	176200	AT3G01460	Gene	CG
Chr3	176500	176900	AT3G01460	Gene	CG
Chr3	198900	199200	AT3G01510	Gene	CG
Chr3	262900	263300	AT3G01720	Gene	CG
Chr3	282600	283100	AT3G01780	Gene	CG
Chr3	315100	315300	AT3G01910	Gene	CG
Chr3	319700	320600	AT3G01930	Gene	CG
Chr3	356300	356500	AT3G02060	Gene	CG
Chr3	382800	383900	AT3G02130	Gene	CG
Chr3	435400	436100	AT3G02260	Gene	CG
Chr3	437100	437400	AT3G02260	Gene	CG
Chr3	440200	440500	AT3G02260	Gene	CG
Chr3	441800	442200	AT3G02260	Gene	CG
Chr3	442600	443600	AT3G02260	Gene	CG
Chr3	444400	444600	AT3G02260	Gene	CG
Chr3	446300	446500	AT3G02260	Gene	CG
Chr3	446800	447200	AT3G02260	Gene	CG
Chr3	456100	457600	AT3G02280	Gene	CG
Chr3	471900	472400	AT3G02320	Gene	CG
Chr3	472800	473200	AT3G02320	Gene	CG
Chr3	474400	474600	AT3G02330	Gene	CG
Chr3	475100	475500	AT3G02330	Gene	CG
Chr3	523200	523500	AT3G02510	Gene	CG
Chr3	525500	526400	526255-526437,AT3TE02240	Intergenic,TE	CG
Chr3	570400	570600	AT3G02660	Gene	CG
Chr3	621500	621800	AT3G02850	Gene	CG
Chr3	666100	666400	AT3G02950	Gene	CG
Chr3	674900	675100	AT3G02990	Gene	CG
Chr3	689000	689400	AT3G03050	Gene	CG
Chr3	690200	690700	AT3G03050	Gene	CG
Chr3	713000	713400	AT3G03110	Gene	CG
Chr3	726300	727000	AT3G03140	Gene	CG
Chr3	768600	769200	AT3G03300	Gene	CG
Chr3	770200	770500	AT3G03300	Gene	CG
Chr3	771400	771600	AT3G03300	Gene	CG
Chr3	787200	787600	AT3G03340	Gene	CG
Chr3	787900	788500	AT3G03340	Gene	CG
Chr3	795400	796100	AT3G03360	Gene	CG
Chr3	796500	796900	AT3G03360	Gene	CG
Chr3	797300	797600	AT3G03370	Gene	CG
Chr3	802100	802300	AT3G03380	Gene	CG
Chr3	804700	805200	AT3G03380	Gene	CG
Chr3	807600	808300	AT3G03380	Gene	CG
Chr3	810300	810500	AT3G03405	Gene	CG
Chr3	836600	836800	AT3G03510	Gene	CG
Chr3	857900	858100	AT3G03570	Gene	CG
Chr3	861000	862000	AT3G03580	Gene	CG
Chr3	870900	871200	AT3G03610	Gene	CG
Chr3	965900	966100	AT3G03790	Gene	CG
Chr3	1017900	1018200	AT3G03940	Gene	CG
Chr3	1085100	1085300	AT3G04130	Gene	CG
Chr3	1111800	1112100	AT3G04220	Gene	CG
Chr3	1114800	1115400	AT3G04240	Gene	CG
Chr3	1116700	1117300	AT3G04240	Gene	CG
Chr3	1118100	1118600	AT3G04240	Gene	CG
Chr3	1119500	1119900	AT3G04240	Gene	CG
Chr3	1122000	1122300	AT3G04250	Gene	CG
Chr3	1124400	1124700	AT3G04260	Gene	CG
Chr3	1141500	1141800	1141030-1141581,AT3G04310	Gene,Intergenic	CG
Chr3	1147800	1148200	AT3G04340	Gene	CG
Chr3	1148600	1149100	AT3G04340	Gene	CG
Chr3	1149600	1150300	AT3G04340	Gene	CG
Chr3	1151500	1151900	AT3G04340	Gene	CG
Chr3	1154300	1155100	AT3G04350	Gene	CG
Chr3	1162300	1162600	AT3G04380	Gene	CG
Chr3	1189900	1190100	AT3G04470	Gene	CG
Chr3	1190400	1191000	AT3G04470	Gene	CG
Chr3	1195100	1195300	AT3G04480	Gene	CG
Chr3	1195600	1195900	AT3G04480	Gene	CG
Chr3	1210500	1210700	1209869-1211762	Intergenic	CG
Chr3	1236800	1237500	AT3G04580	Gene	CG
Chr3	1248600	1248800	AT3G04605,AT3TE05245	Gene,TE	CG
Chr3	1249200	1249800	AT3G04605,AT3TE05245	Gene,TE	CG
Chr3	1250800	1251000	AT3G04610	Gene	CG
Chr3	1299900	1300200	AT3G04740	Gene	CG
Chr3	1319800	1320000	AT3G04810	Gene	CG
Chr3	1345300	1345900	AT3G04870	Gene	CG
Chr3	1356500	1357000	AT3G04910	Gene	CG
Chr3	1381500	1381800	AT3G04980	Gene	CG
Chr3	1393500	1394000	AT3G05030	Gene	CG
Chr3	1402400	1403000	AT3G05040	Gene	CG
Chr3	1405100	1405300	AT3G05040	Gene	CG
Chr3	1406100	1406300	AT3G05040	Gene	CG
Chr3	1409700	1410500	AT3G05050,AT3TE05950	Gene,TE	CG
Chr3	1413900	1414100	AT3G05060	Gene	CG
Chr3	1421900	1422100	AT3G05090	Gene	CG
Chr3	1431800	1432100	AT3G05120	Gene	CG
Chr3	1436900	1437200	AT3G05140	Gene	CG
Chr3	1504100	1504400	AT3G05280	Gene	CG
Chr3	1610800	1611300	AT3G05545	Gene	CG
Chr3	1611700	1611900	AT3G05545	Gene	CG
Chr3	1636800	1637500	AT3G05630	Gene	CG
Chr3	1637800	1638400	AT3G05630	Gene	CG
Chr3	1638700	1639000	AT3G05630	Gene	CG
Chr3	1656200	1656500	AT3G05670	Gene	CG
Chr3	1658400	1658800	AT3G05675	Gene	CG
Chr3	1659100	1659400	AT3G05675	Gene	CG
Chr3	1666700	1667100	AT3G05680	Gene	CG
Chr3	1677000	1677500	AT3G05690	Gene	CG
Chr3	1706200	1706500	AT3G05750	Gene	CG
Chr3	1741900	1742100	AT3G05840	Gene	CG
Chr3	1744400	1744700	AT3G05850,AT3TE07330	Gene,TE	CG
Chr3	1802800	1803100	AT3G06010	Gene	CG
Chr3	1804200	1804400	AT3G06010	Gene	CG
Chr3	1862000	1862400	AT3G06150	Gene	CG
Chr3	1873400	1873600	AT3G06180	Gene	CG
Chr3	1874900	1875100	AT3G06190	Gene	CG
Chr3	1882200	1882400	AT3G06210	Gene	CG
Chr3	1889800	1891900	AT3G06250	Gene	CG
Chr3	1901400	1901600	AT3G06290	Gene	CG
Chr3	1902400	1902800	AT3G06290	Gene	CG
Chr3	1904000	1904900	AT3G06290	Gene	CG
Chr3	1906500	1906700	AT3G06290	Gene	CG
Chr3	1921600	1922200	AT3G06340	Gene	CG
Chr3	1925100	1925300	AT3G06350	Gene	CG
Chr3	1937300	1937700	AT3G06380	Gene	CG
Chr3	1941900	1942200	AT3G06400	Gene	CG
Chr3	1942500	1942800	AT3G06400	Gene	CG
Chr3	1944900	1945400	AT3G06400	Gene	CG
Chr3	1946400	1946800	AT3G06400	Gene	CG
Chr3	1961800	1962200	1961205-1963668	Intergenic	CG
Chr3	1962700	1963700	1961205-1963668,AT3TE08265	Intergenic,TE	CG
Chr3	1977500	1977800	AT3G06450	Gene	CG
Chr3	1986000	1987000	AT3G06480,AT3TE08370	Gene,TE	CG
Chr3	2076800	2077000	AT3G06640	Gene	CG
Chr3	2103600	2103900	AT3G06660	Gene	CG
Chr3	2106100	2106300	AT3G06670	Gene	CG
Chr3	2152100	2152300	AT3G06820	Gene	CG
Chr3	2184100	2184500	2184449-2185143,AT3G06920	Gene,Intergenic	CG
Chr3	2190500	2190700	AT3G06940,AT3TE09220	Gene,TE	CG
Chr3	2191200	2191500	AT3G06940,AT3TE09220	Gene,TE	CG
Chr3	2223000	2223400	2221702-2223001,AT3G07030,AT3TE09350	Gene,Intergenic,TE	CG
Chr3	2223900	2224100	AT3G07030	Gene	CG
Chr3	2277200	2277800	AT3G07160	Gene	CG
Chr3	2281900	2282100	AT3G07170	Gene	CG
Chr3	2393100	2393400	AT3G07500	Gene	CG
Chr3	2398700	2399100	2398291-2398746,2398874-2399123,AT3G07522	Gene,Intergenic	CG
Chr3	2537200	2537700	AT3G07960	Gene	CG
Chr3	2545300	2545700	AT3G07980	Gene	CG
Chr3	2589000	2589500	AT3G08530	Gene	CG
Chr3	2625000	2625300	AT3G08650	Gene	CG
Chr3	2652400	2653200	AT3G08730	Gene	CG
Chr3	2658200	2658900	AT3G08760	Gene	CG
Chr3	2677700	2678200	AT3G08820	Gene	CG
Chr3	2682600	2682900	AT3G08840	Gene	CG
Chr3	2687200	2687700	AT3G08850	Gene	CG
Chr3	2688800	2689200	AT3G08850	Gene	CG
Chr3	2689500	2689900	AT3G08850	Gene	CG
Chr3	2690500	2691000	AT3G08850	Gene	CG
Chr3	2692300	2692700	AT3G08850	Gene	CG
Chr3	2694100	2694400	AT3G08850	Gene	CG
Chr3	2725800	2726000	AT3G08947	Gene	CG
Chr3	2728600	2728900	AT3G08950	Gene	CG
Chr3	2735200	2735400	AT3G08960	Gene	CG
Chr3	2761600	2761900	AT3G09040	Gene	CG
Chr3	2783300	2783700	AT3G09090	Gene	CG
Chr3	2784800	2785000	AT3G09090	Gene	CG
Chr3	2860000	2860300	AT3G09300	Gene	CG
Chr3	2862000	2862400	AT3G09320	Gene	CG
Chr3	2876500	2876800	AT3G09360	Gene	CG
Chr3	2880800	2881200	AT3G09370	Gene	CG
Chr3	2932300	2932500	AT3G09550	Gene	CG
Chr3	2936700	2937000	AT3G09560	Gene	CG
Chr3	2960200	2960500	AT3G09650	Gene	CG
Chr3	2977100	2977500	AT3G09710	Gene	CG
Chr3	3020900	3021200	AT3G09840	Gene	CG
Chr3	3022000	3022200	AT3G09840	Gene	CG
Chr3	3042000	3042400	AT3G09920	Gene	CG
Chr3	3164800	3165000	AT3G10230	Gene	CG
Chr3	3178500	3178800	AT3G10270	Gene	CG
Chr3	3217500	3217700	AT3G10370	Gene	CG
Chr3	3218200	3218900	AT3G10370	Gene	CG
Chr3	3231700	3232000	AT3G10390	Gene	CG
Chr3	3236000	3236300	AT3G10410	Gene	CG
Chr3	3242000	3242200	AT3G10420	Gene	CG
Chr3	3268900	3269300	AT3G10490	Gene	CG
Chr3	3270000	3270600	AT3G10490	Gene	CG
Chr3	3335300	3335600	AT3G10670	Gene	CG
Chr3	3339800	3340200	AT3G10690	Gene	CG
Chr3	3343600	3344000	AT3G10690	Gene	CG
Chr3	3373000	3373400	AT3G10770	Gene	CG
Chr3	3392100	3392500	AT3G10840	Gene	CG
Chr3	3411000	3412100	3412070-3412911,AT3G10900	Gene,Intergenic	CG
Chr3	3448900	3449300	AT3G11000	Gene	CG
Chr3	3469200	3469500	AT3G11070	Gene	CG
Chr3	3483600	3484200	AT3G11130	Gene	CG
Chr3	3484900	3485100	AT3G11130	Gene	CG
Chr3	3535900	3536800	AT3G11290	Gene	CG
Chr3	3552700	3553000	AT3G11330	Gene	CG
Chr3	3605900	3607100	AT3G11450	Gene	CG
Chr3	3664200	3664400	3663986-3664653	Intergenic	CG
Chr3	3682000	3682200	AT3G11670	Gene	CG
Chr3	3721600	3721800	AT3G11770	Gene	CG
Chr3	3736000	3736200	AT3G11830	Gene	CG
Chr3	3784400	3785000	AT3G11950	Gene	CG
Chr3	3791200	3791400	AT3G11960	Gene	CG
Chr3	3799100	3799500	AT3G11964	Gene	CG
Chr3	3827000	3827500	AT3G12020	Gene	CG
Chr3	3831500	3831900	AT3G12020	Gene	CG
Chr3	3837200	3837400	3836833-3837407	Intergenic	CG
Chr3	3851200	3851800	AT3G12080	Gene	CG
Chr3	3860900	3861100	AT3G12120	Gene	CG
Chr3	3908200	3908400	AT3G12250	Gene	CG
Chr3	3916900	3917200	AT3G12280	Gene	CG
Chr3	3920800	3921200	AT3G12290	Gene	CG
Chr3	3928500	3928800	AT3G12340	Gene	CG
Chr3	3935800	3936000	AT3G12360	Gene	CG
Chr3	3938500	3939400	AT3G12380	Gene	CG
Chr3	3959800	3960200	AT3G12480	Gene	CG
Chr3	4031800	4032200	AT3G12690	Gene	CG
Chr3	4069400	4069800	AT3G12810	Gene	CG
Chr3	4147700	4147900	AT3G12980	Gene	CG
Chr3	4150200	4150400	AT3G12980	Gene	CG
Chr3	4151600	4152000	AT3G12980	Gene	CG
Chr3	4153600	4153800	AT3G12980	Gene	CG
Chr3	4178200	4178600	AT3G13050	Gene	CG
Chr3	4181900	4182400	AT3G13060	Gene	CG
Chr3	4189500	4189900	AT3G13065	Gene	CG
Chr3	4192500	4192800	AT3G13070	Gene	CG
Chr3	4196500	4196900	AT3G13080	Gene	CG
Chr3	4209700	4209900	AT3G13100	Gene	CG
Chr3	4210200	4210700	AT3G13100	Gene	CG
Chr3	4213000	4213600	AT3G13100	Gene	CG
Chr3	4228000	4228600	AT3G13150	Gene	CG
Chr3	4236300	4237000	AT3G13180	Gene	CG
Chr3	4239000	4239400	AT3G13180	Gene	CG
Chr3	4260200	4260800	AT3G13225	Gene	CG
Chr3	4264500	4265500	AT3G13226	Gene	CG
Chr3	4299400	4299700	AT3G13290	Gene	CG
Chr3	4308800	4309000	AT3G13300	Gene	CG
Chr3	4324400	4324600	AT3G13330	Gene	CG
Chr3	4326800	4327000	AT3G13330	Gene	CG
Chr3	4328100	4328600	AT3G13330	Gene	CG
Chr3	4334200	4334600	AT3G13340	Gene	CG
Chr3	4339200	4339500	AT3G13360	Gene	CG
Chr3	4349400	4349600	AT3G13380	Gene	CG
Chr3	4414600	4414900	AT3G13530	Gene	CG
Chr3	4416500	4416900	AT3G13530	Gene	CG
Chr3	4426100	4426400	AT3G13560	Gene	CG
Chr3	4450900	4451300	AT3G13620	Gene	CG
Chr3	4459300	4459600	AT3G13640	Gene	CG
Chr3	4488600	4489000	AT3G13690	Gene	CG
Chr3	4489300	4489500	AT3G13690	Gene	CG
Chr3	4515300	4515800	AT3G13750	Gene	CG
Chr3	4556200	4556600	AT3G13840	Gene	CG
Chr3	4563300	4563600	AT3G13860	Gene	CG
Chr3	4566200	4567400	AT3G13870	Gene	CG
Chr3	4568500	4568900	AT3G13870	Gene	CG
Chr3	4569400	4569700	AT3G13870	Gene	CG
Chr3	4573200	4573400	AT3G13880	Gene	CG
Chr3	4599600	4599900	AT3G13930	Gene	CG
Chr3	4625400	4625900	4620262-4625570,AT3G13990	Gene,Intergenic	CG
Chr3	4626700	4627600	AT3G13990	Gene	CG
Chr3	4631300	4631700	AT3G14000	Gene	CG
Chr3	4637600	4638000	AT3G14010	Gene	CG
Chr3	4638600	4639100	AT3G14010	Gene	CG
Chr3	4639700	4640300	AT3G14010	Gene	CG
Chr3	4650900	4651200	AT3G14050	Gene	CG
Chr3	4664000	4664400	AT3G14075	Gene	CG
Chr3	4670100	4670300	AT3G14090	Gene	CG
Chr3	4675300	4675500	AT3G14100	Gene	CG
Chr3	4700300	4700800	AT3G14172	Gene	CG
Chr3	4701800	4702000	AT3G14172	Gene	CG
Chr3	4703700	4704100	AT3G14172	Gene	CG
Chr3	4760600	4761000	AT3G14270	Gene	CG
Chr3	4784200	4784600	AT3G14350	Gene	CG
Chr3	4812300	4812500	AT3G14400	Gene	CG
Chr3	4812900	4813300	AT3G14400	Gene	CG
Chr3	4823700	4823900	AT3G14420	Gene	CG
Chr3	4854200	4854400	AT3G14460	Gene	CG
Chr3	4895100	4895400	AT3G14570	Gene	CG
Chr3	4904900	4905200	AT3G14590	Gene	CG
Chr3	4920300	4920700	AT3G14640	Gene	CG
Chr3	4923800	4924000	AT3G14650	Gene	CG
Chr3	4925800	4926100	AT3G14660	Gene	CG
Chr3	4927500	4928000	4927594-4927847,AT3G14670,AT3TE20770,AT3TE20775	Gene,Intergenic,TE	CG
Chr3	4938600	4938900	AT3G14690	Gene	CG
Chr3	4949400	4949700	AT3G14730	Gene	CG
Chr3	4950000	4950300	AT3G14730	Gene	CG
Chr3	4954700	4955100	AT3G14750	Gene	CG
Chr3	4965800	4966100	AT3G14790	Gene	CG
Chr3	4968400	4968600	AT3TE20930	TE	CG
Chr3	4968900	4969500	AT3TE20930	TE	CG
Chr3	4985200	4985400	AT3G14830	Gene	CG
Chr3	4998700	4998900	AT3G14860	Gene	CG
Chr3	5043900	5044100	AT3G14980	Gene	CG
Chr3	5075700	5076000	AT3G15080	Gene	CG
Chr3	5097200	5097800	AT3G15130	Gene	CG
Chr3	5107600	5107900	AT3G15160	Gene	CG
Chr3	5113300	5113500	AT3G15180	Gene	CG
Chr3	5167300	5167700	AT3G15350	Gene	CG
Chr3	5168400	5168600	AT3G15350	Gene	CG
Chr3	5170200	5170900	AT3G15354	Gene	CG
Chr3	5185300	5185600	AT3G15355	Gene	CG
Chr3	5195500	5196000	AT3G15380	Gene	CG
Chr3	5197400	5197700	AT3G15390	Gene	CG
Chr3	5210500	5210800	AT3G15430	Gene	CG
Chr3	5217100	5217500	AT3G15470	Gene	CG
Chr3	5217900	5218200	AT3G15470	Gene	CG
Chr3	5218600	5218800	AT3G15470	Gene	CG
Chr3	5333200	5333400	AT3G15730	Gene	CG
Chr3	5384000	5384200	AT3G15920	Gene	CG
Chr3	5395700	5395900	AT3G15940	Gene	CG
Chr3	5416200	5416500	AT3G15980	Gene	CG
Chr3	5417100	5417300	AT3G15980	Gene	CG
Chr3	5435700	5436000	AT3G16010	Gene	CG
Chr3	5450300	5450700	AT3G16060	Gene	CG
Chr3	5478400	5478600	AT3G16170	Gene	CG
Chr3	5481700	5482000	AT3G16180	Gene	CG
Chr3	5501400	5501800	AT3G16230	Gene	CG
Chr3	5511700	5512500	AT3G16260	Gene	CG
Chr3	5514600	5514800	AT3G16270	Gene	CG
Chr3	5515200	5515700	AT3G16270	Gene	CG
Chr3	5522700	5523000	AT3G16290	Gene	CG
Chr3	5523800	5524200	AT3G16290,AT3TE23210	Gene,TE	CG
Chr3	5533100	5533600	AT3G16320	Gene	CG
Chr3	5601300	5601600	AT3G16480	Gene	CG
Chr3	5636700	5637100	AT3G16560	Gene	CG
Chr3	5658800	5659000	AT3G16620	Gene	CG
Chr3	5690600	5691200	AT3G16710	Gene	CG
Chr3	5695900	5696200	AT3G16730	Gene	CG
Chr3	5712300	5712800	AT3G16785	Gene	CG
Chr3	5713700	5714200	AT3G16785	Gene	CG
Chr3	5717400	5717900	AT3G16785	Gene	CG
Chr3	5726000	5726200	AT3G16810	Gene	CG
Chr3	5733100	5733900	AT3G16830	Gene	CG
Chr3	5736100	5736400	AT3G16830	Gene	CG
Chr3	5736800	5737200	AT3G16830	Gene	CG
Chr3	5738800	5739100	AT3G16840	Gene	CG
Chr3	5739600	5740000	AT3G16840	Gene	CG
Chr3	5741500	5741800	AT3G16840	Gene	CG
Chr3	5757400	5758400	AT3G16857	Gene	CG
Chr3	5768400	5768800	5767830-5768401,AT3G16890	Gene,Intergenic	CG
Chr3	5780200	5780400	5779363-5781775	Intergenic	CG
Chr3	5784900	5785300	AT3G16940	Gene	CG
Chr3	5816100	5816500	5816073-5816292,5816478-5816672,AT3TE24460	Intergenic,TE	CG
Chr3	5835500	5835700	5832419-5836323	Intergenic	CG
Chr3	5875600	5876100	AT3G17205	Gene	CG
Chr3	5878500	5878700	AT3G17205	Gene	CG
Chr3	5880300	5880700	AT3G17205	Gene	CG
Chr3	5909900	5910200	AT3G17310	Gene	CG
Chr3	5915800	5916300	AT3G17320	Gene	CG
Chr3	5917700	5918600	AT3G17330	Gene	CG
Chr3	5921500	5922100	AT3G17340	Gene	CG
Chr3	5922500	5922900	AT3G17340	Gene	CG
Chr3	5955200	5955400	AT3G17400	Gene	CG
Chr3	5957300	5957500	AT3G17410	Gene	CG
Chr3	5973600	5974200	AT3G17450	Gene	CG
Chr3	5978300	5978600	AT3G17465	Gene	CG
Chr3	5980800	5981600	AT3G17470	Gene	CG
Chr3	5983600	5983800	AT3G17480	Gene	CG
Chr3	5990200	5990600	AT3G17510	Gene	CG
Chr3	6026000	6026200	AT3G17611	Gene	CG
Chr3	6030800	6031300	AT3G17630	Gene	CG
Chr3	6091500	6091700	AT3G17800	Gene	CG
Chr3	6103700	6104100	AT3G17830	Gene	CG
Chr3	6112300	6113200	AT3G17850	Gene	CG
Chr3	6175500	6176000	AT3G18040	Gene	CG
Chr3	6177100	6177400	AT3G18040	Gene	CG
Chr3	6177800	6178000	AT3G18040	Gene	CG
Chr3	6196600	6197300	AT3G18090	Gene	CG
Chr3	6201600	6202000	AT3G18100	Gene	CG
Chr3	6202600	6203000	AT3G18100	Gene	CG
Chr3	6205000	6205200	AT3G18110	Gene	CG
Chr3	6207100	6207400	AT3G18110	Gene	CG
Chr3	6253500	6253800	AT3G18230	Gene	CG
Chr3	6256600	6256900	AT3G18240	Gene	CG
Chr3	6257400	6257800	AT3G18240	Gene	CG
Chr3	6275500	6275900	AT3G18290	Gene	CG
Chr3	6277600	6277800	AT3G18290	Gene	CG
Chr3	6278800	6279000	AT3G18290	Gene	CG
Chr3	6283400	6283700	AT3G18300	Gene	CG
Chr3	6285100	6285400	AT3G18310	Gene	CG
Chr3	6298300	6298700	AT3G18350	Gene	CG
Chr3	6299000	6299300	AT3G18350	Gene	CG
Chr3	6300100	6300400	AT3G18350	Gene	CG
Chr3	6307700	6310400	AT3G18370	Gene	CG
Chr3	6311100	6311500	AT3G18380	Gene	CG
Chr3	6312200	6312400	AT3G18380	Gene	CG
Chr3	6316200	6316400	AT3G18390	Gene	CG
Chr3	6329400	6329700	AT3G18440	Gene	CG
Chr3	6339500	6339700	AT3G18480	Gene	CG
Chr3	6364500	6365100	AT3G18520	Gene	CG
Chr3	6428700	6429100	AT3G18680	Gene	CG
Chr3	6449800	6450100	AT3G18730	Gene	CG
Chr3	6454500	6454800	AT3G18750	Gene	CG
Chr3	6460900	6461100	AT3G18770	Gene	CG
Chr3	6461500	6461900	AT3G18770	Gene	CG
Chr3	6470700	6471000	6467175-6474542	Intergenic	CG
Chr3	6497500	6497800	AT3G18840	Gene	CG
Chr3	6498400	6498600	6498234-6499415	Intergenic	CG
Chr3	6504400	6504800	AT3G18860	Gene	CG
Chr3	6505500	6505800	AT3G18860	Gene	CG
Chr3	6506400	6506600	AT3G18860	Gene	CG
Chr3	6549200	6549600	AT3G18990	Gene	CG
Chr3	6579800	6580400	AT3G19050	Gene	CG
Chr3	6580900	6581200	AT3G19050	Gene	CG
Chr3	6586100	6586500	AT3G19050	Gene	CG
Chr3	6603200	6603400	AT3G19090	Gene	CG
Chr3	6634400	6635100	AT3G19180	Gene	CG
Chr3	6641100	6641600	AT3G19190	Gene	CG
Chr3	6642200	6642500	AT3G19190	Gene	CG
Chr3	6646100	6646700	AT3G19190	Gene	CG
Chr3	6681500	6681700	AT3G19280	Gene	CG
Chr3	6682500	6682800	AT3G19280	Gene	CG
Chr3	6691600	6691900	AT3G19300	Gene	CG
Chr3	6708300	6708800	AT3G19360	Gene	CG
Chr3	6734900	6735200	AT3G19420	Gene	CG
Chr3	6746300	6746700	AT3G19450	Gene	CG
Chr3	6765400	6765800	AT3G19510	Gene	CG
Chr3	6793800	6794300	AT3G19560	Gene	CG
Chr3	6799000	6799200	AT3G19570	Gene	CG
Chr3	6801300	6801600	AT3G19570	Gene	CG
Chr3	6824700	6825100	AT3G19650	Gene	CG
Chr3	6831300	6831500	AT3G19670	Gene	CG
Chr3	6833300	6833600	AT3G19670	Gene	CG
Chr3	6851300	6851700	AT3G19720	Gene	CG
Chr3	6852200	6852600	AT3G19720	Gene	CG
Chr3	6856400	6857500	AT3G19740	Gene	CG
Chr3	6859100	6860000	AT3G19740	Gene	CG
Chr3	6860900	6861300	AT3G19740	Gene	CG
Chr3	6862200	6862500	AT3G19740	Gene	CG
Chr3	6865700	6866100	AT3G19760	Gene	CG
Chr3	6868300	6868800	AT3G19770	Gene	CG
Chr3	6872600	6872900	AT3G19780	Gene	CG
Chr3	6873700	6874500	AT3G19780	Gene	CG
Chr3	6886100	6887000	AT3G19830	Gene	CG
Chr3	6888400	6888800	AT3G19830	Gene	CG
Chr3	6893700	6893900	AT3G19840	Gene	CG
Chr3	6894900	6895300	AT3G19840	Gene	CG
Chr3	6905400	6905700	AT3G19860	Gene	CG
Chr3	6909200	6909600	AT3G19870	Gene	CG
Chr3	6910500	6910900	AT3G19870	Gene	CG
Chr3	6918200	6918400	AT3G19895	Gene	CG
Chr3	6949900	6950200	AT3G19960	Gene	CG
Chr3	6959900	6960100	AT3G19970	Gene	CG
Chr3	6963500	6964100	AT3G19980	Gene	CG
Chr3	6970000	6970300	AT3G20000	Gene	CG
Chr3	6971600	6972000	AT3G20010	Gene	CG
Chr3	6973500	6973700	AT3G20010	Gene	CG
Chr3	6974000	6974400	AT3G20010	Gene	CG
Chr3	6974800	6975400	AT3G20010	Gene	CG
Chr3	6984500	6984700	AT3G20020	Gene	CG
Chr3	6985100	6985300	AT3G20020	Gene	CG
Chr3	6986000	6986400	AT3G20020	Gene	CG
Chr3	6997100	6997400	AT3G20040	Gene	CG
Chr3	6998700	6999200	AT3G20050	Gene	CG
Chr3	6999700	6999900	AT3G20050	Gene	CG
Chr3	7000200	7000600	AT3G20050	Gene	CG
Chr3	7005000	7005300	AT3G20070	Gene	CG
Chr3	7009700	7010000	AT3G20080	Gene	CG
Chr3	7016900	7017400	AT3G20090	Gene	CG
Chr3	7032800	7033000	AT3G20150	Gene	CG
Chr3	7040600	7040800	7040475-7040846	Intergenic	CG
Chr3	7041200	7041400	AT3TE29575	TE	CG
Chr3	7042900	7043200	AT3G20170	Gene	CG
Chr3	7048500	7049000	AT3G20200	Gene	CG
Chr3	7049500	7049800	AT3G20200	Gene	CG
Chr3	7060900	7061600	AT3G20250	Gene	CG
Chr3	7117400	7117800	AT3G20410	Gene	CG
Chr3	7123400	7123700	AT3G20440	Gene	CG
Chr3	7124800	7125100	AT3G20440	Gene	CG
Chr3	7126000	7126300	AT3G20440	Gene	CG
Chr3	7127500	7127700	AT3G20440	Gene	CG
Chr3	7144400	7144700	AT3G20475	Gene	CG
Chr3	7154900	7155300	AT3G20490	Gene	CG
Chr3	7158800	7159000	AT3G20500	Gene	CG
Chr3	7169200	7169700	AT3G20540	Gene	CG
Chr3	7170100	7170700	AT3G20540	Gene	CG
Chr3	7188800	7189000	AT3G20580	Gene	CG
Chr3	7225400	7226300	AT3G20660	Gene	CG
Chr3	7231800	7232100	AT3G20690	Gene	CG
Chr3	7240700	7241000	AT3G20720	Gene	CG
Chr3	7334600	7334900	7334029-7334770,AT3G20935	Gene,Intergenic	CG
Chr3	7335200	7335500	AT3G20935	Gene	CG
Chr3	7343300	7343600	AT3G20950	Gene	CG
Chr3	7392200	7392400	AT3G21090	Gene	CG
Chr3	7401300	7401500	AT3G21100	Gene	CG
Chr3	7409900	7410100	AT3G21140	Gene	CG
Chr3	7414600	7415000	AT3G21160	Gene	CG
Chr3	7416300	7416600	AT3G21160	Gene	CG
Chr3	7420400	7420600	AT3G21170	Gene	CG
Chr3	7422700	7423200	AT3G21175	Gene	CG
Chr3	7461700	7461900	AT3G21250	Gene	CG
Chr3	7484900	7485300	AT3G21290	Gene	CG
Chr3	7486500	7486700	AT3G21290	Gene	CG
Chr3	7491400	7491900	AT3G21295	Gene	CG
Chr3	7493100	7493300	7492602-7493439	Intergenic	CG
Chr3	7545500	7545700	AT3G21430	Gene	CG
Chr3	7547400	7547800	AT3G21430	Gene	CG
Chr3	7550200	7550400	AT3G21430	Gene	CG
Chr3	7566000	7566200	7565074-7567730	Intergenic	CG
Chr3	7568800	7569000	AT3G21480	Gene	CG
Chr3	7569400	7570000	AT3G21480	Gene	CG
Chr3	7571200	7572000	AT3G21480	Gene	CG
Chr3	7574100	7574400	AT3G21500	Gene	CG
Chr3	7582300	7582600	AT3G21520	Gene	CG
Chr3	7587700	7588000	AT3G21540	Gene	CG
Chr3	7589300	7589800	AT3G21540	Gene	CG
Chr3	7600200	7600800	AT3G21570	Gene	CG
Chr3	7611900	7612600	AT3G21620	Gene	CG
Chr3	7617000	7617300	AT3G21630	Gene	CG
Chr3	7645400	7645600	AT3G21700,AT3TE32115	Gene,TE	CG
Chr3	7662800	7663100	AT3G21740	Gene	CG
Chr3	7669500	7669700	7668724-7672167	Intergenic	CG
Chr3	7679700	7679900	7678414-7680106	Intergenic	CG
Chr3	7686400	7686800	AT3G21810	Gene	CG
Chr3	7702600	7702900	AT3G21865	Gene	CG
Chr3	7832700	7833200	AT3G22190	Gene	CG
Chr3	7840200	7840400	AT3G22220	Gene	CG
Chr3	7860300	7860500	7859730-7860751	Intergenic	CG
Chr3	7872700	7873100	AT3G22260	Gene	CG
Chr3	7876700	7877800	AT3G22270	Gene	CG
Chr3	7884500	7884700	AT3G22290	Gene	CG
Chr3	7889200	7889700	AT3G22310	Gene	CG
Chr3	7894500	7895100	AT3G22330	Gene	CG
Chr3	7917700	7918800	AT3G22380	Gene	CG
Chr3	7949800	7950100	AT3G22421	Gene	CG
Chr3	7957200	7957600	AT3G22430	Gene	CG
Chr3	7961300	7961600	AT3G22440	Gene	CG
Chr3	7976300	7976700	AT3G22520	Gene	CG
Chr3	7977100	7977300	AT3G22520	Gene	CG
Chr3	8002200	8002400	8001238-8002762	Intergenic	CG
Chr3	8005200	8005500	AT3G22590	Gene	CG
Chr3	8006000	8006200	8005579-8006508	Intergenic	CG
Chr3	8006700	8007400	AT3G22600	Gene	CG
Chr3	8047900	8048500	AT3G22770	Gene	CG
Chr3	8050200	8050400	AT3G22780	Gene	CG
Chr3	8053100	8053400	AT3G22790	Gene	CG
Chr3	8160600	8160800	AT3G22980,AT3TE34225	Gene,TE	CG
Chr3	8162500	8162700	AT3G22980,AT3TE34225	Gene,TE	CG
Chr3	8178800	8179100	AT3G23020	Gene	CG
Chr3	8201600	8201900	AT3G23060	Gene	CG
Chr3	8204100	8204400	AT3G23070	Gene	CG
Chr3	8207100	8207300	AT3G23070,AT3G23080	Gene	CG
Chr3	8207700	8208100	AT3G23080	Gene	CG
Chr3	8210500	8210900	8210857-8211797,AT3TE34430	Intergenic,TE	CG
Chr3	8256000	8256600	AT3G23150	Gene	CG
Chr3	8310300	8310500	AT3G23250	Gene	CG
Chr3	8323800	8324000	AT3G23280	Gene	CG
Chr3	8360000	8360400	AT3G23370	Gene	CG
Chr3	8410900	8411200	AT3G23450,AT3TE35255	Gene,TE	CG
Chr3	8427000	8427200	8426566-8427660	Intergenic	CG
Chr3	8446500	8446800	AT3G23540	Gene	CG
Chr3	8447800	8448000	AT3G23540	Gene	CG
Chr3	8461800	8462200	AT3G23580	Gene	CG
Chr3	8470600	8470900	AT3G23590	Gene	CG
Chr3	8472500	8473000	AT3G23590	Gene	CG
Chr3	8526800	8528000	8527173-8527239,AT3G23680,AT3G23685	Gene,Intergenic	CG
Chr3	8560900	8561100	AT3G23750	Gene	CG
Chr3	8643800	8644000	AT3G23920	Gene	CG
Chr3	8698800	8699200	AT3G24090	Gene	CG
Chr3	8711800	8712000	AT3G24130	Gene	CG
Chr3	8724700	8724900	AT3G24150	Gene	CG
Chr3	8732600	8732900	AT3G24170	Gene	CG
Chr3	8735900	8736500	AT3G24180	Gene	CG
Chr3	8739800	8740100	AT3G24180	Gene	CG
Chr3	8746700	8747400	AT3G24190	Gene	CG
Chr3	8748900	8749300	AT3G24200	Gene	CG
Chr3	8782300	8783000	AT3G24240	Gene	CG
Chr3	8790500	8790700	AT3G24255,AT3TE36835	Gene,TE	CG
Chr3	8794200	8794600	AT3G24260	Gene	CG
Chr3	8823200	8823500	AT3G24320	Gene	CG
Chr3	8823900	8825600	AT3G24320	Gene	CG
Chr3	8826600	8826900	AT3G24320	Gene	CG
Chr3	8827200	8827400	AT3G24320	Gene	CG
Chr3	8964600	8965000	AT3G24560	Gene	CG
Chr3	8989300	8990000	AT3G24630	Gene	CG
Chr3	9005200	9005600	AT3G24660	Gene	CG
Chr3	9032500	9032700	AT3G24740	Gene	CG
Chr3	9056600	9057000	AT3G24800	Gene	CG
Chr3	9076800	9077100	AT3G24870	Gene	CG
Chr3	9078500	9078800	AT3G24870	Gene	CG
Chr3	9080500	9080700	AT3G24870	Gene	CG
Chr3	9086600	9086800	AT3G24880	Gene	CG
Chr3	9087800	9088200	AT3G24880	Gene	CG
Chr3	9091800	9092000	AT3G24880	Gene	CG
Chr3	9104900	9105100	AT3G24929	Gene	CG
Chr3	9107300	9107700	AT3G24982	Gene	CG
Chr3	9150000	9150400	AT3G25120	Gene	CG
Chr3	9155400	9155700	AT3G25140	Gene	CG
Chr3	9157100	9157700	AT3G25150	Gene	CG
Chr3	9222500	9222700	AT3G25430	Gene	CG
Chr3	9225000	9225300	AT3G25440	Gene	CG
Chr3	9227100	9227300	AT3TE38565	TE	CG
Chr3	9227600	9228000	AT3TE38565	TE	CG
Chr3	9231800	9232400	AT3G25460	Gene	CG
Chr3	9278000	9278400	AT3G25545	Gene	CG
Chr3	9297100	9297300	AT3G25585	Gene	CG
Chr3	9310100	9310400	AT3G25610	Gene	CG
Chr3	9311400	9311900	AT3G25610	Gene	CG
Chr3	9339800	9340300	AT3G25660	Gene	CG
Chr3	9514500	9515100	AT3G26020	Gene	CG
Chr3	9518300	9518700	AT3G26030	Gene	CG
Chr3	9520100	9520300	AT3G26040	Gene	CG
Chr3	9532200	9532400	AT3G26085	Gene	CG
Chr3	9538800	9539200	AT3G26100	Gene	CG
Chr3	9539500	9539800	AT3G26100	Gene	CG
Chr3	9552500	9552900	AT3G26125	Gene	CG
Chr3	9576000	9576200	9576191-9576220,AT3TE39975	Intergenic,TE	CG
Chr3	9650900	9651200	AT3G26340	Gene	CG
Chr3	9654000	9654700	AT3G26350	Gene	CG
Chr3	9668600	9669100	AT3G26400	Gene	CG
Chr3	9669700	9670100	AT3G26410	Gene	CG
Chr3	9672600	9673000	AT3G26420,AT3G26430	Gene	CG
Chr3	9673400	9673600	AT3G26420,AT3G26430	Gene	CG
Chr3	9750100	9751800	AT3G26560	Gene	CG
Chr3	9771400	9771700	AT3G26600	Gene	CG
Chr3	9789100	9789600	AT3G26618	Gene	CG
Chr3	9851700	9852300	AT3G26782	Gene	CG
Chr3	9869200	9869500	AT3G26810	Gene	CG
Chr3	9884200	9884500	AT3G26820	Gene	CG
Chr3	9915800	9916600	AT3G26910	Gene	CG
Chr3	9934000	9934200	AT3G26935	Gene	CG
Chr3	9948800	9949200	AT3G26990	Gene	CG
Chr3	9977700	9977900	AT3G27040	Gene	CG
Chr3	10007100	10007300	AT3G27140,AT3TE41650	Gene,TE	CG
Chr3	10025000	10025300	AT3G27170	Gene	CG
Chr3	10054700	10055300	AT3G27230	Gene	CG
Chr3	10068800	10069000	AT3G27260	Gene	CG
Chr3	10069400	10069800	AT3G27260	Gene	CG
Chr3	10071300	10072400	AT3G27260	Gene	CG
Chr3	10083700	10083900	AT3G27300	Gene	CG
Chr3	10091900	10092300	AT3G27320	Gene	CG
Chr3	10098800	10099200	AT3G27325	Gene	CG
Chr3	10101400	10101900	AT3G27325	Gene	CG
Chr3	10134400	10134700	AT3G27390	Gene	CG
Chr3	10171900	10172200	10171719-10173220	Intergenic	CG
Chr3	10195000	10195300	AT3G27530	Gene	CG
Chr3	10198200	10198400	AT3G27530	Gene	CG
Chr3	10199000	10199200	AT3G27530	Gene	CG
Chr3	10206500	10206800	AT3G27540	Gene	CG
Chr3	10208700	10208900	AT3G27550	Gene	CG
Chr3	10211100	10211700	AT3G27560	Gene	CG
Chr3	10218000	10218400	AT3G27580	Gene	CG
Chr3	10234400	10235000	AT3G27640	Gene	CG
Chr3	10247000	10247300	AT3G27670	Gene	CG
Chr3	10248600	10249300	AT3G27670	Gene	CG
Chr3	10250900	10252000	AT3G27670	Gene	CG
Chr3	10252300	10252900	AT3G27670	Gene	CG
Chr3	10258000	10258200	AT3G27700	Gene	CG
Chr3	10258500	10259200	AT3G27700	Gene	CG
Chr3	10260600	10260800	AT3G27700	Gene	CG
Chr3	10282200	10282800	AT3G27740	Gene	CG
Chr3	10317100	10317400	AT3G27820	Gene	CG
Chr3	10334200	10334600	AT3G27870	Gene	CG
Chr3	10381400	10381900	AT3G27960	Gene	CG
Chr3	10395500	10395700	AT3G27980	Gene	CG
Chr3	10514500	10515000	10513057-10514634,10514762-10517674,AT3G28193	Gene,Intergenic	CG
Chr3	10729300	10729600	AT3G28630	Gene	CG
Chr3	10745800	10746200	AT3G28670	Gene	CG
Chr3	10746500	10746900	AT3G28670	Gene	CG
Chr3	10756800	10757100	AT3G28690	Gene	CG
Chr3	10783300	10783600	AT3G28720	Gene	CG
Chr3	10783900	10784200	AT3G28720	Gene	CG
Chr3	10786300	10787000	AT3G28730	Gene	CG
Chr3	10792300	10792600	AT3G28750	Gene	CG
Chr3	10793500	10794000	AT3G28760	Gene	CG
Chr3	10806100	10807000	AT3G28780	Gene	CG
Chr3	10929800	10930000	10929735-10930888	Intergenic	CG
Chr3	10983400	10983600	10983532-10984245,AT3G28958	Gene,Intergenic	CG
Chr3	11023700	11023900	11023749-11023750,11023774-11023775,11023883-11024007,AT3TE45820,AT3TE45825,AT3TE45830	Intergenic,TE	CG
Chr3	11028500	11028700	11028585-11030064,AT3G29036	Gene,Intergenic	CG
Chr3	11032300	11032500	11032284-11032389,AT3TE45865	Intergenic,TE	CG
Chr3	11046100	11047100	AT3G29060	Gene	CG
Chr3	11112600	11112900	11112456-11114052	Intergenic	CG
Chr3	11129700	11130100	AT3G29160	Gene	CG
Chr3	11149500	11149700	AT3G29180	Gene	CG
Chr3	11155900	11156100	AT3G29185	Gene	CG
Chr3	11189900	11190100	AT3G29230	Gene	CG
Chr3	11234800	11235100	AT3G29270	Gene	CG
Chr3	11239400	11240100	AT3G29290	Gene	CG
Chr3	11257200	11257400	AT3G29320	Gene	CG
Chr3	11267800	11268500	AT3G29360	Gene	CG
Chr3	11297600	11298200	AT3G29400	Gene	CG
Chr3	11486200	11486400	11482931-11487925	Intergenic	CG
Chr3	11512300	11512600	11509345-11512845	Intergenic	CG
Chr3	11525700	11525900	11524042-11526754	Intergenic	CG
Chr3	11548300	11548800	AT3TE48070	TE	CG
Chr3	11549700	11550300	AT3G29720	Gene	CG
Chr3	11785000	11785300	AT3G30160	Gene	CG
Chr3	11800500	11801200	11800524-11800780,AT3TE49105,AT3TE49110	Intergenic,TE	CG
Chr3	11881900	11882300	11881788-11882266,AT3G30235	Gene,Intergenic	CG
Chr3	11883300	11883700	11883625-11883806,AT3G30235	Gene,Intergenic	CG
Chr3	11921800	11922600	AT3G30300	Gene	CG
Chr3	11932400	11932800	AT3G30320	Gene	CG
Chr3	11939800	11940000	AT3TE49720	TE	CG
Chr3	11958000	11958200	AT3G30340	Gene	CG
Chr3	11975700	11976400	AT3G30380	Gene	CG
Chr3	12018500	12018800	12018406-12018829	Intergenic	CG
Chr3	12019900	12020100	AT3TE50120	TE	CG
Chr3	12046900	12047300	12046707-12047816	Intergenic	CG
Chr3	12111300	12111600	AT3TE50375	TE	CG
Chr3	12415500	12415800	AT3TE51345	TE	CG
Chr3	12445500	12446300	AT3G30770	Gene	CG
Chr3	12570600	12571000	12570760-12572115,AT3TE51760	Intergenic,TE	CG
Chr3	12695500	12695700	AT3TE52215	TE	CG
Chr3	12846200	12846500	AT3TE52775	TE	CG
Chr3	12952200	12952500	AT3G31950,AT3TE53115	Gene,TE	CG
Chr3	13057900	13058600	13057225-13061048	Intergenic	CG
Chr3	13087800	13088000	AT3TE53605	TE	CG
Chr3	13203300	13203600	AT3TE53985	TE	CG
Chr3	13315600	13315800	13314103-13315656,AT3TE54450	Intergenic,TE	CG
Chr3	13323100	13323300	13323211-13326540,AT3TE54455	Intergenic,TE	CG
Chr3	13424600	13424900	13424294-13424905	Intergenic	CG
Chr3	13531900	13532200	13531429-13532758	Intergenic	CG
Chr3	14478300	14478500	14478349-14478350,AT3TE59350,AT3TE59355	Intergenic,TE	CG
Chr3	16811100	16811300	AT3TE68090	TE	CG
Chr3	18630200	18630400	AT3G50250,AT3TE75575	Gene,TE	CG
Chr3	22475700	22475900	AT3G60830	Gene	CG
Chr4	1500	1700	1536-2192,AT4G00005	Gene,Intergenic	CG
Chr4	15000	15600	AT4G00040	Gene	CG
Chr4	24900	25200	AT4G00060	Gene	CG
Chr4	47800	48000	47710-48266	Intergenic	CG
Chr4	96100	97100	AT4G00230	Gene	CG
Chr4	177300	177600	176853-179022	Intergenic	CG
Chr4	203300	203600	AT4G00450	Gene	CG
Chr4	205500	205900	AT4G00450	Gene	CG
Chr4	210200	210600	AT4G00450	Gene	CG
Chr4	238500	238700	AT4G00550	Gene	CG
Chr4	270900	271200	AT4G00650	Gene	CG
Chr4	294600	295900	AT4G00720	Gene	CG
Chr4	319900	320200	AT4G00752	Gene	CG
Chr4	338300	338600	AT4G00800	Gene	CG
Chr4	383000	383500	AT4G00900	Gene	CG
Chr4	385000	385300	AT4G00900	Gene	CG
Chr4	390000	390600	AT4G00910	Gene	CG
Chr4	440700	441400	AT4G01020	Gene	CG
Chr4	442400	442600	AT4G01020	Gene	CG
Chr4	443800	444200	AT4G01020	Gene	CG
Chr4	444500	444900	AT4G01020	Gene	CG
Chr4	448800	449300	AT4G01030	Gene	CG
Chr4	449700	450200	AT4G01030	Gene	CG
Chr4	452100	452400	AT4G01037	Gene	CG
Chr4	472300	472600	AT4G01090	Gene	CG
Chr4	478700	479000	AT4G01100	Gene	CG
Chr4	518300	518600	AT4G01240	Gene	CG
Chr4	520500	520700	AT4G01240	Gene	CG
Chr4	547800	548300	AT4G01320	Gene	CG
Chr4	552500	552800	AT4G01330	Gene	CG
Chr4	573400	573800	AT4G01400	Gene	CG
Chr4	661300	661600	AT4TE03410	TE	CG
Chr4	681200	681600	AT4G01570	Gene	CG
Chr4	731700	732300	AT4G01690	Gene	CG
Chr4	771000	771600	AT4G01800	Gene	CG
Chr4	771900	772200	AT4G01800	Gene	CG
Chr4	773200	773600	AT4G01800	Gene	CG
Chr4	777400	777800	AT4G01810	Gene	CG
Chr4	782400	782600	AT4G01820	Gene	CG
Chr4	788300	788700	AT4G01830	Gene	CG
Chr4	796700	797000	AT4G01850	Gene	CG
Chr4	803400	804300	AT4G01860	Gene	CG
Chr4	805500	805700	AT4G01860	Gene	CG
Chr4	806900	807100	AT4G01860	Gene	CG
Chr4	977400	978400	AT4G02220	Gene	CG
Chr4	987500	987900	AT4G02260	Gene	CG
Chr4	988700	989100	AT4G02260	Gene	CG
Chr4	1039600	1039800	AT4G02350	Gene	CG
Chr4	1057400	1057600	AT4G02400	Gene	CG
Chr4	1070700	1070900	AT4G02430	Gene	CG
Chr4	1094200	1094400	AT4G02485	Gene	CG
Chr4	1129800	1130000	AT4G02570	Gene	CG
Chr4	1135700	1136100	AT4G02580	Gene	CG
Chr4	1141000	1141300	1141010-1141750,AT4TE05810	Intergenic,TE	CG
Chr4	1152600	1152900	AT4G02630	Gene	CG
Chr4	1155600	1156000	AT4G02640	Gene	CG
Chr4	1160400	1161000	AT4G02660	Gene	CG
Chr4	1166500	1166700	AT4G02660	Gene	CG
Chr4	1167300	1167500	AT4G02660	Gene	CG
Chr4	1181200	1183700	AT4G02680	Gene	CG
Chr4	1218800	1219500	AT4G02740	Gene	CG
Chr4	1221900	1222700	AT4G02750	Gene	CG
Chr4	1225500	1225700	AT4G02760	Gene	CG
Chr4	1227500	1227800	AT4G02760	Gene	CG
Chr4	1248200	1248700	AT4G02790	Gene	CG
Chr4	1249000	1249400	AT4G02790	Gene	CG
Chr4	1275600	1276300	AT4G02880	Gene	CG
Chr4	1277400	1277700	AT4G02880	Gene	CG
Chr4	1283200	1283400	1283240-1283241,AT4TE06555,AT4TE06560	Intergenic,TE	CG
Chr4	1285500	1286000	AT4G02900	Gene	CG
Chr4	1314000	1314300	AT4TE06710	TE	CG
Chr4	1315100	1315700	AT4TE06710	TE	CG
Chr4	1322600	1322800	AT4G02990	Gene	CG
Chr4	1360800	1361000	AT4G03080	Gene	CG
Chr4	1361500	1361900	AT4G03080	Gene	CG
Chr4	1363000	1363200	AT4G03080	Gene	CG
Chr4	1366900	1367600	AT4G03090	Gene	CG
Chr4	1369300	1369500	AT4G03090	Gene	CG
Chr4	1376700	1377000	AT4G03110	Gene	CG
Chr4	1386700	1387000	AT4G03120	Gene	CG
Chr4	1392800	1393400	AT4G03140	Gene	CG
Chr4	1410800	1411500	AT4G03200	Gene	CG
Chr4	1418900	1419100	AT4G03220	Gene	CG
Chr4	1419500	1419800	AT4G03230	Gene	CG
Chr4	1420100	1420900	AT4G03230	Gene	CG
Chr4	1421400	1421600	AT4G03230	Gene	CG
Chr4	1425500	1426100	AT4G03250	Gene	CG
Chr4	1426900	1427600	AT4G03250	Gene	CG
Chr4	1429300	1430300	AT4G03260	Gene	CG
Chr4	1430600	1431500	AT4G03260	Gene	CG
Chr4	1447800	1448100	1447718-1449044	Intergenic	CG
Chr4	1465200	1465800	AT4G03320	Gene	CG
Chr4	1468000	1468600	AT4G03340	Gene	CG
Chr4	1491900	1492300	AT4G03390	Gene	CG
Chr4	1504100	1504500	AT4G03415	Gene	CG
Chr4	1517500	1518900	AT4G03430	Gene	CG
Chr4	1576800	1577100	AT4G03550	Gene	CG
Chr4	1606200	1606500	AT4G03610	Gene	CG
[truncated: 818 more rows]

## Sheet: jas-3 vs Aza5
Chr	Start	End	Gene	Feature	Context
Chr2	3492100	3492300	3489421-3492339	Intergenic	CG
Chr2	12560200	12560600	AT2G29210	Gene	CG
Chr3	9851700	9851900	AT3G26782	Gene	CG
Chr3	16173200	16173400	AT3TE65520	TE	CG
Chr3	15796100	15796300	15794808-15796238,AT3G44006	Gene,Intergenic	CHG
Chr4	10537600	10537800	AT4G19270	Gene	CHG

## Sheet: jas-3 vs Aza10
Chr	Start	End	Gene	Feature	Context
Chr1	2261200	2261400	AT1G07360	Gene	CG
Chr1	4257500	4257700	AT1G12480	Gene	CG
Chr1	9024600	9024800	AT1G26110	Gene	CG
Chr1	10745400	10746000	AT1G30410	Gene	CG
Chr1	10761400	10761700	AT1G30440	Gene	CG
Chr1	11102400	11102700	11100277-11103434	Intergenic	CG
Chr1	11264000	11264300	AT1G31470	Gene	CG
Chr1	11314800	11315000	AT1G31600	Gene	CG
Chr1	11319300	11319500	AT1G31630	Gene	CG
Chr1	11640800	11641000	AT1G32260	Gene	CG
Chr1	11750300	11750500	AT1G32500	Gene	CG
Chr1	12100100	12100300	AT1G33390	Gene	CG
Chr1	12462000	12462200	AT1G34210	Gene	CG
Chr2	14907300	14907600	14906504-14908844	Intergenic	CG
Chr3	1963100	1963700	1961205-1963668,AT3TE08265	Intergenic,TE	CG
Chr3	11800600	11801000	11800524-11800780,AT3TE49110	Intergenic,TE	CG
Chr3	15796200	15796400	15794808-15796238,AT3G44006	Gene,Intergenic	CG
Chr4	2735300	2735500	2735014-2735506	Intergenic	CG
Chr4	4835400	4835600	AT4TE20120	TE	CG
Chr4	5183900	5184400	AT4G08210	Gene	CG
Chr4	5185200	5185400	AT4G08210	Gene	CG
Chr4	5377900	5378100	AT4G08460	Gene	CG
Chr4	6041700	6042000	AT4G09560	Gene	CG
Chr4	6089000	6089400	AT4G09640	Gene	CG
Chr4	6603300	6603600	AT4G10710	Gene	CG
Chr4	7331300	7331600	7330171-7331972	Intergenic	CG
Chr4	8959900	8960100	8959840-8960413	Intergenic	CG
Chr4	9086600	9086900	9086453-9087182	Intergenic	CG
Chr4	9364600	9364800	AT4G16630	Gene	CG
Chr4	10537600	10537900	AT4G19270,AT4TE48180	Gene,TE	CG
Chr4	10982800	10983000	AT4G20330	Gene	CG
Chr4	10986300	10986700	AT4G20340	Gene	CG
Chr4	11041200	11041400	AT4TE50655	TE	CG
Chr4	11041800	11042500	AT4TE50655,AT4TE50660	TE	CG
Chr4	12239200	12240200	AT4G23440	Gene	CG
Chr4	12314900	12315100	AT4G23620	Gene	CG
Chr4	12656000	12656300	AT4G24490	Gene	CG
Chr4	12683100	12683500	AT4G24560	Gene	CG
Chr4	12737200	12737400	AT4G24680	Gene	CG
Chr4	15853000	15853200	AT4G32850	Gene	CG
Chr4	16999000	16999300	AT4G35890	Gene	CG
Chr5	1322600	1323000	1322526-1323636	Intergenic	CG
Chr5	3236900	3237100	AT5G10290	Gene	CG
Chr5	3822600	3822900	AT5G11860	Gene	CG
Chr5	5008000	5008500	AT5G15420	Gene	CG
Chr2	4998900	4999100	AT2TE20480	TE	CHG
Chr4	6953600	6953900	AT4G11430	Gene	CHG
Chr4	11041900	11042200	AT4TE50655	TE	CHG

## Sheet: jas-3 vs Aza14
Chr	Start	End	Gene	Feature	Context
Chr1	29200	29400	AT1G01040	Gene	CG
Chr1	161500	161700	AT1G01440	Gene	CG
Chr1	331700	332100	AT1G01960	Gene	CG
Chr1	519700	519900	AT1G02500	Gene	CG
Chr1	962400	962800	AT1G03830	Gene	CG
Chr1	1112500	1112900	AT1G04200	Gene	CG
Chr1	1229700	1230000	AT1G04510	Gene	CG
Chr1	1259300	1259600	AT1G04590	Gene	CG
Chr1	1795000	1795200	AT1G05910	Gene	CG
Chr1	1961600	1961800	AT1G06430	Gene	CG
Chr1	2043500	2043900	AT1G06670	Gene	CG
Chr1	2044400	2044600	AT1G06670	Gene	CG
Chr1	2045900	2046300	AT1G06670	Gene	CG
Chr1	2072400	2072700	AT1G06740,AT1TE06780	Gene,TE	CG
Chr1	4257900	4258300	AT1G12480	Gene	CG
Chr1	4369200	4369400	AT1G12820	Gene	CG
Chr1	4437600	4437800	AT1G13000	Gene	CG
Chr1	4621400	4621600	4621580-4622634,AT1G13470	Gene,Intergenic	CG
Chr1	4798800	4799100	AT1G14000	Gene	CG
Chr1	5416500	5416700	AT1G15750	Gene	CG
Chr1	5418500	5418900	AT1G15750	Gene	CG
Chr1	5516600	5516800	AT1G16090	Gene	CG
Chr1	5669900	5670300	AT1G16560	Gene	CG
Chr1	5676700	5676900	AT1G16610	Gene	CG
Chr1	5721200	5721500	AT1G16710	Gene	CG
Chr1	5724500	5725100	AT1G16720	Gene	CG
Chr1	6041500	6041800	AT1G17580	Gene	CG
Chr1	6146800	6147100	AT1G17850	Gene	CG
Chr1	6150200	6150500	AT1G17870	Gene	CG
Chr1	6150800	6151000	AT1G17870	Gene	CG
Chr1	6211400	6211700	6211588-6211689,AT1G18050,AT1TE20090	Gene,Intergenic,TE	CG
Chr1	6276100	6276400	6276128-6276788,AT1TE20315	Intergenic,TE	CG
Chr1	6349400	6349700	AT1G18450	Gene	CG
Chr1	6397300	6397700	AT1G18580	Gene	CG
Chr1	6531800	6532000	AT1G18900	Gene	CG
Chr1	6551100	6551300	AT1G18950	Gene	CG
Chr1	6629100	6629400	AT1G19220	Gene	CG
Chr1	6693600	6693900	AT1G19370	Gene	CG
Chr1	6723100	6723400	6720759-6724573	Intergenic	CG
Chr1	7066400	7066700	7065178-7066493,AT1TE22850	Intergenic,TE	CG
Chr1	7069800	7070000	AT1TE22850	TE	CG
Chr1	7071100	7071500	AT1TE22850	TE	CG
Chr1	7072200	7072400	AT1G20400	Gene	CG
Chr1	7073300	7073500	AT1G20400	Gene	CG
Chr1	7074700	7075900	7075838-7077167,AT1G20400	Gene,Intergenic	CG
Chr1	7165300	7165500	AT1G20670	Gene	CG
Chr1	7211400	7211700	AT1G20760	Gene	CG
Chr1	7219200	7219600	AT1G20780	Gene	CG
Chr1	7303300	7303500	AT1G20960	Gene	CG
Chr1	8223600	8223800	AT1G23190	Gene	CG
Chr1	8323500	8323700	AT1G23440	Gene	CG
Chr1	8508100	8508400	AT1G24050	Gene	CG
Chr1	8566300	8566500	AT1G24190	Gene	CG
Chr1	8619200	8619400	AT1G24300	Gene	CG
Chr1	8738200	8738400	8737315-8741940	Intergenic	CG
Chr1	8866000	8866400	AT1G25280	Gene	CG
Chr1	8879700	8880000	AT1G25320	Gene	CG
Chr1	8895800	8896100	AT1G25360	Gene	CG
Chr1	8932900	8933100	8933058-8933716,AT1TE28830	Intergenic,TE	CG
Chr1	9447200	9447400	AT1G27190	Gene	CG
Chr1	9519900	9520100	AT1G27420	Gene	CG
Chr1	9521000	9521200	AT1G27430	Gene	CG
Chr1	9574400	9574800	AT1G27565,AT1TE30845	Gene,TE	CG
Chr1	9575200	9575900	9575371-9575538,AT1G27570,AT1TE30845	Gene,Intergenic,TE	CG
Chr1	9598800	9599000	AT1G27595	Gene	CG
Chr1	9634000	9634200	AT1G27680	Gene	CG
Chr1	9659500	9659700	AT1G27750	Gene	CG
Chr1	9700000	9700500	AT1G27850	Gene	CG
Chr1	9702600	9703300	AT1G27850	Gene	CG
Chr1	9869000	9869200	AT1G28240,AT1TE31775	Gene,TE	CG
Chr1	10087000	10087300	AT1G28710	Gene	CG
Chr1	10089800	10090000	10089772-10095797	Intergenic	CG
Chr1	10256700	10256900	AT1G29320	Gene	CG
Chr1	10265600	10266000	AT1G29340	Gene	CG
Chr1	10266300	10266500	AT1G29340	Gene	CG
Chr1	12018900	12019200	AT1TE38940	TE	CG
Chr1	12648800	12649000	AT1G34550	Gene	CG
Chr1	13542500	13542800	AT1G36160	Gene	CG
Chr1	16648100	16648400	AT1G43890	Gene	CG
Chr1	16785700	16786100	AT1G44120	Gene	CG
Chr1	17088200	17088500	AT1G45160	Gene	CG
Chr1	17621200	17621600	17620653-17621654	Intergenic	CG
Chr1	17980500	17980700	17979528-17981773	Intergenic	CG
Chr1	19370800	19371200	AT1G52080	Gene	CG
Chr1	19486700	19487000	AT1G52320	Gene	CG
Chr1	19528600	19528900	AT1G52420	Gene	CG
Chr1	21180500	21180900	21180888-21181664,AT1G56530	Gene,Intergenic	CG
Chr1	22426200	22426600	AT1G60900	Gene	CG
Chr1	23483500	23483700	AT1G63300	Gene	CG
Chr1	23980400	23980700	AT1G64570	Gene	CG
Chr1	23982200	23982600	AT1G64570	Gene	CG
Chr1	24371800	24372000	AT1G65560	Gene	CG
Chr1	24735500	24735900	AT1G66340	Gene	CG
Chr1	24737000	24737400	AT1G66340	Gene	CG
Chr1	24738900	24739100	AT1G66345	Gene	CG
Chr1	25111100	25111500	AT1G67140	Gene	CG
Chr1	26478400	26478600	AT1G70300	Gene	CG
Chr2	3762300	3762700	AT2TE16230,AT2TE16235	TE	CG
Chr2	4480300	4480600	4476894-4483478	Intergenic	CG
Chr2	4740300	4740600	AT2TE19660	TE	CG
Chr2	4813300	4813600	AT2TE19970	TE	CG
Chr2	5210200	5210600	AT2TE21295	TE	CG
Chr2	5391000	5391300	AT2G13100	Gene	CG
Chr2	5456100	5456600	AT2TE22075	TE	CG
Chr2	5545400	5545600	AT2G13370	Gene	CG
Chr2	5547300	5547600	AT2G13370	Gene	CG
Chr2	5554000	5554300	AT2G13370	Gene	CG
Chr2	5591100	5591400	AT2G13430	Gene	CG
Chr2	5596700	5597200	AT2G13440	Gene	CG
Chr2	5639000	5639400	AT2G13540	Gene	CG
Chr2	5651800	5652100	AT2G13560	Gene	CG
Chr2	5657100	5657400	5657024-5657467	Intergenic	CG
Chr2	5749700	5749900	5749661-5750641	Intergenic	CG
Chr2	5852800	5853000	AT2TE23855	TE	CG
Chr2	5955700	5955900	AT2G14120	Gene	CG
Chr2	5978900	5979300	AT2G14170	Gene	CG
Chr2	6047000	6047200	6046890-6047278	Intergenic	CG
Chr2	6112200	6113000	AT2TE24860	TE	CG
Chr2	6133800	6134000	6132817-6133922,AT2TE24950	Intergenic,TE	CG
Chr2	6301900	6302100	AT2G14720	Gene	CG
Chr2	6407600	6408000	AT2G14910	Gene	CG
Chr2	6546500	6546800	6545761-6549284	Intergenic	CG
Chr2	6643100	6643300	AT2G15290	Gene	CG
Chr2	6723800	6724100	6723766-6723948,AT2G15420	Gene,Intergenic	CG
Chr2	6725300	6726700	AT2G15420,AT2TE27480	Gene,TE	CG
Chr2	6788600	6789000	AT2G15560	Gene	CG
Chr2	7100700	7100900	AT2G16390	Gene	CG
Chr2	7151400	7151800	AT2G16500	Gene	CG
Chr2	7305100	7305500	AT2G16860,AT2TE29775	Gene,TE	CG
Chr2	7681000	7681400	7680378-7682383	Intergenic	CG
Chr2	7866800	7867200	AT2G18090	Gene	CG
Chr2	7908600	7908800	AT2G18170	Gene	CG
Chr2	7966800	7967000	AT2G18330	Gene	CG
Chr2	8110500	8110700	AT2G18700	Gene	CG
Chr2	8130100	8130400	AT2G18760	Gene	CG
Chr2	8132100	8132300	AT2G18760	Gene	CG
Chr2	8141700	8141900	AT2G18790	Gene	CG
Chr2	8195200	8195600	AT2G18915	Gene	CG
Chr2	8225500	8225700	AT2G18960	Gene	CG
Chr2	8266100	8266500	AT2G19090	Gene	CG
Chr2	8287300	8287600	AT2G19120	Gene	CG
Chr2	8316800	8317000	AT2G19170	Gene	CG
Chr2	8507700	8508300	AT2G19710	Gene	CG
Chr2	8632400	8632600	AT2G20000	Gene	CG
Chr2	8638400	8638700	AT2G20010	Gene	CG
Chr2	8643600	8643800	8642274-8644386	Intergenic	CG
Chr2	8948000	8948500	AT2G20780	Gene	CG
Chr2	8951000	8951300	AT2G20790	Gene	CG
Chr2	9153900	9154100	AT2G21390	Gene	CG
Chr2	9396400	9396600	AT2G22120	Gene	CG
Chr2	9412600	9413300	AT2G22125	Gene	CG
Chr2	9499600	9500200	AT2G22360	Gene	CG
Chr2	9592200	9592400	9590879-9592996	Intergenic	CG
Chr2	9846700	9846900	AT2G23140	Gene	CG
Chr2	10015300	10016100	AT2G23520	Gene	CG
Chr2	10160500	10160700	10159764-10161542	Intergenic	CG
Chr2	10203000	10203400	AT2G23980	Gene	CG
Chr2	10274900	10275100	AT2G24170	Gene	CG
Chr2	10341700	10342000	AT2G24300	Gene	CG
Chr2	10486000	10486200	AT2G24650	Gene	CG
Chr2	10565800	10566600	10565946-10566898,AT2G24780	Gene,Intergenic	CG
Chr2	11123400	11123800	11123428-11123430,AT2G26120,AT2TE47980	Gene,Intergenic,TE	CG
Chr2	11132300	11132500	AT2G26140	Gene	CG
Chr2	11574600	11574800	AT2G27100	Gene	CG
Chr2	11575200	11575500	AT2G27100	Gene	CG
Chr2	11652400	11652600	AT2G27228,AT2G27230	Gene	CG
Chr2	12134300	12134600	AT2G28380	Gene	CG
Chr2	12449500	12449700	AT2TE54360	TE	CG
Chr2	12485900	12486600	AT2G29065	Gene	CG
Chr2	12490300	12490700	AT2G29080	Gene	CG
Chr2	12695000	12695300	AT2G29690	Gene	CG
Chr2	12976500	12976800	AT2G30460	Gene	CG
Chr2	13160500	13161000	13159932-13161815	Intergenic	CG
Chr2	13754600	13754800	AT2G32400	Gene	CG
Chr2	13780700	13780900	AT2G32450	Gene	CG
Chr2	13870600	13871000	AT2G32700	Gene	CG
Chr2	13884000	13884800	AT2G32730	Gene	CG
Chr2	13933200	13933500	AT2G32840	Gene	CG
Chr2	13957000	13957200	AT2G32900	Gene	CG
Chr2	14141800	14142100	AT2G33360	Gene	CG
Chr2	14765900	14766200	AT2G35040	Gene	CG
Chr2	15670400	15670600	AT2G37340	Gene	CG
Chr2	15912400	15912700	AT2G38020	Gene	CG
Chr2	15919700	15919900	AT2G38040	Gene	CG
Chr2	16167600	16167800	AT2G38660	Gene	CG
Chr2	16890500	16890700	AT2G40440	Gene	CG
Chr3	14323500	14323800	AT3G42170,AT3TE58855	Gene,TE	CG
Chr3	15215600	15215800	15215775-15215776,AT3TE61845,AT3TE61850	Intergenic,TE	CG
Chr3	16498200	16498400	16497680-16498552	Intergenic	CG
Chr3	17393700	17393900	AT3TE70530	TE	CG
Chr3	18187700	18188100	AT3G49060	Gene	CG
Chr3	18192800	18193000	AT3G49070	Gene	CG
Chr3	18273700	18274100	AT3G49290	Gene	CG
Chr3	18630100	18630400	AT3G50250,AT3TE75575	Gene,TE	CG
Chr3	19119200	19119500	AT3G51550	Gene	CG
Chr3	19151500	19151900	AT3G51630,AT3G51632	Gene	CG
Chr3	19348200	19348400	AT3G52170	Gene	CG
Chr3	19685900	19686200	AT3G53100	Gene	CG
Chr3	20035500	20035900	AT3G54100	Gene	CG
Chr3	20098400	20098700	AT3G54280	Gene	CG
Chr3	20101100	20101500	AT3G54280	Gene	CG
Chr3	20263500	20264100	AT3G54740	Gene	CG
Chr3	20322400	20322600	AT3G54850	Gene	CG
Chr3	20401100	20401400	AT3G55050	Gene	CG
Chr3	20448100	20448400	AT3G55160	Gene	CG
Chr3	20853500	20853700	AT3G56210	Gene	CG
Chr3	21203000	21203200	AT3G57300	Gene	CG
Chr3	21643100	21643400	AT3G58510	Gene	CG
Chr3	22544000	22544300	AT3G60961,AT3TE91850	Gene,TE	CG
Chr3	22615700	22616200	22615415-22616430	Intergenic	CG
Chr3	22767100	22767700	22765730-22767204,22767665-22767666,AT3TE92795,AT3TE92800	Intergenic,TE	CG
Chr3	23446700	23447100	AT3G63500	Gene	CG
Chr4	3687600	3688300	AT4TE16380,AT4TE16390	TE	CG
Chr4	4797400	4797600	4794962-4798044	Intergenic	CG
Chr4	5164200	5164400	AT4G08170	Gene	CG
Chr4	5185000	5185300	AT4G08210	Gene	CG
Chr4	5188700	5188900	AT4G08230	Gene	CG
Chr4	5375000	5375300	5373858-5375874	Intergenic	CG
Chr4	5377400	5377600	AT4G08460	Gene	CG
Chr4	5385700	5385900	AT4G08470	Gene	CG
Chr4	5406200	5406400	AT4G08500	Gene	CG
Chr4	5436500	5436700	5436524-5437217,AT4G08540	Gene,Intergenic	CG
Chr4	5460800	5461000	5459756-5460850,AT4TE22875	Intergenic,TE	CG
Chr4	5494500	5494800	5494752-5496218,AT4TE22970	Intergenic,TE	CG
Chr4	5567800	5568000	AT4TE23345	TE	CG
Chr4	5731200	5731500	AT4G08940	Gene	CG
Chr4	5743300	5743500	5743316-5743336,AT4TE24090,AT4TE24095	Intergenic,TE	CG
Chr4	5759700	5760100	AT4G08980	Gene	CG
Chr4	5777500	5777700	AT4G09010	Gene	CG
Chr4	5795600	5795900	AT4G09040	Gene	CG
Chr4	5829300	5829600	AT4G09150	Gene	CG
Chr4	5965800	5966000	AT4TE25100,AT4TE25105	TE	CG
Chr4	6025600	6026000	AT4G09520	Gene	CG
Chr4	6086000	6086300	AT4G09630	Gene	CG
Chr4	6089000	6089400	AT4G09640	Gene	CG
Chr4	6138800	6139000	AT4G09730	Gene	CG
Chr4	6190000	6190500	AT4G09830	Gene	CG
Chr4	6285700	6286000	AT4G10050	Gene	CG
Chr4	6400200	6400600	AT4G10320	Gene	CG
Chr4	6401500	6401700	AT4G10320	Gene	CG
Chr4	6525000	6525400	AT4G10570	Gene	CG
Chr4	6542100	6542500	AT4G10590	Gene	CG
Chr4	6602500	6603400	AT4G10710	Gene	CG
Chr4	6805600	6805900	AT4G11160	Gene	CG
Chr4	6948000	6948200	AT4G11420	Gene	CG
Chr4	6953600	6953800	AT4G11430	Gene	CG
Chr4	6955100	6955300	6954242-6955601	Intergenic	CG
Chr4	7089700	7089900	AT4TE30760	TE	CG
Chr4	7181700	7181900	AT4G11970	Gene	CG
Chr4	7182400	7182600	AT4G11970	Gene	CG
Chr4	7207100	7207600	AT4G12020	Gene	CG
Chr4	7286300	7286700	AT4G12230	Gene	CG
Chr4	7331300	7331500	7330171-7331972	Intergenic	CG
Chr4	7448000	7448200	AT4G12570	Gene	CG
Chr4	7459900	7460300	AT4G12620	Gene	CG
Chr4	7561700	7561900	AT4TE33010	TE	CG
Chr4	7602200	7602400	AT4G13010	Gene	CG
Chr4	8073000	8073400	AT4G13970	Gene	CG
Chr4	8531700	8532100	AT4G14920	Gene	CG
Chr4	8547200	8547500	AT4G14950	Gene	CG
Chr4	8566500	8567000	AT4G14990	Gene	CG
Chr4	8567300	8567600	AT4G14990	Gene	CG
Chr4	8578000	8578200	AT4G15020	Gene	CG
Chr4	8661500	8661800	AT4G15180	Gene	CG
Chr4	8706700	8707200	8705378-8708848	Intergenic	CG
Chr4	8810800	8811100	8810512-8811407	Intergenic	CG
Chr4	8885800	8886200	AT4G15560	Gene	CG
Chr4	9086700	9086900	9086453-9087182	Intergenic	CG
Chr4	9097500	9097900	AT4G16070	Gene	CG
Chr4	9114900	9115400	AT4G16110	Gene	CG
Chr4	9117100	9117300	AT4G16120	Gene	CG
Chr4	9117600	9117900	AT4G16120	Gene	CG
Chr4	9126500	9126800	AT4G16130	Gene	CG
Chr4	9152200	9152400	AT4G16150	Gene	CG
Chr4	9179700	9180200	9179833-9182283,AT4G16215	Gene,Intergenic	CG
Chr4	9197300	9197500	AT4G16250	Gene	CG
Chr4	9228900	9229300	AT4G16340	Gene	CG
Chr4	9433600	9433800	9433519-9434393	Intergenic	CG
Chr4	9473900	9474200	AT4G16835	Gene	CG
Chr4	9603400	9603700	AT4G17080	Gene	CG
Chr4	9951900	9952100	AT4G17910	Gene	CG
Chr4	9959400	9959800	9958038-9960645	Intergenic	CG
Chr4	10014100	10014500	AT4G18030	Gene	CG
Chr4	10433000	10433300	AT4G19040	Gene	CG
Chr4	10455300	10455700	AT4G19110,AT4G19112	Gene	CG
Chr4	10495400	10495800	AT4G19190	Gene	CG
Chr4	10537600	10538000	AT4G19270,AT4TE48180	Gene,TE	CG
Chr4	10618100	10618300	AT4G19490	Gene	CG
Chr4	10619500	10619900	AT4G19490	Gene	CG
Chr4	10627400	10627800	AT4G19500	Gene	CG
Chr4	10628500	10628800	AT4G19500	Gene	CG
Chr4	10675400	10675800	AT4G19600	Gene	CG
Chr4	10789400	10789600	AT4G19900	Gene	CG
Chr4	10866400	10866600	AT4G20080	Gene	CG
Chr4	10983300	10983500	AT4G20330	Gene	CG
Chr4	11011800	11012200	AT4G20400	Gene	CG
Chr4	11037200	11037400	AT4TE50640	TE	CG
Chr4	11038000	11038300	AT4TE50640	TE	CG
Chr4	11040500	11042600	11041012-11041013,AT4TE50650,AT4TE50655,AT4TE50660	Intergenic,TE	CG
Chr4	11046200	11046800	AT4G20520,AT4TE50675,AT4TE50680	Gene,TE	CG
Chr4	11091200	11091600	AT4G20650	Gene	CG
Chr4	11111900	11112700	AT4TE50995	TE	CG
Chr4	11113500	11113900	AT4TE50995	TE	CG
Chr4	11131600	11131800	AT4G20770	Gene	CG
Chr4	11205400	11205700	AT4G20940	Gene	CG
Chr4	11208600	11210900	11206586-11210980	Intergenic	CG
Chr4	11213000	11213300	AT4G20960	Gene	CG
Chr4	11259700	11260100	AT4G21100	Gene	CG
Chr4	11282900	11283300	AT4G21150	Gene	CG
Chr4	11403200	11403600	AT4G21410	Gene	CG
Chr4	11461500	11461700	AT4G21540	Gene	CG
Chr4	11781500	11781800	AT4G22285	Gene	CG
Chr4	11826200	11826500	11826432-11826974,AT4G22420	Gene,Intergenic	CG
Chr4	11919800	11920300	AT4G22670	Gene	CG
Chr4	11961000	11961200	AT4G22760	Gene	CG
Chr4	12020100	12020400	AT4G22930	Gene	CG
Chr4	12033800	12034100	AT4G22970	Gene	CG
Chr4	12102000	12102400	12101483-12102135,AT4G23100	Gene,Intergenic	CG
Chr4	12239200	12239600	AT4G23440	Gene	CG
Chr4	12244500	12245000	AT4G23460	Gene	CG
Chr4	12440800	12441000	AT4G23940	Gene	CG
Chr4	12481000	12481200	AT4G24020	Gene	CG
Chr4	12709800	12710100	AT4G24620	Gene	CG
Chr4	12842400	12842600	12841374-12842850	Intergenic	CG
Chr4	13326000	13326200	13325590-13326853	Intergenic	CG
Chr4	13519000	13519500	AT4G26900	Gene	CG
Chr4	13547300	13547800	AT4G26970	Gene	CG
Chr4	13592600	13592800	AT4G27080	Gene	CG
Chr4	13944400	13944600	AT4G28060	Gene	CG
Chr4	14130900	14131800	AT4G28600	Gene	CG
Chr4	14176100	14176600	AT4G28710	Gene	CG
Chr4	14180400	14180800	AT4G28710	Gene	CG
Chr4	14209800	14210100	AT4G28760	Gene	CG
Chr4	14231200	14231400	AT4G28820	Gene	CG
Chr4	14264900	14265400	AT4G28910	Gene	CG
Chr4	14298900	14299200	AT4G29010	Gene	CG
Chr4	14300300	14300600	AT4G29010	Gene	CG
Chr4	14404700	14404900	AT4G29220	Gene	CG
Chr4	14476200	14476400	AT4G29440	Gene	CG
Chr4	14584400	14584800	AT4G29790	Gene	CG
Chr4	14612600	14612900	AT4G29900	Gene	CG
Chr4	14658400	14658900	AT4G29950	Gene	CG
Chr4	14670400	14670600	AT4G30000	Gene	CG
Chr4	14682800	14683000	AT4G30030	Gene	CG
Chr4	14703800	14704700	AT4G30080	Gene	CG
Chr4	14714700	14715600	AT4G30100	Gene	CG
Chr4	14717600	14718400	AT4G30100	Gene	CG
Chr4	14718700	14719000	AT4G30100	Gene	CG
Chr4	14850000	14850300	AT4G30350	Gene	CG
Chr4	14988200	14988800	AT4TE71195	TE	CG
Chr4	15151300	15151700	AT4G31160	Gene	CG
Chr4	15160500	15160700	15159589-15161173	Intergenic	CG
Chr4	15166100	15166800	AT4G31210	Gene	CG
Chr4	15254300	15254700	AT4G31440	Gene	CG
Chr4	15264400	15264700	AT4G31480	Gene	CG
Chr4	15481200	15481400	AT4G32010	Gene	CG
Chr4	15648500	15648700	AT4G32420	Gene	CG
Chr4	15802200	15802400	AT4G32760	Gene	CG
Chr4	16011700	16012100	AT4G33200	Gene	CG
Chr4	16012400	16012700	AT4G33200	Gene	CG
Chr4	16081700	16082000	AT4G33410	Gene	CG
Chr4	16157800	16158000	AT4G33630	Gene	CG
Chr4	16165300	16165500	AT4G33650	Gene	CG
Chr4	16172300	16172500	AT4G33680	Gene	CG
Chr4	16790900	16791300	AT4G35290	Gene	CG
Chr4	16796600	16796800	AT4G35300	Gene	CG
Chr4	17120800	17121200	AT4G36180	Gene	CG
Chr4	17663800	17664000	AT4G37590	Gene	CG
Chr4	17963400	17963700	AT4G38350	Gene	CG
Chr4	17993800	17994000	AT4G38440	Gene	CG
Chr4	18088900	18089300	AT4G38760	Gene	CG
Chr4	18102200	18102500	AT4G38780	Gene	CG
Chr4	18351800	18352000	AT4G39420	Gene	CG
Chr4	18535800	18536200	AT4G39960	Gene	CG
Chr5	1194900	1195200	AT5G04280	Gene	CG
Chr5	2106200	2106400	AT5TE07650	TE	CG
Chr5	2107500	2107800	2107449-2108493	Intergenic	CG
Chr5	2261900	2262100	AT5TE08220	TE	CG
Chr5	2296000	2296400	AT5G07290	Gene	CG
Chr5	2296900	2297300	AT5G07290	Gene	CG
Chr5	2327800	2328400	AT5G07360	Gene	CG
Chr5	2331700	2331900	AT5G07370	Gene	CG
Chr5	2462300	2462800	AT5G07740	Gene	CG
Chr5	2492800	2493000	AT5G07810	Gene	CG
Chr5	2551800	2552200	AT5G07980	Gene	CG
Chr5	2595300	2595500	AT5G08110	Gene	CG
Chr5	2670700	2671000	AT5G08305	Gene	CG
Chr5	2683100	2683500	AT5G08335	Gene	CG
Chr5	2731500	2731700	AT5G08450	Gene	CG
Chr5	2800200	2800400	AT5G08630	Gene	CG
Chr5	2810500	2810700	AT5G08650	Gene	CG
Chr5	2815400	2815600	AT5G08660	Gene	CG
Chr5	2819300	2819800	AT5G08670	Gene	CG
Chr5	2853300	2853600	AT5G08750	Gene	CG
Chr5	2884500	2884900	AT5G09300	Gene	CG
Chr5	2885200	2885500	AT5G09300	Gene	CG
Chr5	2914600	2915000	AT5G09390	Gene	CG
Chr5	2919100	2919300	AT5G09400	Gene	CG
Chr5	2920100	2920500	AT5G09400	Gene	CG
Chr5	2926300	2926500	AT5G09410	Gene	CG
Chr5	3203600	3203800	AT5G10200	Gene	CG
Chr5	3236600	3237000	AT5G10290	Gene	CG
Chr5	3266900	3267100	AT5G10370	Gene	CG
Chr5	3412000	3412200	AT5G10790	Gene	CG
Chr5	3659600	3659800	3658931-3662717	Intergenic	CG
Chr5	3666000	3666200	AT5G11470	Gene	CG
Chr5	3781800	3782000	AT5G11730	Gene	CG
Chr5	3909700	3910400	AT5G12090,AT5TE14165	Gene,TE	CG
Chr5	3999100	3999400	AT5G12350	Gene	CG
Chr5	4006200	4006400	AT5G12370	Gene	CG
Chr5	4018200	4018700	AT5G12400	Gene	CG
Chr5	4057800	4058200	AT5G12850	Gene	CG
Chr5	4104000	4104300	AT5G12970	Gene	CG
Chr5	4104900	4105100	AT5G12970	Gene	CG
Chr5	4297000	4297200	AT5G13400	Gene	CG
Chr5	4329900	4330200	AT5G13480	Gene	CG
Chr5	4330700	4331000	AT5G13480	Gene	CG
Chr5	4348500	4348700	AT5G13530	Gene	CG
Chr5	4349800	4350000	AT5G13530	Gene	CG
Chr5	4351900	4352200	AT5G13530	Gene	CG
Chr5	4352700	4353100	AT5G13530	Gene	CG
Chr5	4371700	4372300	AT5G13580	Gene	CG
Chr5	4396900	4397100	AT5G13640	Gene	CG
Chr5	4405800	4406100	AT5G13660	Gene	CG
Chr5	4498500	4498900	AT5G13950	Gene	CG
Chr5	4512100	4512400	AT5G13980	Gene	CG
Chr5	4515300	4515700	AT5G13990	Gene	CG
Chr5	4534100	4534500	AT5G14050	Gene	CG
Chr5	4537600	4537900	AT5G14060	Gene	CG
Chr5	4569400	4569600	AT5G14170	Gene	CG
Chr5	4697900	4698300	AT5G14580	Gene	CG
Chr5	4771000	4771500	AT5G14760	Gene	CG
Chr5	4785000	4785200	AT5G14790	Gene	CG
Chr5	4837800	4838200	AT5G14950	Gene	CG
Chr5	4861000	4861200	AT5G15020	Gene	CG
Chr5	4988000	4988900	AT5G15360	Gene	CG
Chr5	4997800	4998000	AT5G15400	Gene	CG
Chr5	5000100	5000500	AT5G15400	Gene	CG
Chr5	5008000	5008600	AT5G15420	Gene	CG
Chr5	5013300	5013700	AT5G15440	Gene	CG
Chr5	5188800	5189100	AT5G15890	Gene	CG
Chr5	5196600	5197300	AT5G15920	Gene	CG
Chr5	5200800	5201000	AT5G15930	Gene	CG
Chr5	5291500	5291700	AT5G16210	Gene	CG
Chr5	5391400	5392000	AT5G16505,AT5TE19520	Gene,TE	CG
Chr5	5563200	5563700	AT5G16910	Gene	CG
Chr5	5564200	5564700	AT5G16910	Gene	CG
Chr5	5571300	5571500	AT5G16930	Gene	CG
Chr5	5644600	5645100	AT5G17165,AT5TE20425,AT5TE20430	Gene,TE	CG
Chr5	5682500	5683000	AT5G17270	Gene	CG
Chr5	5728200	5728600	AT5G17390	Gene	CG
Chr5	5770700	5771100	AT5G17510	Gene	CG
Chr5	5782200	5782500	AT5G17540	Gene	CG
Chr5	5811400	5811600	AT5G17640	Gene	CG
Chr5	5999300	5999500	AT5G18140	Gene	CG
Chr5	6023900	6024300	AT5G18230	Gene	CG
Chr5	6324700	6325100	6324170-6325786	Intergenic	CG
Chr5	6343600	6344000	AT5G19000	Gene	CG
Chr5	6627300	6627600	AT5G19620	Gene	CG
Chr5	6807800	6808000	AT5G20170	Gene	CG
Chr5	6845600	6845800	AT5G20280	Gene	CG
Chr5	6901900	6902200	AT5G20420	Gene	CG
Chr5	6902700	6902900	AT5G20420	Gene	CG
Chr5	6911500	6911800	AT5G20450	Gene	CG
Chr5	7018900	7019100	AT5G20730	Gene	CG
Chr5	7118300	7118600	AT5G20960	Gene	CG
Chr5	7131000	7131700	AT5G20990	Gene	CG
Chr5	7145800	7146100	AT5G21040	Gene	CG
Chr5	7262800	7263000	AT5G21970	Gene	CG
Chr5	7399400	7399600	AT5G22350	Gene	CG
Chr5	7442200	7442500	AT5G22450	Gene	CG
Chr5	7777300	7777900	7776975-7778121	Intergenic	CG
Chr5	7823900	7824200	7823437-7825882	Intergenic	CG
Chr5	8117500	8117700	AT5G24020	Gene	CG
Chr5	8364800	8365000	AT5G24480	Gene	CG
Chr5	8470600	8471200	AT5G24740	Gene	CG
Chr5	8484800	8485200	AT5G24740	Gene	CG
Chr5	8534200	8534500	AT5G24840	Gene	CG
Chr5	8635300	8635700	AT5G25060	Gene	CG
Chr5	8638700	8639000	AT5G25060	Gene	CG
Chr5	9008500	9008700	AT5TE32605	TE	CG
Chr5	9037100	9037300	AT5G25900	Gene	CG
Chr5	9037800	9038100	AT5G25900	Gene	CG
Chr5	9047900	9048100	9046528-9048011,AT5TE32730	Intergenic,TE	CG
Chr5	9052700	9053000	AT5G25930	Gene	CG
Chr5	9062300	9062600	9062294-9062917	Intergenic	CG
Chr5	9100000	9100300	AT5G26040	Gene	CG
Chr5	9152100	9152500	AT5G26180	Gene	CG
Chr5	9255900	9256200	AT5G26360	Gene	CG
Chr5	9267000	9267400	AT5G26570	Gene	CG
Chr5	9286900	9287200	AT5G26742	Gene	CG
Chr5	9306500	9307700	AT5G26710	Gene	CG
Chr5	9405300	9405700	AT5G26760	Gene	CG
Chr5	9436100	9436400	AT5G26820	Gene	CG
Chr5	9442300	9442600	AT5G26840,AT5TE34270	Gene,TE	CG
Chr5	9678000	9678200	AT5G27400,AT5G27410	Gene	CG
Chr5	9733000	9733300	AT5G27560	Gene	CG
Chr5	9767900	9768200	AT5G27610	Gene	CG
Chr5	9825200	9825400	AT5G27740	Gene	CG
Chr5	9862400	9862700	AT5G27830	Gene	CG
Chr5	9909400	9909600	9908765-9910299	Intergenic	CG
Chr5	9957000	9957500	AT5TE36235	TE	CG
Chr5	9959300	9959700	AT5G27930	Gene	CG
Chr5	9970500	9970700	9965830-9971042	Intergenic	CG
Chr5	9982100	9982500	AT5TE36335	TE	CG
Chr5	9983800	9984000	9983248-9984051	Intergenic	CG
Chr5	10009200	10009500	AT5G27970	Gene	CG
Chr5	10015900	10016300	AT5G27980	Gene	CG
Chr5	10038000	10038200	AT5G28040	Gene	CG
Chr5	10189700	10189900	AT5G28210	Gene	CG
Chr5	10313300	10313600	10311601-10314118	Intergenic	CG
Chr5	10318300	10318700	AT5TE37690	TE	CG
Chr5	10324100	10324300	AT5G28350	Gene	CG
Chr5	10330800	10331000	AT5TE37730	TE	CG
Chr5	10366600	10367200	AT5TE37825	TE	CG
Chr5	10367700	10368200	AT5TE37825	TE	CG
Chr5	10524800	10525200	10523407-10525078,AT5G28530	Gene,Intergenic	CG
Chr5	10592700	10592900	AT5TE38650	TE	CG
Chr5	10633000	10633200	AT5TE38720,AT5TE38725	TE	CG
Chr5	10723000	10723300	AT5G28690	Gene	CG
Chr5	10782100	10782300	AT5G28740	Gene	CG
Chr5	10783100	10783300	AT5G28740	Gene	CG
Chr5	10795500	10795700	10794418-10796015	Intergenic	CG
Chr5	11045900	11046200	AT5TE40100	TE	CG
Chr5	13744600	13745000	AT5G35560	Gene	CG
Chr5	14013000	14013200	AT5TE49950	TE	CG
Chr5	14070400	14070800	AT5G35930	Gene	CG
Chr5	14621400	14621700	AT5G37010	Gene	CG
Chr5	14813200	14813400	AT5G37370	Gene	CG
Chr5	15473900	15474100	AT5G38660	Gene	CG
Chr5	16856100	16856300	AT5TE60860	TE	CG
Chr5	16950400	16950600	AT5G42390	Gene	CG
Chr5	17076300	17076700	AT5G42635	Gene	CG
Chr5	17113500	17113700	17110761-17114098	Intergenic	CG
Chr5	17301600	17302000	AT5G43100	Gene	CG
Chr5	17304800	17305100	17304497-17304813,AT5TE62545	Intergenic,TE	CG
Chr5	17603400	17603700	AT5TE63610	TE	CG
Chr5	17818800	17819000	AT5G44240	Gene	CG
Chr5	17982100	17982300	17981807-17984616	Intergenic	CG
Chr5	18076000	18076300	AT5G44790	Gene	CG
Chr5	18084500	18084800	AT5G44800	Gene	CG
Chr5	18573200	18573400	AT5G45790	Gene	CG
Chr5	18617100	18617400	AT5G45900	Gene	CG
Chr5	18686400	18686700	AT5G46070	Gene	CG
Chr5	18687500	18688200	AT5G46070	Gene	CG
Chr5	18938800	18939000	18938943-18939041,AT5TE68140	Intergenic,TE	CG
Chr5	18987800	18988000	AT5G46795	Gene	CG
Chr5	19787900	19788100	AT5G48800	Gene	CG
Chr5	20314900	20315100	20312808-20315398	Intergenic	CG
Chr5	20319000	20319300	AT5G49945	Gene	CG
Chr5	20517400	20517700	AT5G50380	Gene	CG
Chr5	20705300	20705500	AT5G50900	Gene	CG
Chr5	20716600	20716800	AT5G50920	Gene	CG
Chr5	22803300	22803600	AT5G56310	Gene	CG
Chr5	22953100	22953500	AT5G56740	Gene	CG
Chr5	23182100	23182400	AT5G57210	Gene	CG
Chr5	23811600	23812000	AT5G58980	Gene	CG
Chr5	25189200	25189600	AT5G62710	Gene	CG
Chr5	25426400	25426600	AT5G63520	Gene	CG
Chr5	25453300	25453500	AT5G63570	Gene	CG
Chr5	25547800	25548000	AT5G63840	Gene	CG
Chr5	25744400	25744800	AT5G64390	Gene	CG
Chr1	7075100	7075400	AT1G20400	Gene	CHG
Chr1	9575400	9575800	9575371-9575538,AT1G27570	Gene,Intergenic	CHG
Chr1	21125000	21125500	21125292-21125293,21125354-21125355,AT1TE69795,AT1TE69800,AT1TE69805	Intergenic,TE	CHG
Chr2	6137100	6137300	AT2TE24960	TE	CHG
Chr2	6717900	6718300	6717298-6718379	Intergenic	CHG
Chr2	7783500	7783700	AT2G17920	Gene	CHG
Chr3	22767200	22767500	22765730-22767204,AT3TE92795	Intergenic,TE	CHG
Chr4	5375100	5375300	5373858-5375874	Intergenic	CHG
Chr4	6953700	6953900	AT4G11430	Gene	CHG
Chr4	9512400	9512700	AT4G16900,AT4TE42950	Gene,TE	CHG
Chr4	11037000	11037500	AT4TE50640	TE	CHG
Chr4	11041300	11041600	AT4TE50655	TE	CHG
Chr4	11209800	11210000	11206586-11210980	Intergenic	CHG
Chr4	14988200	14988500	AT4TE71195	TE	CHG
Chr5	2262600	2262900	AT5TE08220	TE	CHG
Chr5	5008000	5008400	AT5G15420	Gene	CHG
Chr5	7777700	7777900	7776975-7778121	Intergenic	CHG
Chr5	9442400	9442600	AT5G26840,AT5TE34270	Gene,TE	CHG
Chr5	10308500	10308900	10306142-10308656,AT5TE37660	Intergenic,TE	CHG
Chr5	10366300	10366900	AT5TE37825	TE	CHG

## Sheet: jas-3 vs Aza16
Chr	Start	End	Gene	Feature	Context
Chr1	11758500	11758700	AT1G32520	Gene	CG
Chr1	21180500	21180700	AT1G56530	Gene	CG
Chr1	28515100	28515500	AT1TE93275	TE	CG
Chr1	28515900	28516200	28516118-28516548,AT1TE93275	Intergenic,TE	CG
Chr2	2115100	2115400	2114875-2115379,AT2TE09650	Intergenic,TE	CG
Chr2	19320600	19320800	AT2G47015,AT2G47020	Gene	CG
Chr3	14193700	14193900	14191250-14195741	Intergenic	CG
Chr4	1491800	1492000	AT4G03390	Gene	CG
Chr4	1807200	1807500	AT4TE08990	TE	CG
Chr4	2126200	2126600	AT4G04340	Gene	CG
Chr4	9255600	9255800	AT4G16380	Gene	CG

## Sheet: jas-3 vs Aza18
Chr	Start	End	Gene	Feature	Context
Chr1	122900	123300	AT1G01320	Gene	CG
Chr1	160700	161000	AT1G01440	Gene	CG
Chr1	681800	682000	AT1G02990	Gene	CG
Chr1	690300	690600	AT1G03000	Gene	CG
Chr1	805200	805400	AT1G03280	Gene	CG
Chr1	1099000	1099300	AT1G04170	Gene	CG
Chr1	2046000	2046300	AT1G06670	Gene	CG
Chr1	2097900	2098200	AT1G06840	Gene	CG
Chr1	2157800	2158000	AT1G07025	Gene	CG
Chr1	2258100	2258600	AT1G07350	Gene	CG
Chr1	2314400	2314600	AT1G07530	Gene	CG
Chr1	2502700	2503000	AT1G08060	Gene	CG
Chr1	3376900	3377100	AT1G10290	Gene	CG
Chr1	3614100	3614300	AT1G10850	Gene	CG
Chr1	6083200	6083400	AT1G17690	Gene	CG
Chr1	6109100	6109500	AT1G17750	Gene	CG
Chr1	6411300	6411500	AT1G18620	Gene	CG
Chr1	8907300	8907500	AT1G25390	Gene	CG
Chr1	11640800	11641000	AT1G32260	Gene	CG
Chr1	13222700	13223200	AT1G35710	Gene	CG
Chr1	13426700	13427100	AT1TE43910	TE	CG
Chr1	13539500	13539800	AT1G36160	Gene	CG
Chr1	14441400	14441700	AT1TE47540,AT1TE47550	TE	CG
Chr1	16628500	16628800	AT1TE54805	TE	CG
Chr1	16765000	16765300	AT1G44100	Gene	CG
Chr1	16785100	16785600	AT1G44120	Gene	CG
Chr1	21180500	21180900	21180888-21181664,AT1G56530	Gene,Intergenic	CG
Chr1	25807000	25807200	AT1G68720	Gene	CG
Chr1	25905500	25905900	AT1G68890	Gene	CG
Chr1	25906300	25906500	AT1G68890	Gene	CG
Chr1	26478400	26478700	AT1G70300	Gene	CG
Chr1	26701600	26702100	AT1G70790	Gene	CG
Chr1	26787800	26788000	AT1G71010	Gene	CG
Chr1	26840000	26840300	AT1G71210	Gene	CG
Chr1	26974900	26975200	AT1G71710	Gene	CG
Chr1	27005200	27005400	AT1G71810	Gene	CG
Chr1	27101700	27102000	AT1G71990	Gene	CG
Chr1	27370300	27370800	AT1G72700	Gene	CG
Chr1	27378200	27378400	AT1G72730	Gene	CG
Chr1	27486100	27486400	AT1G73080	Gene	CG
Chr1	27542500	27542700	AT1G73240	Gene	CG
Chr1	27684800	27685300	AT1G73630	Gene	CG
Chr1	27805500	27805900	AT1G73960,AT1TE90980	Gene,TE	CG
Chr1	27949400	27949700	AT1G74340,AT1G74350	Gene	CG
Chr1	28515100	28515300	AT1TE93275	TE	CG
Chr1	28515900	28516200	28516118-28516548,AT1TE93275	Intergenic,TE	CG
Chr1	28660500	28660900	AT1G76400	Gene	CG
Chr1	28831500	28832500	AT1G76810	Gene	CG
Chr1	28883600	28884300	AT1G76900	Gene	CG
Chr1	28909500	28910100	AT1G76950	Gene	CG
Chr1	29018400	29018600	AT1G77230,AT1G77240	Gene	CG
Chr1	29020800	29021100	AT1G77250	Gene	CG
Chr1	29025000	29025200	AT1G77260	Gene	CG
Chr1	29029400	29029700	AT1G77270	Gene	CG
Chr1	30065300	30065500	AT1G79930	Gene	CG
Chr1	30065900	30066300	AT1G79930	Gene	CG
Chr1	30079800	30080200	AT1G79960	Gene	CG
Chr1	30090700	30091200	AT1G79990	Gene	CG
Chr1	30101600	30102000	AT1TE98440	TE	CG
Chr1	30278400	30278700	AT1G80530	Gene	CG
Chr2	7700	8100	6672-9648	Intergenic	CG
Chr2	11000	11200	AT2TE00010	TE	CG
Chr2	12100	12500	AT2TE00010	TE	CG
Chr2	14000	14200	AT2TE00015	TE	CG
Chr2	15400	16500	AT2TE00015	TE	CG
Chr2	18100	18300	AT2TE00015	TE	CG
Chr2	18600	19100	AT2TE00015	TE	CG
Chr2	19700	20600	AT2TE00015	TE	CG
Chr2	21200	21700	AT2TE00015	TE	CG
Chr2	24000	24400	AT2TE00015	TE	CG
Chr2	26000	26500	AT2TE00015	TE	CG
Chr2	28900	32200	29426-29428,30317-30318,31444-31445,AT2TE00015,AT2TE00020,AT2TE00025,AT2TE00030,AT2TE00035	Intergenic,TE	CG
Chr2	32600	33700	AT2TE00030,AT2TE00035	TE	CG
Chr2	35000	35500	AT2TE00030,AT2TE00045	TE	CG
Chr2	35800	39300	AT2TE00030,AT2TE00045	TE	CG
Chr2	39600	41700	AT2TE00030	TE	CG
Chr2	44000	44800	AT2TE00075	TE	CG
Chr2	46400	46700	AT2TE00075	TE	CG
Chr2	48100	48700	AT2TE00075	TE	CG
Chr2	49700	49900	49796-49819,49859-49860,AT2TE00075,AT2TE00080,AT2TE00085	Intergenic,TE	CG
Chr2	53100	53400	AT2TE00095	TE	CG
Chr2	59700	60100	AT2TE00110	TE	CG
Chr2	61800	62000	AT2TE00110	TE	CG
Chr2	63600	64600	64005-64006,AT2TE00110,AT2TE00115	Intergenic,TE	CG
Chr2	64900	66500	AT2TE00115,AT2TE00120	TE	CG
Chr2	68200	68500	68112-68337,AT2G01050	Gene,Intergenic	CG
Chr2	69100	69400	AT2G01050	Gene	CG
Chr2	72200	72400	72196-72206,72240-72650,AT2TE00150	Intergenic,TE	CG
Chr2	82600	82900	AT2G01100	Gene	CG
Chr2	89000	89200	AT2G01130	Gene	CG
Chr2	90900	91200	AT2G01130	Gene	CG
Chr2	92900	93500	AT2G01130	Gene	CG
Chr2	141600	142000	AT2G01270	Gene	CG
Chr2	154700	155000	AT2G01320	Gene	CG
Chr2	156500	156900	AT2G01320	Gene	CG
Chr2	210500	210900	AT2G01460	Gene	CG
Chr2	219600	220000	AT2G01480	Gene	CG
Chr2	222700	223000	AT2G01490	Gene	CG
Chr2	246100	246500	AT2TE01000	TE	CG
Chr2	248000	249100	AT2TE01000	TE	CG
Chr2	271000	271200	AT2G01600	Gene	CG
Chr2	307400	308300	AT2G01680	Gene	CG
Chr2	309500	309700	AT2G01690	Gene	CG
Chr2	323200	323500	AT2G01730	Gene	CG
Chr2	326900	327400	AT2G01740	Gene	CG
Chr2	330700	331100	AT2G01750	Gene	CG
Chr2	358100	358900	AT2G01820	Gene	CG
Chr2	364000	364700	AT2G01830	Gene	CG
Chr2	365000	365600	AT2G01830	Gene	CG
Chr2	377900	378700	377257-379376	Intergenic	CG
Chr2	389100	389700	AT2G01860,AT2G01870	Gene	CG
Chr2	426700	427000	426990-427117,AT2G01920	Gene,Intergenic	CG
Chr2	441400	442200	AT2G01950	Gene	CG
Chr2	452200	452400	AT2G01970	Gene	CG
Chr2	461200	461900	AT2G01980	Gene	CG
Chr2	488600	489400	AT2G02040	Gene	CG
Chr2	524700	525000	AT2G02090	Gene	CG
Chr2	525700	525900	AT2G02090	Gene	CG
Chr2	526200	526800	AT2G02090	Gene	CG
Chr2	554400	555100	AT2G02160	Gene	CG
Chr2	557300	557500	AT2G02170	Gene	CG
Chr2	584300	584600	AT2G02220	Gene	CG
Chr2	585000	585600	AT2G02220	Gene	CG
Chr2	664400	664600	AT2G02480	Gene	CG
Chr2	691700	692200	AT2G02560	Gene	CG
Chr2	693000	693300	AT2G02560	Gene	CG
Chr2	741800	742000	AT2TE03240	TE	CG
Chr2	763500	764200	AT2G02720	Gene	CG
Chr2	770800	771100	AT2G02740	Gene	CG
Chr2	772100	772300	AT2G02750	Gene	CG
Chr2	775000	775200	AT2G02760	Gene	CG
Chr2	789800	790000	AT2G02790	Gene	CG
Chr2	797200	797400	AT2G02800	Gene	CG
Chr2	802800	803100	AT2G02810	Gene	CG
Chr2	829100	829400	AT2G02860	Gene	CG
Chr2	839100	839700	AT2G02870	Gene	CG
Chr2	862800	863100	AT2G02960	Gene	CG
Chr2	865400	865700	AT2G02970	Gene	CG
Chr2	893800	894000	893572-893850,AT2TE04000	Intergenic,TE	CG
Chr2	953700	954000	AT2G03150	Gene	CG
Chr2	970800	971100	AT2G03220	Gene	CG
Chr2	974100	974600	AT2G03240	Gene	CG
Chr2	974900	975300	AT2G03240	Gene	CG
Chr2	994400	994700	AT2G03270	Gene	CG
Chr2	995100	995400	AT2G03270	Gene	CG
Chr2	1052700	1053100	AT2G03480	Gene	CG
Chr2	1053400	1053900	AT2G03480	Gene	CG
Chr2	1067900	1068500	AT2G03510	Gene	CG
Chr2	1072900	1073300	AT2G03530	Gene	CG
Chr2	1101800	1102000	AT2G03620	Gene	CG
Chr2	1105400	1105800	AT2G03640	Gene	CG
Chr2	1119400	1120200	AT2G03670	Gene	CG
Chr2	1121600	1121800	AT2G03680	Gene	CG
Chr2	1122300	1122500	AT2G03690	Gene	CG
Chr2	1135100	1135500	1133379-1135136,1135476-1137611,AT2TE05140	Intergenic,TE	CG
Chr2	1151300	1151600	AT2G03770	Gene	CG
Chr2	1153000	1153400	AT2G03780	Gene	CG
Chr2	1165500	1165800	AT2G03820	Gene	CG
Chr2	1178800	1179000	1178780-1179984	Intergenic	CG
Chr2	1186600	1186900	AT2G03890	Gene	CG
Chr2	1218400	1219000	1217932-1219937	Intergenic	CG
Chr2	1231400	1231600	AT2TE05540	TE	CG
Chr2	1234500	1234700	1234527-1234528,AT2TE05560,AT2TE05565	Intergenic,TE	CG
Chr2	1251600	1251900	1251391-1252886	Intergenic	CG
Chr2	1252300	1252800	1251391-1252886	Intergenic	CG
Chr2	1283100	1283400	AT2G04030	Gene	CG
Chr2	1335600	1336000	AT2G04040	Gene	CG
Chr2	1387200	1387500	1387298-1388716,AT2TE06380	Intergenic,TE	CG
Chr2	1402900	1403500	AT2G04160	Gene	CG
Chr2	1421200	1422000	1419517-1422029	Intergenic	CG
Chr2	1434600	1435000	AT2TE06610	TE	CG
Chr2	1437700	1437900	AT2TE06620	TE	CG
Chr2	1465200	1465400	1465329-1465608,AT2TE06785	Intergenic,TE	CG
Chr2	1476800	1477500	AT2G04270	Gene	CG
Chr2	1478400	1478900	AT2G04270	Gene	CG
Chr2	1479500	1479700	AT2G04270	Gene	CG
Chr2	1480400	1480700	AT2G04270,AT2G04280	Gene	CG
Chr2	1485500	1486200	AT2TE06885	TE	CG
Chr2	1512500	1513000	AT2TE06955	TE	CG
Chr2	1514400	1514700	AT2G04340	Gene	CG
Chr2	1518200	1518500	AT2G04350	Gene	CG
Chr2	1518800	1519100	AT2G04350	Gene	CG
Chr2	1527900	1528400	AT2G04390	Gene	CG
Chr2	1540300	1540700	AT2G04430	Gene	CG
Chr2	1547800	1548600	AT2TE07145	TE	CG
Chr2	1591400	1591700	AT2G04560	Gene	CG
Chr2	1611200	1611500	AT2G04620	Gene	CG
Chr2	1621500	1621700	1621654-1621788,AT2TE07505	Intergenic,TE	CG
Chr2	1626900	1627300	AT2G04660	Gene	CG
Chr2	1649100	1649400	1648560-1649686	Intergenic	CG
Chr2	1658100	1658500	AT2G04740	Gene	CG
Chr2	1658900	1659200	AT2G04740	Gene	CG
Chr2	1666500	1666700	AT2TE07725	TE	CG
Chr2	1667000	1668400	AT2TE07725	TE	CG
Chr2	1698500	1698700	AT2G04842	Gene	CG
Chr2	1699100	1699600	AT2G04842	Gene	CG
Chr2	1705000	1705600	AT2G04850	Gene	CG
Chr2	1706900	1707900	AT2G04860	Gene	CG
Chr2	1713200	1713700	AT2G04865	Gene	CG
Chr2	1718700	1719300	AT2G04880	Gene	CG
Chr2	1719700	1719900	AT2G04880	Gene	CG
Chr2	1737900	1738100	AT2G04940	Gene	CG
Chr2	1798300	1798700	AT2G05060	Gene	CG
Chr2	1804700	1804900	AT2TE08320	TE	CG
Chr2	1828200	1828400	1827653-1829380	Intergenic	CG
Chr2	1842400	1842800	AT2G05120	Gene	CG
Chr2	1843600	1843900	AT2G05120	Gene	CG
Chr2	1873000	1873500	AT2G05170	Gene	CG
Chr2	1880500	1880700	1880450-1881945	Intergenic	CG
Chr2	1884300	1884700	AT2TE08665	TE	CG
Chr2	1885400	1885600	AT2TE08665	TE	CG
Chr2	1886500	1886800	1886726-1887176,AT2TE08665	Intergenic,TE	CG
Chr2	1892900	1893200	AT2G05210	Gene	CG
Chr2	1893800	1894100	AT2G05210	Gene	CG
Chr2	1911500	1911700	AT2TE08785	TE	CG
Chr2	1926800	1927400	1926441-1928530	Intergenic	CG
Chr2	1932000	1932300	1930906-1933272	Intergenic	CG
Chr2	1936900	1937300	AT2G05320	Gene	CG
Chr2	1945600	1946100	1943164-1946102	Intergenic	CG
Chr2	2034800	2035000	AT2TE09345	TE	CG
Chr2	2036200	2036800	AT2TE09360	TE	CG
Chr2	2039000	2039300	AT2TE09360	TE	CG
Chr2	2041100	2041300	2041281-2041407,AT2TE09360	Intergenic,TE	CG
Chr2	2080100	2080400	AT2TE09500	TE	CG
Chr2	2102000	2102300	2102111-2102765,AT2G05645	Gene,Intergenic	CG
Chr2	2115000	2115400	2114875-2115379,AT2TE09650	Intergenic,TE	CG
Chr2	2133500	2133700	AT2TE09720	TE	CG
Chr2	2137000	2137200	AT2TE09735	TE	CG
Chr2	2144800	2145200	AT2G05710	Gene	CG
Chr2	2146000	2146200	AT2G05710	Gene	CG
Chr2	2172800	2173200	AT2G05755	Gene	CG
Chr2	2190000	2190200	2188592-2191057	Intergenic	CG
Chr2	2262600	2262800	2262567-2263816	Intergenic	CG
Chr2	2263300	2264500	2262567-2263816,2264265-2264686,AT2G05915	Gene,Intergenic	CG
Chr2	2270000	2270300	AT2G05920	Gene	CG
Chr2	2277000	2277400	AT2TE10495	TE	CG
Chr2	2281900	2282300	2282263-2282817,AT2TE10500	Intergenic,TE	CG
Chr2	2294600	2295100	2291556-2295767	Intergenic	CG
Chr2	2302800	2303000	AT2TE10620	TE	CG
Chr2	2306300	2306500	AT2TE10620	TE	CG
Chr2	2323600	2324000	AT2G05990	Gene	CG
Chr2	2325700	2326500	AT2TE10735,AT2TE10740	TE	CG
Chr2	2328700	2329000	AT2G06000	Gene	CG
Chr2	2334200	2334500	AT2G06005	Gene	CG
Chr2	2334800	2335200	AT2G06005	Gene	CG
Chr2	2338100	2338400	AT2G06010	Gene	CG
Chr2	2353200	2353700	AT2G06040	Gene	CG
Chr2	2354400	2354700	AT2G06040	Gene	CG
Chr2	2396100	2396300	AT2TE10975	TE	CG
Chr2	2409400	2409700	AT2TE10980	TE	CG
Chr2	2419500	2419700	AT2TE11040,AT2TE11050	TE	CG
Chr2	2421200	2421800	AT2TE11040,AT2TE11050	TE	CG
Chr2	2423900	2424300	2423651-2425865	Intergenic	CG
Chr2	2431700	2432400	AT2G06210	Gene	CG
Chr2	2494800	2495000	AT2TE11350	TE	CG
Chr2	2500700	2501000	AT2TE11355	TE	CG
Chr2	2632600	2633200	AT2TE11805	TE	CG
Chr2	2661000	2661300	AT2TE11890	TE	CG
Chr2	2717400	2717600	AT2TE12030	TE	CG
Chr2	2720500	2720700	AT2TE12030	TE	CG
Chr2	2723800	2724100	2723974-2724061,AT2TE12050,AT2TE12055	Intergenic,TE	CG
Chr2	2740200	2740500	AT2TE12115	TE	CG
Chr2	2741700	2742100	AT2TE12115	TE	CG
Chr2	2750700	2751000	AT2TE12140	TE	CG
Chr2	2752000	2752400	2752270-2752274,AT2TE12140,AT2TE12160	Intergenic,TE	CG
Chr2	2766000	2766200	AT2TE12225	TE	CG
Chr2	2849200	2849400	AT2TE12470	TE	CG
Chr2	2885600	2886100	2885448-2885744,AT2TE12575	Intergenic,TE	CG
Chr2	2887000	2887300	2886880-2887356	Intergenic	CG
Chr2	2897300	2897700	AT2G06990	Gene	CG
Chr2	2906400	2906600	AT2TE12660	TE	CG
Chr2	2928300	2928800	AT2G07050	Gene	CG
Chr2	2945000	2945200	AT2TE12825	TE	CG
Chr2	2969300	2970000	2969230-2970932	Intergenic	CG
Chr2	2996200	2996600	2996370-2996776,AT2TE13060	Intergenic,TE	CG
Chr2	3025600	3025800	3025684-3025685,3025725-3025828,AT2TE13170,AT2TE13175	Intergenic,TE	CG
Chr2	3078800	3079100	AT2TE13360	TE	CG
Chr2	3175900	3176300	AT2TE13735	TE	CG
Chr2	3229800	3230000	AT2TE13950,AT2TE13955	TE	CG
Chr2	3285500	3285700	3283553-3287552	Intergenic	CG
Chr2	3424600	3424800	3413161-3426263	Intergenic	CG
Chr2	3471200	3471400	3468774-3472305	Intergenic	CG
Chr2	3641900	3642400	AT2TE15880	TE	CG
Chr2	3753000	3753300	AT2TE16230,AT2TE16235	TE	CG
Chr2	3753900	3754100	AT2TE16230,AT2TE16235	TE	CG
Chr2	3755500	3755900	AT2TE16230,AT2TE16235	TE	CG
Chr2	3757300	3757500	AT2TE16230,AT2TE16235	TE	CG
Chr2	3758400	3758800	AT2TE16230,AT2TE16235	TE	CG
Chr2	3759300	3759600	AT2TE16230,AT2TE16235	TE	CG
Chr2	3761000	3761400	AT2TE16230,AT2TE16235	TE	CG
Chr2	3772700	3772900	AT2TE16265	TE	CG
Chr2	3813200	3813400	AT2TE16395	TE	CG
Chr2	3837000	3837300	AT2TE16500,AT2TE16505	TE	CG
Chr2	3943200	3943400	AT2TE16800	TE	CG
Chr2	4041100	4041500	AT2TE17095,AT2TE17110	TE	CG
Chr2	4046400	4046600	AT2TE17115	TE	CG
Chr2	4075200	4075400	4075362-4075363,AT2TE17215,AT2TE17220	Intergenic,TE	CG
Chr2	4095200	4095400	4093895-4096001	Intergenic	CG
Chr2	4096800	4097100	4096920-4097076,4097098-4097104,AT2G10550,AT2TE17315	Gene,Intergenic,TE	CG
Chr2	4162300	4162700	4162304-4162311,AT2TE17595,AT2TE17600	Intergenic,TE	CG
Chr2	4194200	4194500	4194323-4194324,4194442-4194443,AT2TE17695,AT2TE17700,AT2TE17705	Intergenic,TE	CG
Chr2	4218400	4218700	AT2TE17795	TE	CG
Chr2	4221500	4221800	AT2TE17810	TE	CG
Chr2	4227000	4227300	AT2TE17845	TE	CG
Chr2	4242700	4244000	AT2TE17875	TE	CG
Chr2	4292400	4292800	AT2TE18015	TE	CG
Chr2	4311500	4311700	AT2G10940	Gene	CG
Chr2	4348700	4348900	AT2G11005	Gene	CG
Chr2	4363200	4363400	AT2G11010	Gene	CG
Chr2	4366500	4366700	4366640-4366763,AT2G11015	Gene,Intergenic	CG
Chr2	4367000	4367200	AT2TE18375	TE	CG
Chr2	4491600	4491800	AT2TE18830	TE	CG
Chr2	4492800	4493200	AT2TE18830	TE	CG
Chr2	4594800	4595000	AT2TE19055	TE	CG
Chr2	4729700	4730000	AT2TE19615	TE	CG
Chr2	4812000	4812600	4808002-4812329,AT2TE19970	Intergenic,TE	CG
Chr2	4816300	4816600	4816497-4816911,AT2TE19980	Intergenic,TE	CG
Chr2	4992900	4993600	AT2TE20445	TE	CG
Chr2	5009200	5009600	5009227-5009970,AT2TE20530	Intergenic,TE	CG
Chr2	5011300	5011500	AT2G12405	Gene	CG
Chr2	5022100	5022300	5021888-5022877	Intergenic	CG
Chr2	5030000	5030400	5030005-5030655,AT2TE20670	Intergenic,TE	CG
Chr2	5067000	5067200	5067149-5067150,AT2TE20835,AT2TE20840	Intergenic,TE	CG
Chr2	5181300	5181500	5180131-5182766	Intergenic	CG
Chr2	5196200	5196500	AT2TE21295	TE	CG
Chr2	5206000	5206400	AT2TE21295	TE	CG
Chr2	5208300	5208500	AT2TE21295	TE	CG
Chr2	5281500	5281900	AT2TE21530	TE	CG
Chr2	5297700	5298000	AT2TE21605	TE	CG
Chr2	5298600	5298900	AT2TE21605	TE	CG
Chr2	5301100	5301300	AT2TE21605	TE	CG
Chr2	5301600	5301900	AT2TE21605	TE	CG
Chr2	5302200	5302600	AT2TE21605	TE	CG
Chr2	5330500	5330700	5330194-5330887	Intergenic	CG
Chr2	5341100	5341400	AT2TE21710	TE	CG
Chr2	5369700	5369900	AT2TE21760,AT2TE21765	TE	CG
Chr2	5391000	5391400	AT2G13100	Gene	CG
Chr2	5473600	5474000	AT2TE22185,AT2TE22190	TE	CG
Chr2	5476000	5476500	AT2TE22185	TE	CG
Chr2	5477300	5477500	AT2TE22185	TE	CG
Chr2	5479700	5480000	AT2TE22220	TE	CG
Chr2	5538900	5539100	5537881-5539240	Intergenic	CG
Chr2	5647100	5647300	5646632-5647172,AT2G13547	Gene,Intergenic	CG
Chr2	5657200	5657400	5657024-5657467	Intergenic	CG
Chr2	5658600	5658900	5658877-5659075,AT2TE22870	Intergenic,TE	CG
Chr2	5746000	5746200	AT2G13790	Gene	CG
Chr2	5796500	5796900	AT2TE23545	TE	CG
Chr2	5801200	5801400	5801150-5801974	Intergenic	CG
Chr2	5830100	5830700	5830283-5830766,AT2G13895	Gene,Intergenic	CG
Chr2	5855000	5855200	AT2TE23855	TE	CG
Chr2	5955600	5955800	AT2G14120	Gene	CG
Chr2	5979200	5979500	AT2G14170	Gene	CG
Chr2	5990300	5990900	AT2TE24385	TE	CG
Chr2	6042300	6042500	AT2G14260	Gene	CG
Chr2	6047000	6047200	6046890-6047278	Intergenic	CG
Chr2	6105600	6105800	AT2TE24850	TE	CG
Chr2	6107300	6107600	AT2TE24850	TE	CG
Chr2	6283600	6284000	AT2G14680,AT2G14690	Gene	CG
Chr2	6294400	6295000	AT2G14700	Gene	CG
Chr2	6301600	6302100	AT2G14720	Gene	CG
Chr2	6369900	6370200	AT2G14835	Gene	CG
Chr2	6386600	6387000	AT2G14850	Gene	CG
Chr2	6407500	6407700	AT2G14910	Gene	CG
Chr2	6472700	6472900	6472407-6474464	Intergenic	CG
Chr2	6509600	6509800	AT2TE26610	TE	CG
Chr2	6587900	6588200	AT2G15170	Gene	CG
Chr2	6614600	6615000	AT2G15230	Gene	CG
Chr2	6718000	6718400	6717298-6718379,AT2TE27460	Intergenic,TE	CG
Chr2	6718900	6719400	AT2TE27460	TE	CG
Chr2	6722200	6722700	AT2TE27465	TE	CG
Chr2	6723000	6723400	AT2TE27465	TE	CG
Chr2	6725400	6726000	AT2G15420	Gene	CG
Chr2	6726600	6727400	AT2G15420	Gene	CG
Chr2	6728100	6728400	6728183-6728745,AT2G15420	Gene,Intergenic	CG
Chr2	6786400	6786900	6785573-6786931	Intergenic	CG
Chr2	6788600	6789000	AT2G15560	Gene	CG
Chr2	6834200	6834400	AT2G15695	Gene	CG
Chr2	6879300	6879600	AT2G15790	Gene	CG
Chr2	6919600	6920000	AT2G15880	Gene	CG
Chr2	6954200	6954400	AT2TE28325	TE	CG
Chr2	6962500	6962800	AT2TE28345	TE	CG
Chr2	7081000	7081400	7079519-7081081,AT2TE28800	Intergenic,TE	CG
Chr2	7100700	7100900	AT2G16390	Gene	CG
Chr2	7114500	7114700	AT2TE28955	TE	CG
Chr2	7115300	7115600	AT2TE28955	TE	CG
Chr2	7786100	7786300	AT2G17930	Gene	CG
Chr2	7795500	7795900	AT2G17930	Gene	CG
Chr2	7918300	7918600	AT2G18193	Gene	CG
Chr2	8195500	8195700	AT2G18915	Gene	CG
Chr2	8287300	8287500	AT2G19120	Gene	CG
Chr2	9101600	9101900	AT2G21240	Gene	CG
Chr2	9286400	9286800	AT2G21770	Gene	CG
Chr2	9923300	9923500	9923495-9924933,AT2TE42460	Intergenic,TE	CG
Chr2	9945600	9945900	AT2G23350	Gene	CG
Chr2	9960800	9961200	AT2G23390	Gene	CG
Chr2	9961500	9961800	AT2G23390	Gene	CG
Chr2	10098300	10098700	AT2G23740	Gene	CG
Chr2	10185700	10186100	AT2G23945	Gene	CG
Chr2	10201000	10201400	10201081-10201104,AT2G23970,AT2G23980	Gene,Intergenic	CG
Chr2	10203000	10203400	AT2G23980	Gene	CG
Chr2	10217400	10217600	10217542-10217641,AT2G24010	Gene,Intergenic	CG
Chr2	10225500	10226000	AT2G24050	Gene	CG
Chr2	10341900	10342300	AT2G24300	Gene	CG
Chr2	10358400	10358600	AT2G24340	Gene	CG
Chr2	10423700	10424000	AT2G24530	Gene	CG
Chr2	10534000	10534200	10533462-10534133,AT2TE45205	Intergenic,TE	CG
Chr2	10565900	10566100	10565946-10566898,AT2G24780	Gene,Intergenic	CG
Chr2	10618900	10619200	AT2G24960	Gene	CG
Chr2	11123400	11123800	11123428-11123430,AT2G26120,AT2TE47980	Gene,Intergenic,TE	CG
Chr2	11425300	11425500	AT2G26790	Gene	CG
Chr2	11487100	11487500	AT2G26910	Gene	CG
Chr2	11812900	11813100	11812706-11813949	Intergenic	CG
Chr2	12071600	12072000	AT2G28290	Gene	CG
Chr2	12560100	12560300	AT2G29210	Gene	CG
Chr2	13537000	13537300	AT2G31830	Gene	CG
Chr2	13589600	13589900	AT2G31960	Gene	CG
Chr2	13652500	13652900	AT2G32120	Gene	CG
Chr2	13788900	13789200	AT2G32480	Gene	CG
Chr2	13870600	13871100	AT2G32700	Gene	CG
Chr2	15024600	15024900	AT2G35740	Gene	CG
Chr2	15025500	15025700	AT2G35740	Gene	CG
Chr2	16203700	16204100	AT2G38770	Gene	CG
Chr2	18946400	18946600	AT2G46070	Gene	CG
Chr3	53100	53800	AT3G01150	Gene	CG
Chr3	98800	99200	AT3G01310	Gene	CG
Chr3	129200	130200	AT3G01345	Gene	CG
Chr3	136700	137000	AT3G01350,AT3G01360	Gene	CG
Chr3	175300	175500	AT3G01460	Gene	CG
Chr3	176500	176900	AT3G01460	Gene	CG
Chr3	177800	178200	AT3G01460	Gene	CG
Chr3	180300	180700	AT3G01460	Gene	CG
Chr3	227800	228100	AT3G01590	Gene	CG
Chr3	235900	236400	AT3G01620	Gene	CG
Chr3	383400	384200	AT3G02130	Gene	CG
Chr3	395200	395500	AT3G02160	Gene	CG
Chr3	424300	424600	AT3G02250	Gene	CG
Chr3	431800	432400	AT3G02260	Gene	CG
Chr3	441800	442400	AT3G02260	Gene	CG
Chr3	442700	443000	AT3G02260	Gene	CG
Chr3	457100	457600	AT3G02280	Gene	CG
Chr3	462300	462700	AT3G02300	Gene	CG
Chr3	471700	472000	AT3G02320	Gene	CG
Chr3	472800	473200	AT3G02320	Gene	CG
Chr3	578200	578500	AT3G02680	Gene	CG
Chr3	690500	690700	AT3G03050	Gene	CG
Chr3	726600	726800	AT3G03140	Gene	CG
Chr3	802100	802300	AT3G03380	Gene	CG
Chr3	802700	803100	AT3G03380	Gene	CG
Chr3	804700	805200	AT3G03380	Gene	CG
Chr3	861800	862000	AT3G03580	Gene	CG
Chr3	937900	938100	AT3G03740	Gene	CG
Chr3	1068900	1069100	AT3G04080	Gene	CG
Chr3	1117000	1117400	AT3G04240	Gene	CG
Chr3	1149600	1149900	AT3G04340	Gene	CG
Chr3	1190800	1191000	AT3G04470	Gene	CG
Chr3	1210500	1210700	1209869-1211762	Intergenic	CG
Chr3	1236800	1237300	AT3G04580	Gene	CG
Chr3	1249200	1249400	AT3G04605,AT3TE05245	Gene,TE	CG
Chr3	1270300	1270500	AT3G04680	Gene	CG
Chr3	1356700	1356900	AT3G04910	Gene	CG
Chr3	1402400	1403000	AT3G05040	Gene	CG
Chr3	1611700	1611900	AT3G05545	Gene	CG
Chr3	1636900	1637100	AT3G05630	Gene	CG
Chr3	1637800	1638000	AT3G05630	Gene	CG
Chr3	1654900	1655300	AT3G05670	Gene	CG
Chr3	1662800	1663300	AT3G05680	Gene	CG
Chr3	1677000	1677300	AT3G05690	Gene	CG
Chr3	1708800	1709400	AT3G05760	Gene	CG
Chr3	1744300	1744500	AT3G05850,AT3TE07330	Gene,TE	CG
Chr3	1802700	1803100	AT3G06010	Gene	CG
Chr3	1803400	1803700	AT3G06010	Gene	CG
Chr3	1804200	1804400	AT3G06010	Gene	CG
Chr3	1806100	1806300	AT3G06010	Gene	CG
Chr3	1869200	1869400	AT3G06170	Gene	CG
Chr3	1882200	1882500	AT3G06210	Gene	CG
Chr3	1890100	1891300	AT3G06250	Gene	CG
Chr3	1942700	1943100	AT3G06400	Gene	CG
Chr3	1944900	1945400	AT3G06400	Gene	CG
Chr3	1962700	1963500	1961205-1963668	Intergenic	CG
Chr3	1974500	1974700	AT3G06440	Gene	CG
Chr3	1986000	1986500	AT3G06480,AT3TE08370	Gene,TE	CG
Chr3	2019100	2019400	AT3G06510	Gene	CG
Chr3	2026900	2027200	AT3G06530	Gene	CG
Chr3	2049400	2049800	AT3G06580	Gene	CG
Chr3	2071000	2071200	AT3G06630	Gene	CG
Chr3	2084700	2084900	AT3G66652	Gene	CG
Chr3	2106000	2106300	AT3G06670	Gene	CG
Chr3	2148300	2148900	AT3G06810	Gene	CG
Chr3	2152100	2152300	AT3G06820	Gene	CG
Chr3	2164900	2165300	AT3G06860	Gene	CG
Chr3	2183300	2183500	AT3G06920	Gene	CG
Chr3	2191200	2191400	AT3G06940,AT3TE09220	Gene,TE	CG
Chr3	2223000	2223400	2221702-2223001,AT3G07030,AT3TE09350	Gene,Intergenic,TE	CG
Chr3	2246200	2246600	AT3G07100	Gene	CG
Chr3	2249400	2249900	AT3G07100	Gene	CG
Chr3	2270500	2270800	AT3G07160	Gene	CG
Chr3	2278400	2278600	AT3G07160	Gene	CG
Chr3	2281300	2281500	AT3G07170	Gene	CG
Chr3	2293700	2293900	AT3G07210	Gene	CG
Chr3	2316800	2317000	AT3G07270	Gene	CG
Chr3	2430400	2430600	AT3G07610	Gene	CG
Chr3	2545300	2545700	AT3G07980	Gene	CG
Chr3	2589200	2589900	AT3G08530	Gene	CG
Chr3	2598700	2599100	AT3G08550	Gene	CG
Chr3	2624800	2625300	AT3G08650	Gene	CG
Chr3	2652300	2652500	AT3G08730	Gene	CG
Chr3	2658200	2658400	AT3G08760	Gene	CG
Chr3	2689500	2689900	AT3G08850	Gene	CG
Chr3	2692000	2692700	AT3G08850	Gene	CG
Chr3	2720800	2721200	AT3G08943	Gene	CG
Chr3	2728600	2728900	AT3G08950	Gene	CG
Chr3	2735100	2735400	AT3G08960	Gene	CG
Chr3	2766700	2767000	AT3G09060	Gene	CG
Chr3	2783400	2783800	AT3G09090	Gene	CG
Chr3	2784800	2785700	AT3G09090	Gene	CG
Chr3	2788400	2788800	AT3G09100	Gene	CG
Chr3	2791300	2791500	AT3G09100	Gene	CG
Chr3	2813000	2813300	AT3TE11850	TE	CG
Chr3	2880800	2881000	AT3G09370	Gene	CG
Chr3	2902300	2902600	AT3G09430	Gene	CG
Chr3	2908600	2908800	AT3G09450	Gene	CG
Chr3	2938100	2938500	AT3G09560	Gene	CG
Chr3	2941500	2941700	AT3G09570	Gene	CG
Chr3	3136500	3136700	AT3G10140	Gene	CG
Chr3	3137900	3138100	AT3G10150	Gene	CG
Chr3	3140600	3140800	AT3G10160	Gene	CG
Chr3	3148900	3149200	AT3G10180	Gene	CG
Chr3	3164600	3164900	AT3G10230	Gene	CG
Chr3	3217500	3218900	AT3G10370	Gene	CG
Chr3	3221700	3222100	AT3G10380	Gene	CG
Chr3	3227300	3227500	AT3G10380	Gene	CG
Chr3	3230600	3230900	AT3G10390	Gene	CG
Chr3	3242000	3242200	AT3G10420	Gene	CG
Chr3	3270000	3270300	AT3G10490	Gene	CG
Chr3	3273600	3273800	AT3G10500	Gene	CG
Chr3	3287900	3288600	AT3G10530	Gene	CG
Chr3	3328200	3328500	AT3G10650	Gene	CG
Chr3	3372900	3373100	AT3G10770	Gene	CG
Chr3	3382200	3382600	AT3G10810	Gene	CG
Chr3	3433500	3433700	AT3G10970	Gene	CG
Chr3	3486100	3486500	AT3G11130	Gene	CG
Chr3	3645500	3645700	AT3G11560,AT3G11570	Gene	CG
Chr3	3720500	3720800	AT3G11760	Gene	CG
Chr3	3756700	3757000	AT3G11890	Gene	CG
Chr3	3766300	3766700	AT3G11910	Gene	CG
Chr3	3784400	3784800	AT3G11950	Gene	CG
Chr3	3790300	3790500	AT3G11960	Gene	CG
Chr3	3793000	3793200	AT3G11960	Gene	CG
Chr3	3794400	3795100	AT3G11964	Gene	CG
Chr3	3795600	3795800	AT3G11964	Gene	CG
Chr3	3802600	3802900	AT3G11964	Gene	CG
Chr3	3804000	3804200	AT3G11964	Gene	CG
Chr3	3807500	3807700	AT3TE16035	TE	CG
Chr3	3812500	3813000	3812643-3812754,AT3TE16035,AT3TE16040	Intergenic,TE	CG
Chr3	3827300	3827500	AT3G12020	Gene	CG
Chr3	3908300	3908600	AT3G12250	Gene	CG
Chr3	3914500	3914700	AT3G12280	Gene	CG
Chr3	3917000	3917200	AT3G12280	Gene	CG
Chr3	3934900	3935300	AT3G12360	Gene	CG
Chr3	3936100	3936400	AT3G12360	Gene	CG
Chr3	3989900	3990100	AT3G12570	Gene	CG
Chr3	4030800	4031500	AT3G12690	Gene	CG
Chr3	4051300	4051600	AT3G12740	Gene	CG
Chr3	4057700	4058200	AT3G12770	Gene	CG
Chr3	4069400	4069800	AT3G12810	Gene	CG
Chr3	4070600	4070800	AT3G12810	Gene	CG
Chr3	4213000	4213400	AT3G13100	Gene	CG
Chr3	4228100	4228600	AT3G13150	Gene	CG
Chr3	4259300	4259500	AT3G13225	Gene	CG
Chr3	4260200	4260400	AT3G13225	Gene	CG
Chr3	4334200	4334400	AT3G13340	Gene	CG
Chr3	4349400	4349600	AT3G13380	Gene	CG
Chr3	4412600	4412800	AT3G13530	Gene	CG
Chr3	4426100	4426600	AT3G13560	Gene	CG
Chr3	4451200	4451600	AT3G13620	Gene	CG
Chr3	4664100	4664400	AT3G14075	Gene	CG
Chr3	4669500	4669700	AT3G14090	Gene	CG
Chr3	4681700	4682100	AT3G14120	Gene	CG
Chr3	4684700	4684900	AT3G14120	Gene	CG
Chr3	4703700	4703900	AT3G14172	Gene	CG
Chr3	4721900	4722100	AT3TE19925	TE	CG
Chr3	4859600	4859800	AT3G14470	Gene	CG
Chr3	4893600	4893900	AT3G14570	Gene	CG
Chr3	4897700	4898000	AT3G14570	Gene	CG
Chr3	4919100	4919300	AT3G14630	Gene	CG
Chr3	4923400	4923600	AT3G14650	Gene	CG
Chr3	4925800	4926100	AT3G14660	Gene	CG
Chr3	4927500	4928000	4927594-4927847,AT3G14670,AT3TE20770,AT3TE20775	Gene,Intergenic,TE	CG
Chr3	4938500	4938700	AT3G14690	Gene	CG
Chr3	4947400	4947800	AT3G14720	Gene	CG
Chr3	4949400	4950300	AT3G14730	Gene	CG
Chr3	4954700	4955000	AT3G14750	Gene	CG
Chr3	4967800	4968600	AT3TE20930	TE	CG
Chr3	4984400	4984600	AT3G14830	Gene	CG
Chr3	5217200	5217500	AT3G15470	Gene	CG
Chr3	5217900	5218400	AT3G15470	Gene	CG
Chr3	5331900	5332500	AT3G15730	Gene	CG
Chr3	5333200	5333400	AT3G15730	Gene	CG
Chr3	5383800	5384500	AT3G15920	Gene	CG
Chr3	5395600	5395800	AT3G15940	Gene	CG
Chr3	5434800	5435300	AT3G16010	Gene	CG
Chr3	5435700	5435900	AT3G16010	Gene	CG
Chr3	5448500	5448800	AT3G16060	Gene	CG
Chr3	5450500	5450700	AT3G16060	Gene	CG
Chr3	5659600	5660300	AT3G16620	Gene	CG
Chr3	5663200	5663500	AT3G16630	Gene	CG
Chr3	5736400	5737200	AT3G16830	Gene	CG
Chr3	5947400	5947700	AT3G17365	Gene	CG
Chr3	5973700	5974200	AT3G17450	Gene	CG
Chr3	5980900	5981100	AT3G17470	Gene	CG
Chr3	5981400	5981600	AT3G17470	Gene	CG
Chr3	6025800	6026200	AT3G17611	Gene	CG
Chr3	6030100	6030300	AT3G17630	Gene	CG
Chr3	6030800	6031200	AT3G17630	Gene	CG
Chr3	6075700	6076200	AT3G17750	Gene	CG
Chr3	6103400	6103900	AT3G17830	Gene	CG
Chr3	6108000	6108300	AT3G17840	Gene	CG
Chr3	6176800	6177000	AT3G18040	Gene	CG
Chr3	6201900	6202100	AT3G18100	Gene	CG
Chr3	6202600	6203000	AT3G18100	Gene	CG
Chr3	6222300	6222600	AT3G18160	Gene	CG
Chr3	6241900	6242200	AT3G18215	Gene	CG
Chr3	6276900	6277600	AT3G18290	Gene	CG
Chr3	6461000	6461900	AT3G18770	Gene	CG
Chr3	6643900	6644100	AT3G19190	Gene	CG
Chr3	6644900	6645100	AT3G19190	Gene	CG
Chr3	6691600	6691900	AT3G19300	Gene	CG
Chr3	6708300	6708800	AT3G19360	Gene	CG
Chr3	6824700	6825100	AT3G19650	Gene	CG
Chr3	6828900	6829200	AT3G19670	Gene	CG
Chr3	6831100	6831500	AT3G19670	Gene	CG
Chr3	6856400	6857500	AT3G19740	Gene	CG
Chr3	6860900	6861300	AT3G19740	Gene	CG
Chr3	6861700	6862100	AT3G19740	Gene	CG
Chr3	6865700	6866100	AT3G19760	Gene	CG
Chr3	6868300	6868600	AT3G19770	Gene	CG
Chr3	6874100	6874600	AT3G19780	Gene	CG
Chr3	6886100	6887000	AT3G19830	Gene	CG
Chr3	6892200	6892700	AT3G19840	Gene	CG
Chr3	6893300	6893900	AT3G19840	Gene	CG
Chr3	6905400	6905700	AT3G19860	Gene	CG
Chr3	6909200	6909500	AT3G19870	Gene	CG
Chr3	6909800	6910200	AT3G19870	Gene	CG
Chr3	6910600	6910900	AT3G19870	Gene	CG
Chr3	6918200	6918400	AT3G19895	Gene	CG
Chr3	6919800	6920200	AT3G19895	Gene	CG
Chr3	6922800	6923200	AT3G19900	Gene	CG
Chr3	6959900	6960400	AT3G19970	Gene	CG
Chr3	6963600	6964000	AT3G19980	Gene	CG
Chr3	6970100	6970300	AT3G20000	Gene	CG
Chr3	6974800	6975200	AT3G20010	Gene	CG
Chr3	6984500	6984700	AT3G20020	Gene	CG
Chr3	6985100	6985300	AT3G20020	Gene	CG
Chr3	7000200	7000600	AT3G20050	Gene	CG
Chr3	7016900	7017200	AT3G20090	Gene	CG
Chr3	7020200	7020600	AT3G20100	Gene	CG
Chr3	7035500	7035700	AT3G20150	Gene	CG
Chr3	7042900	7043200	AT3G20170	Gene	CG
Chr3	7048600	7049300	AT3G20200	Gene	CG
Chr3	7050300	7050700	AT3G20200	Gene	CG
Chr3	7060900	7061600	AT3G20250	Gene	CG
Chr3	7073200	7073700	AT3G20280	Gene	CG
Chr3	7075800	7076100	AT3G20290	Gene	CG
Chr3	7098600	7098800	AT3G20350	Gene	CG
Chr3	7126800	7127700	AT3G20440	Gene	CG
Chr3	7225500	7226100	AT3G20660	Gene	CG
Chr3	7320700	7321200	7321054-7323683,AT3G20890	Gene,Intergenic	CG
Chr3	7329200	7329400	AT3G20920	Gene	CG
Chr3	7335200	7335500	AT3G20935	Gene	CG
Chr3	7403100	7403300	AT3G21110	Gene	CG
Chr3	7414900	7415200	AT3G21160	Gene	CG
Chr3	7416300	7416500	AT3G21160	Gene	CG
Chr3	7461700	7461900	AT3G21250	Gene	CG
Chr3	7478400	7478700	AT3G21280	Gene	CG
Chr3	7484400	7484900	AT3G21290	Gene	CG
Chr3	7486500	7487000	AT3G21290	Gene	CG
Chr3	7490400	7490700	AT3G21295	Gene	CG
Chr3	7491400	7492200	AT3G21295	Gene	CG
Chr3	7493100	7493300	7492602-7493439	Intergenic	CG
Chr3	7494300	7494700	AT3G21300	Gene	CG
Chr3	7545200	7545600	AT3G21430	Gene	CG
Chr3	7565900	7566500	7565074-7567730	Intergenic	CG
Chr3	7569100	7569500	AT3G21480	Gene	CG
Chr3	7582300	7582600	AT3G21520	Gene	CG
Chr3	7587700	7588000	AT3G21540	Gene	CG
Chr3	7589300	7589800	AT3G21540	Gene	CG
Chr3	7600200	7600800	AT3G21570	Gene	CG
Chr3	7611900	7612600	AT3G21620	Gene	CG
Chr3	7616500	7616700	AT3G21630	Gene	CG
Chr3	7823800	7824400	AT3G22170	Gene	CG
Chr3	7829600	7830400	AT3G22180	Gene	CG
Chr3	7832700	7833200	AT3G22190	Gene	CG
Chr3	7850000	7850400	7849375-7850391,AT3TE32940	Intergenic,TE	CG
Chr3	7875500	7876100	AT3G22270	Gene	CG
Chr3	7876400	7877800	AT3G22270	Gene	CG
Chr3	7884400	7884700	AT3G22290	Gene	CG
Chr3	7889000	7889700	AT3G22310	Gene	CG
Chr3	7894900	7895100	AT3G22330	Gene	CG
Chr3	7917700	7918800	AT3G22380	Gene	CG
Chr3	7961300	7961600	AT3G22440	Gene	CG
Chr3	8006700	8007100	AT3G22600	Gene	CG
Chr3	8132700	8132900	8132706-8134190,AT3G22940	Gene,Intergenic	CG
Chr3	8160400	8160700	AT3G22980,AT3TE34225	Gene,TE	CG
Chr3	8161600	8162000	AT3G22980,AT3TE34225	Gene,TE	CG
Chr3	8204100	8204400	AT3G23070	Gene	CG
Chr3	8256000	8256300	AT3G23150	Gene	CG
Chr3	8257000	8257300	AT3G23150	Gene	CG
Chr3	8260700	8260900	AT3G23160	Gene	CG
Chr3	8323500	8323900	AT3G23280	Gene	CG
Chr3	8342500	8342700	AT3G23310	Gene	CG
Chr3	8367900	8368100	8366922-8368059,AT3TE35070	Intergenic,TE	CG
Chr3	8385200	8385600	AT3G23410	Gene	CG
Chr3	8410900	8411200	AT3G23450,AT3TE35255	Gene,TE	CG
Chr3	8423000	8423500	8422916-8423011,AT3G23490	Gene,Intergenic	CG
Chr3	8472500	8472800	AT3G23590	Gene	CG
Chr3	8526900	8527200	8527173-8527239,AT3G23680	Gene,Intergenic	CG
Chr3	8560100	8560300	AT3G23750	Gene	CG
Chr3	8570300	8570500	AT3G23780	Gene	CG
Chr3	8571100	8571800	AT3G23780	Gene	CG
Chr3	8577700	8577900	AT3G23790	Gene	CG
Chr3	8643500	8643700	AT3G23920	Gene	CG
Chr3	8676600	8676800	AT3G24010	Gene	CG
Chr3	8681100	8681300	AT3G24040	Gene	CG
Chr3	8698800	8699200	AT3G24090	Gene	CG
Chr3	8731700	8731900	AT3G24170	Gene	CG
Chr3	8748800	8749300	AT3G24200	Gene	CG
Chr3	8782700	8783000	AT3G24240	Gene	CG
Chr3	8794500	8794700	AT3G24260	Gene	CG
Chr3	8823400	8823600	AT3G24320	Gene	CG
Chr3	8824100	8825300	AT3G24320	Gene	CG
Chr3	8826600	8827000	AT3G24320	Gene	CG
Chr3	8869300	8869500	AT3G24430	Gene	CG
Chr3	8876400	8876700	AT3G24440	Gene	CG
Chr3	8937500	8938700	8936775-8937588,8937776-8938106,8938641-8941066,AT3G24516,AT3G24517	Gene,Intergenic	CG
Chr3	8945900	8946600	AT3G24530	Gene	CG
Chr3	8956300	8956700	AT3G24542	Gene	CG
Chr3	9029800	9030000	9029948-9030006,AT3G24715	Gene,Intergenic	CG
Chr3	9076800	9077100	AT3G24870	Gene	CG
Chr3	9086600	9087000	AT3G24880	Gene	CG
Chr3	9088000	9088200	AT3G24880	Gene	CG
Chr3	9091700	9092000	AT3G24880	Gene	CG
Chr3	9107200	9107400	AT3G24982	Gene	CG
Chr3	9157300	9157500	AT3G25150	Gene	CG
Chr3	9189500	9189700	AT3G25230	Gene	CG
Chr3	9197600	9197800	9197124-9199438	Intergenic	CG
Chr3	9202300	9202500	9202000-9202880	Intergenic	CG
Chr3	9214500	9214800	AT3G25410	Gene	CG
Chr3	9225000	9225300	AT3G25440	Gene	CG
Chr3	9227300	9228000	AT3TE38565	TE	CG
Chr3	9231600	9232200	AT3G25460	Gene	CG
Chr3	9237400	9237800	AT3TE38595	TE	CG
Chr3	9239300	9239700	AT3TE38595	TE	CG
Chr3	9278100	9278300	AT3G25545	Gene	CG
Chr3	9355500	9356300	AT3G25690	Gene	CG
Chr3	9379600	9380300	9377178-9379916,9380068-9380234,AT3G25719,AT3G25720	Gene,Intergenic	CG
Chr3	9388100	9388400	AT3TE39220	TE	CG
Chr3	9423000	9423300	AT3G25800	Gene	CG
Chr3	9520100	9520300	AT3G26040	Gene	CG
Chr3	9534400	9534700	AT3G26090	Gene	CG
Chr3	9538700	9538900	AT3G26100	Gene	CG
Chr3	9539600	9539800	AT3G26100	Gene	CG
Chr3	9552500	9552700	AT3G26125	Gene	CG
Chr3	9576000	9576200	9576191-9576220,AT3TE39975	Intergenic,TE	CG
Chr3	9608600	9608800	AT3TE40125	TE	CG
Chr3	9654100	9654700	AT3G26350	Gene	CG
Chr3	9668600	9668900	AT3G26400	Gene	CG
Chr3	9669700	9670100	AT3G26410	Gene	CG
Chr3	9672600	9673100	AT3G26420,AT3G26430	Gene	CG
Chr3	9673400	9673600	AT3G26420,AT3G26430	Gene	CG
Chr3	9679100	9679500	AT3G26440	Gene	CG
Chr3	9687500	9687800	AT3G26470,AT3G26480	Gene	CG
Chr3	9688800	9689300	AT3G26480	Gene	CG
Chr3	9697700	9697900	AT3TE40425	TE	CG
Chr3	9708900	9709100	AT3G26500	Gene	CG
Chr3	9744900	9745700	AT3G26540	Gene	CG
Chr3	9750100	9751200	AT3G26560	Gene	CG
Chr3	9751500	9752000	AT3G26560	Gene	CG
Chr3	9771000	9771700	AT3G26600	Gene	CG
Chr3	9783900	9784400	9783727-9784725	Intergenic	CG
Chr3	9785100	9786200	AT3TE40735	TE	CG
Chr3	9787000	9787200	AT3TE40735	TE	CG
Chr3	9789300	9789900	AT3G26618	Gene	CG
Chr3	9791600	9791900	AT3G26630	Gene	CG
Chr3	9794000	9794300	AT3G26640	Gene	CG
Chr3	9819600	9820100	AT3G26720	Gene	CG
Chr3	9825200	9825600	AT3G26730	Gene	CG
Chr3	9851700	9852400	AT3G26782	Gene	CG
Chr3	9869200	9869500	AT3G26810	Gene	CG
Chr3	9884200	9884500	AT3G26820	Gene	CG
Chr3	9894500	9894800	AT3G26840	Gene	CG
Chr3	9915800	9917000	AT3G26910	Gene	CG
Chr3	9917500	9917900	AT3G26910	Gene	CG
Chr3	9933500	9934400	AT3G26935	Gene	CG
Chr3	9941600	9942400	AT3G26950	Gene	CG
Chr3	9948800	9949200	AT3G26990	Gene	CG
Chr3	9962000	9962300	AT3G27020	Gene	CG
Chr3	9998800	9999000	AT3G27110	Gene	CG
Chr3	10025000	10025200	AT3G27170	Gene	CG
Chr3	10071500	10071700	AT3G27260	Gene	CG
Chr3	10072100	10072400	AT3G27260	Gene	CG
Chr3	10091900	10092200	AT3G27320	Gene	CG
Chr3	10098500	10098900	AT3G27325	Gene	CG
Chr3	10101400	10101600	AT3G27325	Gene	CG
Chr3	10106000	10106400	10105360-10106067,10106099-10106100,AT3TE42070,AT3TE42075	Intergenic,TE	CG
Chr3	10110900	10111400	AT3TE42075	TE	CG
Chr3	10134100	10134800	AT3G27390	Gene	CG
Chr3	10164800	10165000	AT3G27470	Gene	CG
Chr3	10171900	10172100	10171719-10173220	Intergenic	CG
Chr3	10195000	10195500	AT3G27530	Gene	CG
Chr3	10195900	10196300	AT3G27530	Gene	CG
Chr3	10197600	10197800	AT3G27530	Gene	CG
Chr3	10211100	10211500	AT3G27560	Gene	CG
Chr3	10286500	10286900	AT3G27770	Gene	CG
Chr3	10316600	10317400	AT3G27820	Gene	CG
Chr3	10331600	10332000	AT3G27870	Gene	CG
Chr3	10332800	10333000	AT3G27870	Gene	CG
Chr3	10333800	10334000	AT3G27870	Gene	CG
Chr3	10334400	10334600	AT3G27870	Gene	CG
Chr3	10334900	10335100	AT3G27870	Gene	CG
Chr3	10375200	10375400	AT3G27940,AT3TE43085	Gene,TE	CG
Chr3	10381400	10381800	AT3G27960	Gene	CG
Chr3	10395200	10395500	AT3G27980	Gene	CG
Chr3	10428200	10428800	AT3G28030	Gene	CG
Chr3	10471900	10472300	AT3G28150	Gene	CG
Chr3	10478000	10478800	AT3TE43550	TE	CG
Chr3	10479500	10479700	AT3TE43550	TE	CG
Chr3	10493300	10493600	10493216-10493462,AT3TE43600	Intergenic,TE	CG
Chr3	10499300	10499500	AT3G28170	Gene	CG
Chr3	10514600	10515000	10513057-10514634,10514762-10517674,AT3G28193	Gene,Intergenic	CG
Chr3	10539000	10539500	AT3G28270	Gene	CG
Chr3	10560100	10561400	10560431-10560761,10561068-10561604,AT3TE43895,AT3TE43900	Intergenic,TE	CG
Chr3	10635100	10635300	10633967-10635157,AT3TE44210	Intergenic,TE	CG
Chr3	10641500	10642100	10642071-10642087,AT3G28410,AT3TE44230	Gene,Intergenic,TE	CG
Chr3	10658200	10658400	AT3G28430	Gene	CG
Chr3	10667800	10669200	AT3G28450	Gene	CG
Chr3	10674600	10674900	AT3G28470	Gene	CG
Chr3	10676700	10677100	AT3G28480	Gene	CG
Chr3	10689000	10689200	AT3G28520	Gene	CG
Chr3	10729700	10730200	AT3G28630	Gene	CG
Chr3	10745800	10746900	AT3G28670	Gene	CG
Chr3	10748900	10749300	AT3G28680	Gene	CG
Chr3	10756800	10757200	AT3G28690	Gene	CG
Chr3	10773200	10773700	AT3G28710	Gene	CG
Chr3	10779900	10780300	AT3G28715	Gene	CG
Chr3	10783400	10784000	AT3G28720	Gene	CG
Chr3	10786100	10786400	AT3G28730	Gene	CG
Chr3	10786800	10788000	AT3G28730	Gene	CG
Chr3	10792400	10792700	AT3G28750	Gene	CG
Chr3	10793100	10794600	AT3G28760	Gene	CG
Chr3	10797300	10797500	AT3G28770	Gene	CG
Chr3	10806200	10807700	AT3G28780,AT3TE44935	Gene,TE	CG
Chr3	10809100	10809300	10808458-10809500	Intergenic	CG
Chr3	10869500	10869700	10869278-10869742	Intergenic	CG
Chr3	10870500	10871100	AT3G28860	Gene	CG
Chr3	10873300	10873500	AT3G28860	Gene	CG
Chr3	10930200	10930500	10929735-10930888	Intergenic	CG
Chr3	10953700	10953900	10953862-10955054,AT3TE45550	Intergenic,TE	CG
Chr3	10975400	10976000	AT3TE45620	TE	CG
Chr3	10984600	10984900	AT3G28960,AT3TE45655	Gene,TE	CG
Chr3	10985300	10985500	AT3G28960	Gene	CG
Chr3	10988900	10989100	AT3G28970	Gene	CG
Chr3	11016800	11017000	AT3TE45800	TE	CG
Chr3	11020300	11020600	AT3TE45800	TE	CG
Chr3	11028500	11029000	11028585-11030064,AT3G29036	Gene,Intergenic	CG
Chr3	11032300	11032500	11032284-11032389,AT3TE45865	Intergenic,TE	CG
Chr3	11046700	11046900	AT3G29060	Gene	CG
Chr3	11074400	11074600	AT3G29090	Gene	CG
Chr3	11102500	11103100	AT3G29130	Gene	CG
Chr3	11112700	11112900	11112456-11114052	Intergenic	CG
Chr3	11129700	11130100	AT3G29160	Gene	CG
Chr3	11147400	11147600	11146916-11148215	Intergenic	CG
Chr3	11149500	11150000	AT3G29180	Gene	CG
Chr3	11150600	11150900	AT3G29180	Gene	CG
Chr3	11155800	11156100	AT3G29185	Gene	CG
Chr3	11160600	11161000	AT3G29190	Gene	CG
Chr3	11171000	11171500	11170719-11171824	Intergenic	CG
Chr3	11189800	11190100	AT3G29230	Gene	CG
Chr3	11235800	11236100	AT3G29270	Gene	CG
Chr3	11238700	11239100	AT3G29290	Gene	CG
Chr3	11239400	11239600	AT3G29290	Gene	CG
Chr3	11256900	11257400	AT3G29320	Gene	CG
Chr3	11257700	11257900	AT3G29320,AT3G29330	Gene	CG
Chr3	11267800	11268500	AT3G29360	Gene	CG
Chr3	11290700	11291100	AT3G29390	Gene	CG
Chr3	11291400	11291700	AT3G29390	Gene	CG
Chr3	11292700	11292900	AT3G29390	Gene	CG
Chr3	11297700	11298300	AT3G29400	Gene	CG
Chr3	11341600	11341800	AT3TE47235	TE	CG
Chr3	11352300	11352500	11348854-11352479,AT3TE47275	Intergenic,TE	CG
Chr3	11355700	11356000	AT3TE47280	TE	CG
Chr3	11368600	11369500	11367721-11369855	Intergenic	CG
Chr3	11407100	11408100	AT3TE47555,AT3TE47560	TE	CG
Chr3	11413000	11413200	11413061-11414125,AT3TE47555	Intergenic,TE	CG
Chr3	11414000	11414200	11413061-11414125,AT3TE47580	Intergenic,TE	CG
Chr3	11414500	11414700	11414552-11415794,AT3TE47580	Intergenic,TE	CG
Chr3	11423300	11423500	AT3TE47595	TE	CG
Chr3	11427900	11428100	AT3TE47620	TE	CG
Chr3	11486200	11486500	11482931-11487925	Intergenic	CG
Chr3	11498100	11498300	11497735-11498790	Intergenic	CG
Chr3	11512300	11512600	11509345-11512845	Intergenic	CG
Chr3	11514100	11514300	AT3TE47975	TE	CG
Chr3	11523400	11523600	AT3TE47985	TE	CG
Chr3	11548700	11549100	AT3TE48070	TE	CG
Chr3	11559600	11559900	AT3TE48110	TE	CG
Chr3	11586000	11586200	11585241-11587319	Intergenic	CG
Chr3	11649900	11650400	AT3G29770	Gene	CG
Chr3	11669800	11670100	11669787-11669893,AT3TE48485	Intergenic,TE	CG
Chr3	11674600	11674800	11674508-11674915	Intergenic	CG
Chr3	11684000	11684200	AT3TE48540	TE	CG
Chr3	11693000	11693400	11692551-11693095,AT3G29790,AT3TE48560	Gene,Intergenic,TE	CG
Chr3	11724500	11724700	11724227-11724506,AT3TE48830	Intergenic,TE	CG
Chr3	11743500	11743800	AT3TE48905	TE	CG
Chr3	11753100	11753700	11751873-11758304	Intergenic	CG
Chr3	11793800	11794600	AT3TE49090	TE	CG
Chr3	11796800	11797100	AT3TE49090	TE	CG
Chr3	11800500	11801100	11800524-11800780,AT3TE49105,AT3TE49110	Intergenic,TE	CG
Chr3	11805200	11805600	11801685-11805215,11805375-11805376,AT3TE49125,AT3TE49130	Intergenic,TE	CG
Chr3	11814800	11815200	11813765-11815361	Intergenic	CG
Chr3	11852200	11852500	AT3TE49325	TE	CG
Chr3	11880800	11881000	AT3G30230	Gene	CG
Chr3	11921800	11922200	AT3G30300	Gene	CG
Chr3	11975700	11976400	AT3G30380	Gene	CG
Chr3	12004600	12005000	AT3TE50025	TE	CG
Chr3	12007600	12008000	12007884-12008197,AT3TE50025	Intergenic,TE	CG
Chr3	12019600	12020100	12019601-12019602,AT3TE50115,AT3TE50120	Intergenic,TE	CG
Chr3	12041400	12041600	12041211-12046225	Intergenic	CG
Chr3	12043900	12044900	12041211-12046225	Intergenic	CG
Chr3	12045400	12046100	12041211-12046225	Intergenic	CG
Chr3	12046500	12046700	AT3TE50155	TE	CG
Chr3	12047000	12047300	12046707-12047816	Intergenic	CG
Chr3	12075100	12075300	12075080-12075477	Intergenic	CG
Chr3	12077600	12077900	AT3TE50295	TE	CG
Chr3	12094900	12095100	12094580-12095373	Intergenic	CG
Chr3	12095600	12096000	12095661-12096080,AT3TE50320	Intergenic,TE	CG
Chr3	12110000	12110200	AT3TE50375	TE	CG
Chr3	12110800	12111400	AT3TE50375	TE	CG
Chr3	12112200	12112600	AT3TE50375	TE	CG
Chr3	12114300	12114600	AT3TE50375	TE	CG
Chr3	12117500	12117800	AT3TE50375	TE	CG
Chr3	12119300	12119500	AT3TE50375	TE	CG
Chr3	12120600	12120800	AT3TE50375	TE	CG
Chr3	12144700	12144900	12144047-12144792,AT3G30540	Gene,Intergenic	CG
Chr3	12146200	12146400	AT3G30540	Gene	CG
Chr3	12160700	12161000	12160568-12164813	Intergenic	CG
Chr3	12178200	12178400	AT3TE50570,AT3TE50575	TE	CG
Chr3	12187100	12187300	AT3TE50570	TE	CG
Chr3	12191400	12191600	AT3TE50600	TE	CG
Chr3	12196200	12196400	AT3TE50610	TE	CG
Chr3	12200500	12200700	AT3TE50610	TE	CG
Chr3	12212900	12213100	AT3TE50655	TE	CG
Chr3	12217300	12217600	AT3TE50655	TE	CG
Chr3	12227800	12228000	AT3TE50675	TE	CG
Chr3	12255700	12255900	AT3TE50770	TE	CG
Chr3	12263100	12263500	12262339-12264403	Intergenic	CG
Chr3	12290200	12290400	AT3TE50890	TE	CG
Chr3	12348900	12349400	AT3G30720,AT3TE51150	Gene,TE	CG
Chr3	12350200	12350400	12350350-12350351,AT3TE51150,AT3TE51155	Intergenic,TE	CG
Chr3	12370300	12370600	12365965-12371346	Intergenic	CG
Chr3	12378700	12379000	AT3TE51250	TE	CG
Chr3	12381500	12381700	AT3TE51250	TE	CG
Chr3	12386900	12387200	12383634-12387507	Intergenic	CG
Chr3	12409900	12410100	AT3TE51325	TE	CG
Chr3	12413900	12414200	12414048-12414053,12414180-12414181,AT3TE51325,AT3TE51330,AT3TE51335	Intergenic,TE	CG
Chr3	12415600	12416300	AT3TE51345	TE	CG
Chr3	12427500	12427700	AT3TE51350	TE	CG
Chr3	12439700	12439900	AT3TE51380	TE	CG
Chr3	12444700	12446200	12444807-12445010,12445132-12445493,AT3G30768,AT3G30769,AT3G30770	Gene,Intergenic	CG
Chr3	12455800	12456000	AT3TE51435	TE	CG
Chr3	12457500	12457700	AT3TE51440	TE	CG
Chr3	12458200	12458600	12458153-12459185	Intergenic	CG
Chr3	12459000	12459200	12458153-12459185,AT3G30778	Gene,Intergenic	CG
Chr3	12464500	12465400	AT3TE51460	TE	CG
Chr3	12494300	12494600	AT3TE51535	TE	CG
Chr3	12512200	12513200	AT3TE51565	TE	CG
Chr3	12519400	12519600	AT3TE51590	TE	CG
Chr3	12540200	12540400	12540250-12540252,AT3TE51670,AT3TE51675	Intergenic,TE	CG
Chr3	12553600	12553800	AT3TE51685	TE	CG
Chr3	12570500	12571100	12570760-12572115,AT3TE51760	Intergenic,TE	CG
Chr3	12575600	12575800	12575473-12575634,AT3TE51795	Intergenic,TE	CG
Chr3	12580700	12581000	12578028-12581068	Intergenic	CG
Chr3	12592300	12593200	AT3G30841	Gene	CG
Chr3	12642600	12643000	12641445-12643185	Intergenic	CG
Chr3	12645700	12646300	12645573-12649252	Intergenic	CG
Chr3	12650300	12650700	12649326-12654174	Intergenic	CG
Chr3	12652200	12652600	12649326-12654174	Intergenic	CG
Chr3	12652900	12653300	12649326-12654174	Intergenic	CG
Chr3	12674100	12674300	AT3TE52130	TE	CG
Chr3	12676700	12678100	AT3TE52155,AT3TE52160	TE	CG
Chr3	12678400	12679000	AT3TE52155	TE	CG
Chr3	12702800	12703200	AT3G31350,AT3TE52285	Gene,TE	CG
Chr3	12704000	12704200	12704086-12704087,AT3TE52295,AT3TE52300	Intergenic,TE	CG
Chr3	12720800	12721100	AT3TE52365	TE	CG
Chr3	12765300	12766000	AT3TE52495	TE	CG
Chr3	12796400	12796800	AT3G31430	Gene	CG
Chr3	12804000	12804500	AT3TE52625,AT3TE52630	TE	CG
Chr3	12820900	12821600	AT3TE52705	TE	CG
Chr3	12827300	12827600	12827319-12827525,AT3TE52725,AT3TE52730	Intergenic,TE	CG
Chr3	12830900	12831100	12830579-12832689	Intergenic	CG
Chr3	12831800	12832200	12830579-12832689	Intergenic	CG
Chr3	12834800	12835100	12833324-12835712	Intergenic	CG
Chr3	12838100	12838600	12837621-12838109,AT3TE52775	Intergenic,TE	CG
Chr3	12838900	12839800	AT3TE52775	TE	CG
Chr3	12842300	12843900	AT3TE52775	TE	CG
Chr3	12844200	12844600	AT3TE52775	TE	CG
Chr3	12845200	12846700	AT3TE52775	TE	CG
Chr3	12863700	12863900	AT3TE52800	TE	CG
Chr3	12941200	12941400	AT3TE53080,AT3TE53090	TE	CG
Chr3	12948000	12948200	AT3TE53100	TE	CG
Chr3	12948700	12948900	AT3TE53100	TE	CG
Chr3	12952000	12952600	12952593-12953131,AT3G31950,AT3TE53115	Gene,Intergenic,TE	CG
Chr3	12994400	12994700	12993656-12994725	Intergenic	CG
Chr3	13018200	13018400	AT3TE53295	TE	CG
Chr3	13025900	13026100	AT3TE53325	TE	CG
Chr3	13028800	13029100	AT3TE53350	TE	CG
Chr3	13029600	13030100	AT3TE53350	TE	CG
Chr3	13030800	13031600	13030465-13032458	Intergenic	CG
Chr3	13054200	13054500	13054425-13054426,13054481-13054482,AT3TE53475,AT3TE53480,AT3TE53485	Intergenic,TE	CG
Chr3	13057700	13058600	13057225-13061048	Intergenic	CG
Chr3	13087800	13088300	AT3TE53605	TE	CG
Chr3	13088800	13089500	AT3TE53605	TE	CG
Chr3	13090000	13090200	AT3TE53605	TE	CG
Chr3	13092500	13092900	13092843-13092844,AT3TE53605,AT3TE53615	Intergenic,TE	CG
Chr3	13098900	13099200	AT3TE53630	TE	CG
Chr3	13101700	13102000	AT3TE53630	TE	CG
Chr3	13103000	13103300	AT3TE53630	TE	CG
Chr3	13142400	13142600	AT3TE53755	TE	CG
Chr3	13143900	13144400	AT3G32150	Gene	CG
Chr3	13151900	13152200	13151990-13152777,AT3TE53785	Intergenic,TE	CG
Chr3	13157200	13157600	13156634-13158665	Intergenic	CG
Chr3	13157900	13158200	13156634-13158665	Intergenic	CG
Chr3	13160400	13161200	AT3TE53835	TE	CG
Chr3	13172000	13172200	13171527-13172788	Intergenic	CG
Chr3	13176100	13176300	AT3TE53890	TE	CG
Chr3	13176800	13177100	AT3TE53890,AT3TE53895	TE	CG
Chr3	13203600	13203800	AT3TE53985	TE	CG
Chr3	13208300	13208500	AT3TE53995	TE	CG
Chr3	13209500	13209900	13209287-13209957	Intergenic	CG
Chr3	13212400	13212800	13212639-13212640,13212745-13212746,AT3TE54005,AT3TE54015,AT3TE54020	Intergenic,TE	CG
Chr3	13216800	13217300	13216316-13219168	Intergenic	CG
Chr3	13217800	13218400	13216316-13219168	Intergenic	CG
Chr3	13240400	13240700	AT3TE54180	TE	CG
Chr3	13241300	13241600	AT3TE54180	TE	CG
Chr3	13242800	13243100	AT3TE54180	TE	CG
Chr3	13246100	13246400	AT3TE54180	TE	CG
Chr3	13247500	13248400	AT3TE54180	TE	CG
Chr3	13248700	13248900	AT3TE54180	TE	CG
Chr3	13250400	13250800	AT3TE54180	TE	CG
Chr3	13251100	13251700	AT3TE54180	TE	CG
Chr3	13261700	13261900	AT3TE54245	TE	CG
Chr3	13304700	13305000	13304373-13305200	Intergenic	CG
Chr3	13315900	13316900	13316317-13318010,AT3TE54450	Intergenic,TE	CG
Chr3	13318800	13319000	AT3TE54455	TE	CG
Chr3	13357300	13357600	AT3G32400	Gene	CG
Chr3	13401100	13401300	AT3TE54690	TE	CG
Chr3	13402600	13402900	AT3TE54690	TE	CG
Chr3	13424600	13425300	13424294-13424905,AT3G32896	Gene,Intergenic	CG
Chr3	13444200	13444400	AT3TE54780	TE	CG
Chr3	13444700	13444900	AT3TE54780	TE	CG
Chr3	13509300	13509600	13509172-13510317	Intergenic	CG
Chr3	13535900	13536200	13534552-13541508	Intergenic	CG
Chr3	13539300	13539800	13534552-13541508	Intergenic	CG
Chr3	13564700	13564900	AT3TE55180	TE	CG
Chr3	13572300	13572500	13571835-13573671	Intergenic	CG
Chr3	13633700	13634100	AT3TE55370	TE	CG
Chr3	13648700	13649200	AT3TE55395	TE	CG
Chr3	13650900	13651100	AT3TE55395	TE	CG
Chr3	13822300	13822800	AT3TE56710	TE	CG
Chr3	13886100	13886400	AT3TE57085	TE	CG
Chr3	13886900	13887200	AT3TE57085	TE	CG
Chr3	13891400	13891900	AT3TE57085	TE	CG
Chr3	13892700	13893200	AT3TE57085	TE	CG
Chr3	13904200	13904400	AT3TE57110	TE	CG
Chr3	13909900	13910200	AT3TE57150	TE	CG
Chr3	13922900	13923100	AT3TE57165	TE	CG
Chr3	13966800	13967200	AT3TE57340	TE	CG
Chr3	13997300	13997500	AT3TE57445	TE	CG
Chr3	14026600	14027200	14026690-14026691,AT3TE57545,AT3TE57550	Intergenic,TE	CG
Chr3	14027500	14027900	AT3TE57550	TE	CG
Chr3	14028200	14028800	AT3TE57550	TE	CG
Chr3	14035200	14035400	AT3TE57575	TE	CG
Chr3	14038300	14038900	14038234-14038360,AT3G33494	Gene,Intergenic	CG
Chr3	14041300	14041800	AT3TE57600,AT3TE57605	TE	CG
Chr3	14074100	14074300	AT3TE57685	TE	CG
Chr3	14083900	14084100	AT3G33528	Gene	CG
Chr3	14089100	14089500	AT3G33530	Gene	CG
Chr3	14091200	14091400	AT3G33530	Gene	CG
Chr3	14093200	14093400	AT3G33530	Gene	CG
Chr3	14110800	14111000	AT3TE57780	TE	CG
Chr3	14112900	14113400	14112086-14113075,AT3TE57835	Intergenic,TE	CG
Chr3	14113700	14113900	AT3TE57835	TE	CG
Chr3	14120700	14121100	AT3TE57860	TE	CG
Chr3	14122800	14123200	AT3TE57885,AT3TE57890	TE	CG
Chr3	14152000	14152200	AT3TE58020	TE	CG
Chr3	14165400	14165800	14165712-14165713,AT3TE58050,AT3TE58055	Intergenic,TE	CG
Chr3	14170900	14171100	AT3TE58090	TE	CG
Chr3	14234300	14234600	14234517-14234518,AT3TE58535,AT3TE58540	Intergenic,TE	CG
Chr3	14235600	14236100	14235051-14236014,AT3TE58550	Intergenic,TE	CG
Chr3	14236600	14237000	14236626-14237149,AT3TE58550	Intergenic,TE	CG
Chr3	14237600	14237800	14237573-14237710,AT3TE58560	Intergenic,TE	CG
Chr3	14245600	14248700	14245161-14246673,14247893-14247894,AT3TE58575,AT3TE58580	Intergenic,TE	CG
Chr3	14249000	14249200	AT3TE58580	TE	CG
Chr3	14249500	14250600	14250379-14250633,AT3TE58580	Intergenic,TE	CG
Chr3	14251600	14251800	AT3G42060	Gene	CG
Chr3	14253700	14255000	14254269-14254382,14254544-14255661,AT3G42060,AT3TE58600	Gene,Intergenic,TE	CG
Chr3	14261400	14261700	14261508-14261509,14261688-14261689,AT3TE58610,AT3TE58615,AT3TE58620	Intergenic,TE	CG
Chr3	14273600	14274100	AT3TE58655	TE	CG
Chr3	14294200	14294400	14294316-14294386,AT3TE58700,AT3TE58705	Intergenic,TE	CG
Chr3	14296200	14296500	AT3TE58720	TE	CG
Chr3	14307600	14308200	14307551-14308062,14308169-14309314,AT3G42148	Gene,Intergenic	CG
Chr3	14312500	14312900	AT3G42155	Gene	CG
Chr3	14317200	14317400	AT3TE58815	TE	CG
Chr3	14323200	14323500	AT3G42170	Gene	CG
Chr3	14326400	14326900	AT3G42180,AT3TE58865	Gene,TE	CG
Chr3	14332000	14332400	AT3TE58875	TE	CG
Chr3	14333200	14333600	AT3TE58875	TE	CG
Chr3	14344700	14345100	AT3TE58895	TE	CG
Chr3	14346400	14346600	AT3TE58895	TE	CG
Chr3	14348800	14349300	AT3TE58895,AT3TE58900	TE	CG
Chr3	14349900	14350700	AT3TE58895,AT3TE58900	TE	CG
Chr3	14354700	14355000	AT3TE58920	TE	CG
Chr3	14355300	14355700	14355335-14356040,AT3TE58920	Intergenic,TE	CG
Chr3	14360200	14360500	14359969-14361403	Intergenic	CG
Chr3	14362300	14362600	AT3TE58940	TE	CG
Chr3	14366000	14366300	AT3TE58960	TE	CG
Chr3	14388000	14388200	14387413-14388173,AT3TE59005	Intergenic,TE	CG
Chr3	14408600	14409300	AT3TE59100	TE	CG
Chr3	14409800	14410200	AT3TE59100,AT3TE59105	TE	CG
Chr3	14411500	14411800	AT3TE59100	TE	CG
Chr3	14478300	14478500	14478349-14478350,AT3TE59350,AT3TE59355	Intergenic,TE	CG
Chr3	14500600	14501100	AT3TE59470	TE	CG
Chr3	14536300	14536500	AT3TE59555	TE	CG
Chr3	14537800	14538100	AT3TE59560	TE	CG
Chr3	14538500	14538700	14538151-14538558,AT3TE59565	Intergenic,TE	CG
Chr3	14541100	14541700	14539029-14541775	Intergenic	CG
Chr3	14552600	14552900	AT3TE59620	TE	CG
Chr3	14565000	14565200	AT3TE59660	TE	CG
Chr3	14583700	14583900	AT3TE59705	TE	CG
Chr3	14611900	14612100	AT3TE59820	TE	CG
Chr3	14612400	14612600	AT3TE59820	TE	CG
Chr3	14623900	14624300	AT3TE59865	TE	CG
Chr3	14641300	14641600	AT3TE59865	TE	CG
Chr3	14642300	14642700	14642620-14642621,AT3TE59880,AT3TE59885	Intergenic,TE	CG
Chr3	14644100	14644300	AT3TE59895	TE	CG
Chr3	14644900	14645300	AT3TE59895,AT3TE59900	TE	CG
Chr3	14648500	14648900	14648089-14648892,AT3TE59920	Intergenic,TE	CG
Chr3	14701400	14701600	AT3TE60130	TE	CG
Chr3	14710600	14711000	14707893-14711557	Intergenic	CG
Chr3	14716500	14716900	AT3TE60200	TE	CG
Chr3	14723100	14723500	AT3G42630	Gene	CG
Chr3	14724100	14724400	14723857-14724309,AT3G42640	Gene,Intergenic	CG
Chr3	14725600	14725900	AT3G42640	Gene	CG
Chr3	14726200	14726400	AT3G42640	Gene	CG
Chr3	14726700	14726900	AT3G42640	Gene	CG
Chr3	14729300	14732400	14728210-14730167,14730249-14730252,AT3TE60240,AT3TE60245	Intergenic,TE	CG
Chr3	14733600	14734800	14732936-14736409	Intergenic	CG
Chr3	14738200	14738400	14738090-14738698	Intergenic	CG
Chr3	14740500	14740700	AT3TE60280	TE	CG
Chr3	14741300	14742200	14741751-14741752,AT3TE60280,AT3TE60285	Intergenic,TE	CG
Chr3	14748100	14748300	14747209-14748117,14748280-14749400,AT3TE60305	Intergenic,TE	CG
Chr3	14749400	14750700	14750294-14750486,14750642-14750757,AT3TE60310,AT3TE60315	Intergenic,TE	CG
Chr3	14754300	14754900	AT3G42660	Gene	CG
Chr3	14756900	14757900	AT3G42670	Gene	CG
Chr3	14758200	14758500	AT3G42670	Gene	CG
Chr3	14759000	14759300	AT3G42670	Gene	CG
Chr3	14762300	14762600	14762279-14762905	Intergenic	CG
Chr3	14764000	14764300	14763366-14766078	Intergenic	CG
Chr3	14766600	14767000	AT3TE60385,AT3TE60390	TE	CG
Chr3	14778100	14778300	AT3TE60410	TE	CG
Chr3	14791300	14791700	14789998-14792381	Intergenic	CG
Chr3	14799300	14799800	AT3TE60460	TE	CG
Chr3	14800300	14800500	AT3TE60460	TE	CG
Chr3	14801500	14801800	AT3TE60460	TE	CG
Chr3	14804900	14805600	14804954-14804955,AT3TE60460,AT3TE60465	Intergenic,TE	CG
Chr3	14805900	14806500	AT3TE60465	TE	CG
Chr3	14807500	14808400	AT3TE60465	TE	CG
Chr3	14808800	14809200	AT3TE60465	TE	CG
Chr3	14821300	14821800	AT3TE60525	TE	CG
Chr3	14827600	14828000	14827605-14827606,14827630-14827631,AT3TE60540,AT3TE60545,AT3TE60550	Intergenic,TE	CG
Chr3	14828500	14828900	AT3TE60550	TE	CG
Chr3	14830700	14830900	AT3TE60560	TE	CG
Chr3	14840700	14841100	AT3G42723	Gene	CG
Chr3	14871600	14872100	14871743-14872325,AT3G42780	Gene,Intergenic	CG
Chr3	14876000	14876200	14874924-14876476	Intergenic	CG
Chr3	14876500	14876700	AT3G42786	Gene	CG
Chr3	14923400	14924100	AT3TE60875	TE	CG
Chr3	14926400	14927400	AT3TE60875	TE	CG
Chr3	14932200	14932600	14932252-14932472,AT3TE60905,AT3TE60910	Intergenic,TE	CG
Chr3	14936200	14936500	14936238-14936239,AT3TE60920,AT3TE60925	Intergenic,TE	CG
Chr3	14938000	14939000	14938871-14939501,AT3TE60925	Intergenic,TE	CG
Chr3	14946700	14946900	AT3G42860	Gene	CG
Chr3	14947200	14947500	AT3G42860	Gene	CG
Chr3	14955400	14955600	AT3G42880	Gene	CG
Chr3	14962400	14962800	14962258-14963088	Intergenic	CG
Chr3	14964700	14965000	AT3TE61010,AT3TE61015	TE	CG
Chr3	14965900	14966400	AT3TE61010,AT3TE61020	TE	CG
Chr3	14969200	14969400	AT3TE61025	TE	CG
Chr3	14969700	14970300	AT3TE61025	TE	CG
Chr3	14972800	14973000	AT3TE61035	TE	CG
Chr3	14974900	14976100	14975169-14975170,14975270-14976990,AT3TE61035,AT3TE61040	Intergenic,TE	CG
Chr3	14976800	14977900	14975270-14976990,14977890-14977891,AT3TE61045,AT3TE61050	Intergenic,TE	CG
Chr3	14978300	14978500	AT3TE61050	TE	CG
Chr3	14982900	14983400	14983049-14983057,14983090-14983091,14983293-14983697,AT3TE61050,AT3TE61055,AT3TE61060	Intergenic,TE	CG
Chr3	14985700	14985900	AT3TE61075	TE	CG
Chr3	14994900	14995300	14994479-14996590	Intergenic	CG
Chr3	15006300	15006700	15005459-15006613,AT3G42940	Gene,Intergenic	CG
Chr3	15011500	15012000	AT3TE61205	TE	CG
Chr3	15016400	15016600	AT3G42950	Gene	CG
Chr3	15017000	15017800	AT3G42950	Gene	CG
Chr3	15025500	15025800	15025144-15025821	Intergenic	CG
Chr3	15030800	15031100	AT3G42990,AT3TE61285,AT3TE61290	Gene,TE	CG
Chr3	15031900	15032400	AT3TE61290	TE	CG
Chr3	15032700	15033600	AT3TE61290	TE	CG
Chr3	15035600	15036900	AT3TE61290	TE	CG
Chr3	15042600	15043300	AT3TE61290,AT3TE61305	TE	CG
Chr3	15044500	15044700	AT3TE61290,AT3TE61305	TE	CG
Chr3	15045000	15047700	AT3TE61290	TE	CG
Chr3	15100000	15100300	AT3TE61520	TE	CG
Chr3	15104500	15104900	AT3TE61520	TE	CG
Chr3	15140800	15141000	AT3G43148	Gene	CG
Chr3	15141600	15142000	AT3G43148	Gene	CG
Chr3	15144400	15144900	15144432-15145228,AT3G43150	Gene,Intergenic	CG
Chr3	15150400	15151300	AT3G43153,AT3TE61640	Gene,TE	CG
Chr3	15152000	15152300	AT3TE61640	TE	CG
Chr3	15166500	15166900	AT3G43160,AT3TE61650	Gene,TE	CG
Chr3	15174200	15174500	AT3TE61685	TE	CG
Chr3	15197800	15198200	AT3G43220	Gene	CG
Chr3	15207900	15209600	AT3G43230	Gene	CG
Chr3	15210200	15210400	AT3G43240	Gene	CG
Chr3	15211000	15211300	AT3G43240	Gene	CG
Chr3	15212100	15213300	AT3G43240	Gene	CG
Chr3	15215600	15215800	15215775-15215776,AT3TE61845,AT3TE61850	Intergenic,TE	CG
Chr3	15218100	15218300	15217855-15218514	Intergenic	CG
Chr3	15228500	15228700	15226132-15228729	Intergenic	CG
Chr3	15229700	15230100	15229511-15229778,AT3G43280	Gene,Intergenic	CG
Chr3	15230400	15232000	15230251-15230568,15231115-15231277,15231441-15233896,AT3G43290,AT3G43291	Gene,Intergenic	CG
Chr3	15232800	15233200	15231441-15233896	Intergenic	CG
Chr3	15237300	15237800	AT3G43300	Gene	CG
Chr3	15238900	15239600	AT3G43300	Gene	CG
Chr3	15244100	15244500	AT3G43300	Gene	CG
Chr3	15245900	15246800	15245133-15246806	Intergenic	CG
Chr3	15248600	15248800	AT3TE62010	TE	CG
Chr3	15249400	15249900	AT3TE62010	TE	CG
Chr3	15263800	15265800	15263821-15263895,15265298-15267724,AT3TE62030,AT3TE62035,AT3TE62040	Intergenic,TE	CG
Chr3	15266100	15266600	15265298-15267724	Intergenic	CG
Chr3	15267700	15268100	15265298-15267724,15267919-15268459,AT3TE62050	Intergenic,TE	CG
Chr3	15268500	15269200	15268910-15269867,AT3TE62055	Intergenic,TE	CG
Chr3	15307800	15308000	AT3TE62220	TE	CG
Chr3	15311200	15311600	AT3TE62220	TE	CG
Chr3	15311900	15312200	AT3TE62220	TE	CG
Chr3	15312900	15313300	AT3TE62225	TE	CG
Chr3	15317500	15317800	15317410-15317832	Intergenic	CG
Chr3	15345300	15345700	AT3G43420,AT3TE62310	Gene,TE	CG
Chr3	15347200	15347700	15347116-15347956	Intergenic	CG
Chr3	15350900	15351100	AT3TE62360	TE	CG
Chr3	15359900	15360200	15360090-15360394,AT3G43432	Gene,Intergenic	CG
Chr3	15360500	15360900	AT3TE62390	TE	CG
Chr3	15361200	15361600	15361514-15361697,AT3TE62390	Intergenic,TE	CG
Chr3	15368200	15368400	AT3G43440	Gene	CG
Chr3	15369200	15369400	AT3G43440	Gene	CG
Chr3	15375200	15375400	AT3TE62440	TE	CG
Chr3	15400000	15400200	15400079-15400257,AT3G43490	Gene,Intergenic	CG
Chr3	15408000	15408200	15407908-15408945	Intergenic	CG
Chr3	15408600	15408800	15407908-15408945	Intergenic	CG
Chr3	15432600	15432800	AT3G43540	Gene	CG
Chr3	15434100	15434400	AT3TE62615	TE	CG
Chr3	15440000	15440700	15440069-15441107,AT3TE62650	Intergenic,TE	CG
Chr3	15441600	15441800	AT3TE62655	TE	CG
Chr3	15442500	15442900	AT3TE62655	TE	CG
Chr3	15443400	15443800	AT3TE62655	TE	CG
Chr3	15444900	15445300	AT3TE62655	TE	CG
Chr3	15447600	15448000	15446921-15448635	Intergenic	CG
Chr3	15477800	15478000	15477549-15479021	Intergenic	CG
Chr3	15478300	15478600	15477549-15479021	Intergenic	CG
Chr3	15483500	15483700	15483539-15484057,AT3TE62745	Intergenic,TE	CG
Chr3	15487400	15487800	15487020-15488405	Intergenic	CG
Chr3	15490600	15490900	AT3TE62775	TE	CG
Chr3	15493800	15494600	AT3TE62785	TE	CG
Chr3	15499800	15500300	15499327-15502143	Intergenic	CG
Chr3	15500600	15501300	15499327-15502143	Intergenic	CG
Chr3	15506800	15507200	15507184-15507667,AT3G43583,AT3TE62810	Gene,Intergenic,TE	CG
Chr3	15511500	15512000	AT3G43590	Gene	CG
Chr3	15512800	15513400	AT3G43600	Gene	CG
Chr3	15513800	15515500	AT3G43600	Gene	CG
Chr3	15516400	15516700	AT3G43600	Gene	CG
Chr3	15520100	15520400	AT3G43610	Gene	CG
Chr3	15520700	15521400	AT3G43610	Gene	CG
Chr3	15522000	15522900	AT3G43610	Gene	CG
Chr3	15524500	15524700	15524087-15525360	Intergenic	CG
Chr3	15530100	15530500	15530115-15530342,15530473-15531362,AT3G43623,AT3TE62900	Gene,Intergenic,TE	CG
Chr3	15532600	15533000	15531799-15533898	Intergenic	CG
Chr3	15547200	15547500	AT3TE62940	TE	CG
Chr3	15549300	15549500	15549444-15550110,AT3TE62945	Intergenic,TE	CG
Chr3	15551900	15552300	15551139-15552107,AT3TE62955	Intergenic,TE	CG
Chr3	15562900	15563200	15562624-15563151,15563172-15563173,AT3TE62980,AT3TE62985	Intergenic,TE	CG
Chr3	15575500	15580400	AT3TE63035	TE	CG
Chr3	15581000	15581200	AT3TE63035	TE	CG
Chr3	15581500	15581700	AT3TE63035	TE	CG
Chr3	15582500	15584300	AT3TE63035	TE	CG
Chr3	15585100	15585500	15585468-15585532,AT3G43682,AT3TE63035	Gene,Intergenic,TE	CG
Chr3	15589500	15589700	AT3TE63045	TE	CG
Chr3	15590700	15591100	15590902-15591968,AT3TE63045	Intergenic,TE	CG
Chr3	15608600	15608800	15608557-15609264	Intergenic	CG
Chr3	15620700	15621100	15620628-15620912,15621007-15621873,AT3G43722	Gene,Intergenic	CG
Chr3	15621600	15622600	15621007-15621873,AT3TE63165	Intergenic,TE	CG
Chr3	15647100	15647300	AT3G43750	Gene	CG
Chr3	15649900	15650300	15649160-15650342	Intergenic	CG
Chr3	15650700	15650900	15650778-15651052,AT3TE63280	Intergenic,TE	CG
Chr3	15651400	15651700	AT3TE63290	TE	CG
Chr3	15657800	15658000	AT3G43790,AT3TE63315	Gene,TE	CG
Chr3	15664700	15665300	AT3G43810	Gene	CG
Chr3	15678400	15678600	15678385-15678709	Intergenic	CG
Chr3	15697600	15697800	15696188-15697736,AT3TE63485	Intergenic,TE	CG
Chr3	15727700	15728200	15727273-15728176,AT3G43870	Gene,Intergenic	CG
Chr3	15754700	15754900	AT3G43920	Gene	CG
Chr3	15756600	15757300	AT3G43920	Gene	CG
Chr3	15758000	15758400	AT3G43920	Gene	CG
Chr3	15759000	15759200	AT3G43920	Gene	CG
Chr3	15759600	15760000	AT3G43920	Gene	CG
Chr3	15760600	15761100	AT3G43920,AT3G43930	Gene	CG
Chr3	15764900	15765200	AT3G43940	Gene	CG
Chr3	15771900	15772300	AT3TE63765	TE	CG
Chr3	15793500	15793700	15792950-15794620	Intergenic	CG
Chr3	15796200	15797000	15794808-15796238,15796417-15796799,15796938-15797694,AT3G44006,AT3TE63865	Gene,Intergenic,TE	CG
Chr3	15798500	15799000	15798633-15798972,AT3TE63870,AT3TE63875	Intergenic,TE	CG
Chr3	15800100	15800400	AT3G44010,AT3TE63880	Gene,TE	CG
Chr3	15810100	15810400	AT3TE63900	TE	CG
Chr3	15813200	15814000	AT3TE63935	TE	CG
Chr3	15828400	15829900	15829088-15830091,AT3G44070	Gene,Intergenic	CG
Chr3	15835800	15836200	AT3G44080	Gene	CG
Chr3	15847900	15848700	15846312-15849060	Intergenic	CG
Chr3	15849000	15849800	15846312-15849060,AT3TE64120	Intergenic,TE	CG
Chr3	15850700	15851000	AT3TE64120	TE	CG
Chr3	15851300	15852200	15851833-15854635,AT3TE64120	Intergenic,TE	CG
Chr3	15852800	15853500	15851833-15854635	Intergenic	CG
Chr3	15853800	15854300	15851833-15854635	Intergenic	CG
Chr3	15857500	15857800	AT3TE64150	TE	CG
Chr3	15859400	15861000	AT3TE64160	TE	CG
Chr3	15862100	15863100	15861264-15864056	Intergenic	CG
Chr3	15871800	15872200	15871256-15873075	Intergenic	CG
Chr3	15881800	15882600	15881806-15881870,AT3G44130,AT3TE64240	Gene,Intergenic,TE	CG
Chr3	15889400	15889800	AT3G44160	Gene	CG
Chr3	15890300	15890900	AT3G44160	Gene	CG
Chr3	15894900	15895200	AT3G44170	Gene	CG
Chr3	15902300	15902800	AT3G44190	Gene	CG
Chr3	15909000	15909400	AT3G44200	Gene	CG
Chr3	15909900	15910900	AT3G44200	Gene	CG
Chr3	15915600	15916500	15915262-15916270,AT3G44210	Gene,Intergenic	CG
Chr3	15919800	15920100	AT3TE64435	TE	CG
Chr3	15923100	15923900	AT3TE64435	TE	CG
Chr3	15932300	15932500	AT3G44230	Gene	CG
Chr3	15955700	15956500	15954865-15956567	Intergenic	CG
Chr3	15960000	15960200	15959896-15960176,AT3TE64600	Intergenic,TE	CG
Chr3	15962700	15962900	AT3TE64600	TE	CG
Chr3	15964300	15964500	AT3TE64600	TE	CG
Chr3	15967500	15967800	15964955-15967837	Intergenic	CG
Chr3	15969800	15970200	AT3G44280	Gene	CG
Chr3	15972900	15973200	15971167-15972909,AT3G44290	Gene,Intergenic	CG
Chr3	15973800	15974000	AT3G44290	Gene	CG
Chr3	15996600	15997700	15996947-15996987,15997119-15997120,15997189-15998598,AT3TE64755,AT3TE64760,AT3TE64765	Intergenic,TE	CG
Chr3	15998000	15998500	15997189-15998598	Intergenic	CG
Chr3	15998800	15999300	AT3TE64770	TE	CG
Chr3	15999600	16000000	AT3TE64770	TE	CG
Chr3	16006000	16006400	16006166-16006675,AT3TE64790	Intergenic,TE	CG
Chr3	16008000	16008500	AT3G44330	Gene	CG
Chr3	16009700	16010100	AT3G44330	Gene	CG
Chr3	16010500	16010700	AT3G44330	Gene	CG
Chr3	16012400	16012600	AT3G44340	Gene	CG
Chr3	16019100	16019600	AT3G44340	Gene	CG
Chr3	16033500	16034000	AT3G44370	Gene	CG
Chr3	16072400	16073200	16071662-16072449,16072637-16074096,AT3G44444	Gene,Intergenic	CG
Chr3	16079100	16079300	AT3TE65065	TE	CG
Chr3	16084800	16085000	16084036-16085005	Intergenic	CG
Chr3	16108400	16108600	AT3G44510	Gene	CG
Chr3	16116900	16117300	AT3G44530	Gene	CG
Chr3	16118100	16119100	AT3G44530	Gene	CG
Chr3	16119800	16120400	AT3G44530	Gene	CG
Chr3	16120800	16121300	AT3G44530	Gene	CG
Chr3	16127000	16127200	AT3G44540	Gene	CG
Chr3	16128300	16128500	16127954-16129563	Intergenic	CG
Chr3	16148100	16148300	16147519-16148206,AT3TE65395	Intergenic,TE	CG
Chr3	16154700	16155000	AT3TE65435	TE	CG
Chr3	16162700	16162900	16162502-16163501	Intergenic	CG
Chr3	16168400	16168700	AT3G44600	Gene	CG
Chr3	16173600	16174700	16173448-16175558	Intergenic	CG
Chr3	16176300	16176500	AT3TE65525	TE	CG
Chr3	16178100	16178300	AT3TE65525	TE	CG
Chr3	16179800	16180000	AT3TE65525	TE	CG
Chr3	16202000	16202400	16201639-16204483	Intergenic	CG
Chr3	16204000	16204300	16201639-16204483	Intergenic	CG
Chr3	16226700	16227000	AT3G44680	Gene	CG
Chr3	16228300	16228900	AT3G44680	Gene	CG
Chr3	16230800	16231700	AT3G44690	Gene	CG
Chr3	16244700	16246600	16244348-16246160,AT3TE65835	Intergenic,TE	CG
Chr3	16247800	16248400	AT3TE65835	TE	CG
Chr3	16249100	16249300	AT3TE65840	TE	CG
Chr3	16363000	16363200	AT3G44820	Gene	CG
Chr3	16371900	16372200	AT3G44830	Gene	CG
Chr3	16374900	16375200	AT3G44850	Gene	CG
Chr3	16375700	16376000	AT3G44850	Gene	CG
Chr3	16384900	16385500	AT3G44880	Gene	CG
Chr3	16385800	16386100	AT3G44880	Gene	CG
Chr3	16387800	16388200	AT3G44890	Gene	CG
Chr3	16389400	16390700	AT3G44900	Gene	CG
Chr3	16456800	16457000	16456385-16457760	Intergenic	CG
Chr3	16468200	16468400	AT3G45010	Gene	CG
Chr3	16469100	16469500	AT3G45020	Gene	CG
Chr3	16473000	16473400	AT3G45040	Gene	CG
Chr3	16473800	16474000	AT3G45040	Gene	CG
Chr3	16477600	16478000	AT3G45060	Gene	CG
Chr3	16491100	16492500	AT3G45090	Gene	CG
Chr3	16497800	16498400	16497680-16498552	Intergenic	CG
Chr3	16499700	16500400	16499784-16499785,AT3TE66880,AT3TE66885	Intergenic,TE	CG
Chr3	16500800	16501000	16500838-16500839,AT3TE66885,AT3TE66890	Intergenic,TE	CG
Chr3	16501600	16501900	16501839-16501854,AT3TE66890,AT3TE66895	Intergenic,TE	CG
Chr3	16505500	16506500	AT3G45100	Gene	CG
Chr3	16526400	16526600	AT3G45140	Gene	CG
Chr3	16528200	16529000	AT3G45140	Gene	CG
Chr3	16535300	16535500	16535303-16535304,16535446-16535592,AT3TE67015,AT3TE67020	Intergenic,TE	CG
Chr3	16537900	16538100	AT3G45170	Gene	CG
Chr3	16539900	16540100	16539821-16540104	Intergenic	CG
Chr3	16542200	16543400	AT3G45190	Gene	CG
Chr3	16544200	16544400	AT3G45190	Gene	CG
Chr3	16545200	16545600	AT3G45190	Gene	CG
Chr3	16548700	16549000	16548278-16548828,AT3G45200	Gene,Intergenic	CG
Chr3	16549500	16549800	16549730-16549866,AT3G45200	Gene,Intergenic	CG
Chr3	16563600	16563900	16563734-16564881,AT3TE67165	Intergenic,TE	CG
Chr3	16570800	16571200	AT3G45240,AT3G45242	Gene	CG
Chr3	16571600	16571800	AT3G45240,AT3G45242	Gene	CG
Chr3	16572500	16572700	AT3G45240,AT3G45242	Gene	CG
Chr3	16589600	16590100	AT3TE67295	TE	CG
Chr3	16590600	16591200	AT3TE67295	TE	CG
Chr3	16594100	16594400	AT3TE67305	TE	CG
Chr3	16595500	16595700	AT3TE67310	TE	CG
Chr3	16596000	16596200	AT3TE67310	TE	CG
Chr3	16604000	16604300	AT3TE67325	TE	CG
Chr3	16648700	16649300	AT3G45390	Gene	CG
Chr3	16652100	16653200	AT3G45400	Gene	CG
Chr3	16658000	16658300	AT3G45420	Gene	CG
Chr3	16670100	16670500	AT3TE67540	TE	CG
Chr3	16671000	16671200	AT3TE67540	TE	CG
Chr3	16671600	16672500	16672298-16672300,AT3TE67540,AT3TE67545	Intergenic,TE	CG
Chr3	16686100	16686300	16686138-16686142,AT3TE67610,AT3TE67615	Intergenic,TE	CG
Chr3	16710300	16710800	AT3TE67695	TE	CG
Chr3	16711100	16711400	AT3TE67695	TE	CG
Chr3	16719500	16720000	AT3G45560,AT3TE67765,AT3TE67770	Gene,TE	CG
Chr3	16733300	16733600	AT3G45590	Gene	CG
Chr3	16747100	16747400	AT3G45620	Gene	CG
Chr3	16748700	16749100	AT3G45630	Gene	CG
Chr3	16752500	16752700	AT3G45630	Gene	CG
Chr3	16760600	16760900	AT3G45650	Gene	CG
Chr3	16772000	16772300	AT3G45680	Gene	CG
Chr3	16777700	16778000	AT3G45690	Gene	CG
Chr3	16792600	16793100	AT3G45740	Gene	CG
Chr3	16794100	16794700	AT3G45750	Gene	CG
Chr3	16811000	16812000	AT3TE68090	TE	CG
Chr3	16812700	16813800	AT3TE68090	TE	CG
Chr3	16839900	16840500	16838968-16840030,AT3G45820	Gene,Intergenic	CG
Chr3	16842100	16842900	AT3G45830	Gene	CG
Chr3	16843500	16844200	AT3G45830	Gene	CG
Chr3	16859700	16860000	AT3G45850	Gene	CG
Chr3	16873600	16874000	AT3G45890	Gene	CG
Chr3	16906200	16906600	16905977-16907451	Intergenic	CG
Chr3	16906900	16907200	16905977-16907451	Intergenic	CG
Chr3	16918900	16919200	AT3G46060	Gene	CG
Chr3	16928800	16929100	AT3G46100	Gene	CG
Chr3	16936300	16937000	AT3G46120	Gene	CG
Chr3	16943100	16943700	16939766-16945364	Intergenic	CG
Chr3	16970500	16970800	AT3G46200	Gene	CG
Chr3	16977200	16977500	AT3G46210	Gene	CG
Chr3	16980000	16980200	AT3G46220	Gene	CG
Chr3	16980900	16981100	AT3G46220	Gene	CG
Chr3	16981400	16981800	AT3G46220	Gene	CG
Chr3	17000400	17000600	AT3TE68905	TE	CG
Chr3	17011000	17011600	17008424-17012728	Intergenic	CG
Chr3	17013800	17015200	AT3G46290	Gene	CG
Chr3	17056000	17056200	AT3TE69130	TE	CG
Chr3	17057200	17057600	AT3TE69130	TE	CG
Chr3	17063500	17064100	AT3TE69175	TE	CG
Chr3	17093700	17093900	AT3G46450	Gene	CG
Chr3	17111400	17112000	AT3TE69350	TE	CG
Chr3	17124200	17125700	AT3G46510	Gene	CG
Chr3	17140600	17140800	17139512-17141138	Intergenic	CG
Chr3	17145000	17145200	AT3TE69475	TE	CG
Chr3	17148900	17149600	AT3G46580,AT3TE69475	Gene,TE	CG
Chr3	17153800	17154300	AT3G46590,AT3TE69475	Gene,TE	CG
Chr3	17155300	17155700	AT3G46590,AT3TE69475	Gene,TE	CG
Chr3	17160100	17160800	AT3G46610	Gene	CG
Chr3	17164600	17164800	17164259-17164803	Intergenic	CG
Chr3	17192900	17193100	AT3G46670	Gene	CG
Chr3	17195700	17196000	AT3G46680	Gene	CG
Chr3	17216100	17216700	AT3G46740	Gene	CG
Chr3	17217100	17217500	AT3G46740	Gene	CG
Chr3	17232300	17232700	AT3G46790	Gene	CG
Chr3	17242200	17242600	AT3G46820	Gene	CG
Chr3	17243000	17243200	AT3G46820	Gene	CG
Chr3	17246700	17247200	AT3G46830	Gene	CG
Chr3	17249400	17249600	17248713-17251011	Intergenic	CG
Chr3	17252300	17252500	AT3G46840	Gene	CG
Chr3	17280700	17281000	AT3G46920	Gene	CG
Chr3	17281600	17282800	AT3G46920	Gene	CG
Chr3	17283100	17283600	AT3G46920	Gene	CG
Chr3	17286500	17286700	AT3G46930	Gene	CG
Chr3	17287700	17288000	AT3G46930	Gene	CG
Chr3	17290500	17290700	AT3G46950	Gene	CG
Chr3	17291600	17291800	AT3G46960	Gene	CG
Chr3	17292200	17292800	AT3G46960	Gene	CG
Chr3	17293100	17293600	AT3G46960	Gene	CG
Chr3	17294100	17294300	AT3G46960	Gene	CG
Chr3	17295700	17296300	AT3G46960	Gene	CG
Chr3	17297200	17297500	AT3G46960	Gene	CG
Chr3	17302000	17302500	AT3G46970	Gene	CG
Chr3	17303200	17303800	AT3G46970	Gene	CG
Chr3	17314000	17314500	AT3G47000	Gene	CG
Chr3	17314900	17315400	AT3G47000	Gene	CG
Chr3	17317800	17318000	AT3G47010	Gene	CG
Chr3	17334200	17334700	AT3G47060	Gene	CG
Chr3	17335000	17335300	AT3G47060	Gene	CG
Chr3	17336000	17336300	AT3G47060	Gene	CG
Chr3	17356900	17357200	17356799-17357026,AT3G47140	Gene,Intergenic	CG
Chr3	17360400	17360800	AT3G47160	Gene	CG
Chr3	17392300	17392500	17392246-17392517	Intergenic	CG
Chr3	17437500	17437700	17437290-17437547,17437699-17437884,AT3TE70640	Intergenic,TE	CG
Chr3	17448200	17448400	AT3G47350	Gene	CG
Chr3	17472600	17472800	AT3G47420	Gene	CG
Chr3	17524600	17524900	AT3G47550	Gene	CG
Chr3	17550100	17550600	AT3G47610	Gene	CG
Chr3	17573500	17574600	AT3G47660	Gene	CG
Chr3	17580200	17580400	17580241-17581096,AT3TE71215	Intergenic,TE	CG
Chr3	17628300	17628600	AT3G47780	Gene	CG
Chr3	17629800	17630000	AT3G47790	Gene	CG
Chr3	17633000	17633200	AT3G47790	Gene	CG
Chr3	17654300	17655100	AT3G47850	Gene	CG
Chr3	17664400	17664600	AT3TE71565	TE	CG
Chr3	17665500	17665700	AT3TE71565	TE	CG
Chr3	17667800	17668300	AT3G47890	Gene	CG
Chr3	17669400	17669700	AT3G47890	Gene	CG
Chr3	17670100	17670300	AT3G47890	Gene	CG
Chr3	17670900	17671500	AT3G47890	Gene	CG
Chr3	17671900	17672300	AT3G47890	Gene	CG
Chr3	17672600	17672800	AT3G47890	Gene	CG
Chr3	17674800	17675000	AT3G47910	Gene	CG
Chr3	17676000	17676200	AT3G47910	Gene	CG
Chr3	17679600	17679800	AT3G47910	Gene	CG
Chr3	17698300	17699000	AT3G47960	Gene	CG
Chr3	17734400	17735000	AT3G48050	Gene	CG
Chr3	17736500	17737300	AT3G48050	Gene	CG
Chr3	17737900	17738200	AT3G48050	Gene	CG
Chr3	17745300	17745500	AT3G48060	Gene	CG
Chr3	17746900	17747300	AT3G48060	Gene	CG
Chr3	17764900	17765200	AT3G48110	Gene	CG
Chr3	17770400	17770700	AT3G48110	Gene	CG
Chr3	17780400	17780800	AT3G48150	Gene	CG
Chr3	17781700	17781900	AT3G48150	Gene	CG
Chr3	17814100	17814300	AT3G48190	Gene	CG
Chr3	17824700	17825000	AT3G48190	Gene	CG
Chr3	17918800	17919500	AT3G48380	Gene	CG
Chr3	17925900	17926100	AT3G48410	Gene	CG
Chr3	17933200	17933500	AT3G48425	Gene	CG
Chr3	17936900	17937200	AT3G48430	Gene	CG
Chr3	17938300	17938700	AT3G48430	Gene	CG
Chr3	17955400	17955600	AT3G48470	Gene	CG
Chr3	17978800	17979000	AT3TE72850	TE	CG
Chr3	17983300	17983600	AT3TE72850	TE	CG
Chr3	17984900	17985200	AT3TE72860,AT3TE72865	TE	CG
Chr3	17988200	17988400	AT3G48530	Gene	CG
Chr3	18051100	18051300	AT3G48730	Gene	CG
Chr3	18072800	18073000	AT3G48750	Gene	CG
Chr3	18076900	18077300	AT3G48760	Gene	CG
Chr3	18080800	18081000	AT3G48770	Gene	CG
Chr3	18090000	18090700	AT3G48780	Gene	CG
Chr3	18091300	18091500	AT3G48780	Gene	CG
Chr3	18098400	18098600	AT3G48810	Gene	CG
Chr3	18104800	18105000	AT3G48830	Gene	CG
Chr3	18105300	18105500	AT3G48830	Gene	CG
Chr3	18105900	18106200	AT3G48830	Gene	CG
Chr3	18121300	18121900	AT3G48860	Gene	CG
Chr3	18122500	18123900	AT3G48870	Gene	CG
Chr3	18124200	18125000	AT3G48870	Gene	CG
Chr3	18127800	18128200	AT3G48880	Gene	CG
Chr3	18158000	18158200	AT3G48980	Gene	CG
Chr3	18164200	18164400	AT3G49000	Gene	CG
Chr3	18183000	18183200	AT3G49050	Gene	CG
Chr3	18186200	18186900	AT3G49055,AT3G49060	Gene	CG
Chr3	18187600	18188800	AT3G49060	Gene	CG
Chr3	18192600	18193100	AT3G49070	Gene	CG
Chr3	18194600	18195500	AT3G49080	Gene	CG
Chr3	18216600	18216800	AT3G49142	Gene	CG
Chr3	18227600	18228700	AT3G49170	Gene	CG
Chr3	18254900	18255400	AT3G49230	Gene	CG
Chr3	18273700	18274100	AT3G49290	Gene	CG
Chr3	18285300	18286100	AT3G49310	Gene	CG
Chr3	18297800	18298800	AT3G49350	Gene	CG
Chr3	18305900	18306300	AT3G49370	Gene	CG
Chr3	18320000	18320200	AT3G49400	Gene	CG
Chr3	18322200	18322400	AT3G49400	Gene	CG
Chr3	18325900	18326100	AT3G49410	Gene	CG
Chr3	18332700	18333400	AT3G49430	Gene	CG
Chr3	18346400	18346600	AT3G49490	Gene	CG
Chr3	18351200	18351700	AT3G49500	Gene	CG
Chr3	18352100	18352400	AT3G49500	Gene	CG
Chr3	18359600	18360700	AT3G49520	Gene	CG
Chr3	18380800	18381500	AT3G49600	Gene	CG
Chr3	18405400	18405600	AT3G49650	Gene	CG
Chr3	18439000	18439500	AT3G49710	Gene	CG
Chr3	18497200	18497400	AT3G49880	Gene	CG
Chr3	18498100	18498300	AT3G49880	Gene	CG
Chr3	18545500	18545700	18545573-18546490,AT3TE75240	Intergenic,TE	CG
Chr3	18580900	18582000	AT3G50110	Gene	CG
Chr3	18630100	18630400	AT3G50250,AT3TE75575	Gene,TE	CG
Chr3	18680700	18680900	AT3G50370	Gene	CG
Chr3	18695900	18696100	AT3G50380	Gene	CG
Chr3	18699300	18699800	AT3G50380	Gene	CG
Chr3	18776400	18776600	AT3G50590	Gene	CG
Chr3	18826700	18827100	AT3G50670	Gene	CG
Chr3	18831100	18831300	18831092-18831163,AT3G50674	Gene,Intergenic	CG
Chr3	18844900	18845300	18845075-18845199,AT3G50710,AT3TE76410	Gene,Intergenic,TE	CG
Chr3	18864500	18864700	18864638-18864639,AT3TE76490,AT3TE76495	Intergenic,TE	CG
Chr3	18938200	18938400	AT3G50950	Gene	CG
Chr3	18971300	18971600	AT3G51070	Gene	CG
Chr3	18986400	18986700	AT3G51120	Gene	CG
Chr3	19045800	19046600	AT3G51310	Gene	CG
Chr3	19050100	19050500	AT3G51320	Gene	CG
Chr3	19106200	19106600	AT3G51490	Gene	CG
Chr3	19119000	19119300	AT3G51550	Gene	CG
Chr3	19147100	19147500	AT3G51620	Gene	CG
Chr3	19151500	19151900	AT3G51630,AT3G51632	Gene	CG
Chr3	19161200	19161400	AT3G51650	Gene	CG
Chr3	19201600	19201800	AT3G51770	Gene	CG
Chr3	19322000	19322200	AT3G52100	Gene	CG
Chr3	19339200	19339700	AT3G52140	Gene	CG
Chr3	19345600	19346200	AT3G52160	Gene	CG
Chr3	19362500	19362800	AT3G52200	Gene	CG
Chr3	19369600	19369900	AT3G52220	Gene	CG
Chr3	19377800	19378500	AT3G52250	Gene	CG
Chr3	19577900	19578400	19576977-19578005,19578265-19581113,AT3G52830	Gene,Intergenic	CG
Chr3	19609700	19610900	AT3G52890	Gene	CG
Chr3	19611300	19611700	AT3G52890	Gene	CG
Chr3	19627800	19628100	AT3G52930	Gene	CG
Chr3	19655500	19655700	AT3G53000	Gene	CG
Chr3	19663200	19663600	AT3G53030	Gene	CG
Chr3	19669100	19669400	AT3G53050	Gene	CG
Chr3	19680800	19681300	AT3G53090	Gene	CG
Chr3	19685700	19686200	AT3G53100	Gene	CG
Chr3	19689500	19689900	AT3G53110	Gene	CG
Chr3	19691000	19691400	AT3G53120	Gene	CG
Chr3	19694400	19694900	AT3G53130	Gene	CG
Chr3	19709900	19710200	AT3G53180	Gene	CG
Chr3	19735900	19736600	AT3G53240	Gene	CG
Chr3	19737600	19738400	AT3G53240	Gene	CG
Chr3	19753600	19753800	19753482-19753763,AT3TE80225	Intergenic,TE	CG
Chr3	19786000	19786400	AT3G53360	Gene	CG
Chr3	19793200	19793400	AT3G53390	Gene	CG
Chr3	19795200	19795600	AT3G53390	Gene	CG
Chr3	19820100	19820300	AT3G53460	Gene	CG
Chr3	19838500	19839400	AT3G53510	Gene	CG
Chr3	19933100	19933400	AT3G53810	Gene	CG
Chr3	19954200	19954600	AT3G53880	Gene	CG
Chr3	19960100	19960600	19960446-19960869,AT3G53910,AT3TE81085	Gene,Intergenic,TE	CG
Chr3	19968300	19968900	AT3G53930	Gene	CG
Chr3	20002800	20003100	AT3G54010	Gene	CG
Chr3	20034900	20035600	AT3G54100	Gene	CG
Chr3	20043100	20043400	AT3G54130	Gene	CG
Chr3	20058000	20058500	AT3G54170	Gene	CG
Chr3	20074400	20074900	AT3G54230	Gene	CG
Chr3	20075700	20075900	AT3G54230	Gene	CG
Chr3	20076900	20077100	AT3G54230	Gene	CG
Chr3	20078900	20079200	AT3G54230	Gene	CG
Chr3	20079500	20079800	AT3G54230	Gene	CG
Chr3	20095000	20095600	AT3G54280	Gene	CG
Chr3	20098100	20098700	AT3G54280	Gene	CG
Chr3	20099300	20099800	AT3G54280	Gene	CG
Chr3	20100300	20100500	AT3G54280	Gene	CG
Chr3	20101000	20101500	AT3G54280	Gene	CG
Chr3	20101800	20102000	AT3G54280	Gene	CG
Chr3	20106600	20106800	20106044-20108208	Intergenic	CG
Chr3	20109600	20109900	AT3G54300	Gene	CG
Chr3	20124300	20124900	AT3G54350	Gene	CG
Chr3	20134900	20135100	AT3G54380	Gene	CG
Chr3	20164500	20165600	AT3G54460	Gene	CG
Chr3	20171200	20171600	AT3G54480	Gene	CG
Chr3	20190700	20192000	AT3G54540	Gene	CG
Chr3	20221200	20221400	AT3G54630	Gene	CG
Chr3	20238400	20238600	AT3G54670	Gene	CG
Chr3	20239900	20240300	AT3G54670	Gene	CG
Chr3	20242200	20242500	AT3G54670	Gene	CG
Chr3	20259100	20259400	AT3G54730	Gene	CG
Chr3	20263800	20264300	AT3G54740	Gene	CG
Chr3	20264800	20265700	AT3G54750	Gene	CG
Chr3	20269700	20270300	AT3G54760	Gene	CG
Chr3	20270800	20271000	AT3G54760	Gene	CG
Chr3	20282300	20282700	AT3G54790	Gene	CG
Chr3	20283000	20283400	AT3G54790	Gene	CG
Chr3	20309500	20309700	AT3TE82555	TE	CG
Chr3	20311300	20311500	AT3G54826	Gene	CG
Chr3	20322600	20323100	AT3G54850	Gene	CG
Chr3	20324300	20324700	AT3G54860	Gene	CG
Chr3	20327500	20327800	AT3G54860	Gene	CG
Chr3	20371800	20372100	AT3G54980	Gene	CG
Chr3	20383100	20383500	AT3G55000	Gene	CG
Chr3	20391300	20391600	AT3G55020	Gene	CG
Chr3	20393000	20393800	AT3G55020	Gene	CG
Chr3	20401100	20401700	AT3G55050	Gene	CG
Chr3	20405100	20405600	AT3G55060	Gene	CG
Chr3	20445600	20446000	AT3G55160	Gene	CG
Chr3	20447000	20447800	AT3G55160	Gene	CG
Chr3	20448100	20448400	AT3G55160	Gene	CG
Chr3	20449900	20450300	AT3G55160	Gene	CG
Chr3	20450600	20451400	AT3G55160	Gene	CG
Chr3	20487200	20487800	20487161-20489248	Intergenic	CG
Chr3	20555500	20555700	AT3G55440	Gene	CG
Chr3	20585000	20585500	20584680-20587904	Intergenic	CG
Chr3	20600600	20600900	AT3G55550	Gene	CG
Chr3	20635800	20636200	AT3G55620	Gene	CG
Chr3	20728700	20728900	AT3G55860	Gene	CG
Chr3	20761300	20761800	AT3G55960	Gene	CG
Chr3	20777600	20778300	AT3G55980	Gene	CG
Chr3	20830700	20831100	AT3G56140	Gene	CG
Chr3	20832000	20832400	AT3G56140	Gene	CG
Chr3	20833900	20834600	AT3G56150	Gene	CG
Chr3	20834900	20835400	AT3G56150	Gene	CG
Chr3	20835800	20836200	AT3G56150	Gene	CG
Chr3	20838700	20839100	AT3G56160	Gene	CG
Chr3	20846400	20847000	AT3G56190	Gene	CG
Chr3	20853500	20853700	AT3G56210	Gene	CG
Chr3	20900000	20900900	AT3G56370	Gene	CG
Chr3	20917800	20918200	AT3G56410	Gene	CG
Chr3	20918900	20919100	AT3G56410	Gene	CG
Chr3	20919500	20920100	AT3G56410	Gene	CG
Chr3	20936600	20937300	AT3G56480	Gene	CG
Chr3	20953300	20953800	AT3G56550	Gene	CG
Chr3	20962800	20963200	AT3G56580	Gene	CG
Chr3	20983800	20984000	AT3G56640	Gene	CG
Chr3	21081500	21082300	AT3G56960	Gene	CG
Chr3	21088600	21089400	AT3G56990	Gene	CG
Chr3	21089900	21090100	AT3G56990	Gene	CG
Chr3	21112600	21113200	AT3G57050	Gene	CG
Chr3	21118300	21118900	AT3G57060	Gene	CG
Chr3	21119400	21119700	AT3G57060	Gene	CG
Chr3	21120000	21120300	AT3G57060	Gene	CG
Chr3	21152200	21152700	AT3G57140	Gene	CG
Chr3	21164000	21164200	AT3G57180	Gene	CG
Chr3	21164800	21165200	AT3G57180	Gene	CG
Chr3	21200400	21200600	AT3G57300	Gene	CG
Chr3	21205700	21206100	AT3G57300	Gene	CG
Chr3	21297300	21297600	AT3G57530	Gene	CG
Chr3	21308200	21308500	AT3G57550	Gene	CG
Chr3	21319900	21320100	AT3G57570	Gene	CG
Chr3	21328600	21329100	21327874-21330182	Intergenic	CG
Chr3	21339500	21339800	AT3G57630	Gene	CG
Chr3	21357200	21357900	AT3G57660	Gene	CG
Chr3	21393100	21393400	AT3G57740	Gene	CG
Chr3	21396100	21396300	AT3G57760	Gene	CG
Chr3	21396600	21396800	AT3G57760	Gene	CG
Chr3	21422200	21422400	AT3G57830	Gene	CG
Chr3	21427500	21427800	AT3G57860	Gene	CG
Chr3	21431300	21431900	AT3G57880	Gene	CG
Chr3	21432300	21432500	AT3G57880	Gene	CG
Chr3	21439700	21440200	AT3G57890	Gene	CG
Chr3	21444600	21444800	AT3G57920	Gene	CG
Chr3	21455100	21455500	AT3G57940	Gene	CG
Chr3	21485800	21486400	AT3G58030	Gene	CG
Chr3	21490600	21491000	AT3G58040	Gene	CG
Chr3	21493700	21493900	AT3G58050	Gene	CG
Chr3	21495700	21496200	AT3G58050	Gene	CG
Chr3	21539500	21539700	AT3G58160	Gene	CG
Chr3	21545000	21545300	AT3G58180	Gene	CG
Chr3	21634500	21634700	AT3G58490	Gene	CG
Chr3	21643000	21643400	AT3G58510	Gene	CG
Chr3	21644100	21644300	AT3G58520	Gene	CG
Chr3	21688400	21688900	AT3G58640	Gene	CG
Chr3	21690200	21690400	AT3G58640	Gene	CG
Chr3	21718600	21719000	AT3G58730	Gene	CG
Chr3	21812200	21812400	AT3G59020	Gene	CG
Chr3	21821900	21822200	AT3G59040	Gene	CG
Chr3	21825000	21825400	AT3G59050,AT3G59052	Gene	CG
Chr3	21841500	21841800	AT3G59090	Gene	CG
Chr3	21842100	21842400	AT3G59090	Gene	CG
Chr3	21844300	21844600	AT3G59100	Gene	CG
Chr3	21852800	21853000	AT3G59100	Gene	CG
Chr3	21888000	21888300	AT3G59200	Gene	CG
Chr3	21890500	21890800	AT3G59210	Gene	CG
Chr3	21915800	21916000	AT3G59290	Gene	CG
Chr3	21960000	21960200	AT3G59420	Gene	CG
Chr3	21960500	21960700	AT3G59420	Gene	CG
Chr3	21992500	21992800	AT3G59520	Gene	CG
Chr3	22025900	22026200	AT3G59630	Gene	CG
Chr3	22026900	22027100	AT3G59630	Gene	CG
Chr3	22040400	22040800	AT3G59670	Gene	CG
Chr3	22041500	22041900	AT3G59670	Gene	CG
Chr3	22064500	22064900	AT3G59730	Gene	CG
Chr3	22070600	22071200	AT3G59750	Gene	CG
Chr3	22080200	22080500	AT3G59770	Gene	CG
Chr3	22081300	22081600	AT3G59770	Gene	CG
Chr3	22084700	22085100	AT3G59770	Gene	CG
Chr3	22087500	22087700	AT3G59780	Gene	CG
Chr3	22156400	22157100	AT3G59990	Gene	CG
Chr3	22167600	22167900	AT3G60030	Gene	CG
Chr3	22180800	22181000	AT3G60050	Gene	CG
Chr3	22183900	22184100	AT3G60070	Gene	CG
Chr3	22233700	22234300	AT3TE90530	TE	CG
Chr3	22236100	22236500	AT3TE90530	TE	CG
Chr3	22236800	22237200	22236786-22237391	Intergenic	CG
Chr3	22237900	22239400	22239187-22240254,AT3TE90545,AT3TE90550	Intergenic,TE	CG
Chr3	22239900	22241600	22239187-22240254,22240300-22240301,22240767-22241735,AT3TE90555,AT3TE90560	Intergenic,TE	CG
Chr3	22242100	22242500	22242081-22242504	Intergenic	CG
Chr3	22244700	22245000	AT3G60190	Gene	CG
Chr3	22245900	22246500	AT3G60190	Gene	CG
Chr3	22263000	22264800	AT3G60240	Gene	CG
Chr3	22265400	22265800	AT3G60240	Gene	CG
Chr3	22266600	22267200	AT3G60240	Gene	CG
Chr3	22275700	22276500	AT3G60260	Gene	CG
Chr3	22286600	22287200	AT3G60300	Gene	CG
Chr3	22292200	22292800	AT3G60320	Gene	CG
Chr3	22309300	22309500	AT3G60350	Gene	CG
Chr3	22318100	22318300	AT3G60380	Gene	CG
Chr3	22357500	22357800	AT3G60510	Gene	CG
Chr3	22358600	22358800	AT3G60510	Gene	CG
Chr3	22456300	22456600	AT3G60750	Gene	CG
Chr3	22475300	22475600	AT3G60830	Gene	CG
Chr3	22486200	22486500	AT3G60860	Gene	CG
Chr3	22490000	22490500	AT3G60860	Gene	CG
Chr3	22495900	22496400	AT3G60880	Gene	CG
Chr3	22503400	22503600	AT3G60920	Gene	CG
Chr3	22543400	22543900	AT3G60961,AT3TE91845,AT3TE91850	Gene,TE	CG
Chr3	22545800	22546000	AT3G60961	Gene	CG
Chr3	22548600	22548900	AT3G60961,AT3TE91870	Gene,TE	CG
Chr3	22556900	22557100	22553668-22557535	Intergenic	CG
Chr3	22572500	22573300	AT3G61010	Gene	CG
Chr3	22577000	22577300	22575255-22577334	Intergenic	CG
Chr3	22600700	22600900	AT3G61050	Gene	CG
Chr3	22605100	22605900	AT3G61070	Gene	CG
Chr3	22615700	22616200	22615415-22616430	Intergenic	CG
Chr3	22623700	22624400	AT3G61130	Gene	CG
Chr3	22627400	22627700	AT3G61140	Gene	CG
Chr3	22638900	22639800	AT3G61170	Gene	CG
Chr3	22668300	22668600	AT3G61240	Gene	CG
Chr3	22707600	22708200	AT3G61370	Gene	CG
Chr3	22722000	22722400	AT3G61410	Gene	CG
Chr3	22724600	22724800	AT3G61415	Gene	CG
Chr3	22746400	22746800	AT3G61470	Gene	CG
Chr3	22767100	22768000	22765730-22767204,22767665-22767666,22767753-22767754,22767797-22767981,AT3TE92795,AT3TE92800,AT3TE92805,AT3TE92810	Intergenic,TE	CG
Chr3	22780000	22780300	AT3G61560,AT3G61570	Gene	CG
Chr3	22801700	22801900	AT3G61620	Gene	CG
Chr3	22821600	22821800	AT3G61670	Gene	CG
Chr3	22854500	22854700	AT3G61740	Gene	CG
Chr3	22942500	22943000	AT3G61960	Gene	CG
Chr3	22943800	22944200	AT3G61960	Gene	CG
Chr3	22997600	22997900	AT3G62110	Gene	CG
Chr3	23002600	23002900	AT3G62120	Gene	CG
Chr3	23024000	23024300	AT3G62200	Gene	CG
Chr3	23035000	23035200	AT3G62240	Gene	CG
Chr3	23052300	23052500	AT3G62290	Gene	CG
Chr3	23055300	23055900	AT3G62300	Gene	CG
Chr3	23056600	23056800	AT3G62300	Gene	CG
Chr3	23063500	23064800	AT3G62330	Gene	CG
Chr3	23076100	23076600	AT3G62360	Gene	CG
Chr3	23077900	23078200	AT3G62360	Gene	CG
Chr3	23087600	23087800	AT3G62390	Gene	CG
Chr3	23107600	23107800	AT3G62470	Gene	CG
Chr3	23109200	23111300	23109445-23109446,AT3TE94215,AT3TE94220	Intergenic,TE	CG
Chr3	23111800	23112100	AT3TE94220	TE	CG
Chr3	23112700	23114000	AT3TE94220	TE	CG
Chr3	23114400	23115300	AT3TE94220	TE	CG
Chr3	23117700	23118100	23115857-23118448	Intergenic	CG
Chr3	23203800	23204200	AT3TE94580	TE	CG
Chr3	23250400	23250900	AT3G62900	Gene	CG
Chr3	23254200	23254400	AT3G62900	Gene	CG
Chr3	23273400	23274300	AT3G62980	Gene	CG
Chr3	23308200	23308400	AT3G63070	Gene	CG
Chr3	23358100	23358300	AT3G63220	Gene	CG
Chr3	23371000	23371700	AT3G63250	Gene	CG
Chr3	23414100	23414300	AT3G63400	Gene	CG
Chr3	23414600	23415300	AT3G63400	Gene	CG
Chr3	23431200	23431400	AT3G63460	Gene	CG
Chr3	23433100	23433500	AT3G63460	Gene	CG
Chr3	23433800	23434200	AT3G63460	Gene	CG
Chr3	23434500	23435000	AT3G63460	Gene	CG
Chr3	23435800	23436100	AT3G63460	Gene	CG
Chr3	23446500	23447100	AT3G63500	Gene	CG
Chr3	23447500	23447900	AT3G63500	Gene	CG
Chr4	2700	3200	2622-2895,AT4G00020	Gene,Intergenic	CG
Chr4	14700	15100	AT4G00040	Gene	CG
Chr4	47800	48400	47710-48266,AT4G00130	Gene,Intergenic	CG
Chr4	50800	51000	AT4TE00230	TE	CG
Chr4	51400	51700	AT4G00140,AT4TE00230	Gene,TE	CG
Chr4	70700	71000	AT4G00170	Gene	CG
Chr4	82700	83300	AT4G00200	Gene	CG
Chr4	96400	97100	AT4G00230	Gene	CG
Chr4	105600	105800	105217-105622,AT4TE00510	Intergenic,TE	CG
Chr4	177300	177600	176853-179022	Intergenic	CG
Chr4	195400	195600	AT4G00440	Gene	CG
Chr4	203300	203600	AT4G00450	Gene	CG
Chr4	205200	205600	AT4G00450	Gene	CG
Chr4	206900	208400	AT4G00450	Gene	CG
Chr4	209500	209700	AT4G00450	Gene	CG
Chr4	210200	210700	AT4G00450	Gene	CG
Chr4	225800	226000	AT4G00500	Gene	CG
Chr4	230300	231300	AT4G00520	Gene	CG
Chr4	238500	238900	AT4G00550	Gene	CG
Chr4	282400	282800	AT4G00690	Gene	CG
Chr4	294600	294800	AT4G00720	Gene	CG
Chr4	295100	295800	AT4G00720	Gene	CG
Chr4	308400	308600	AT4G00740	Gene	CG
Chr4	319500	319900	AT4G00752	Gene	CG
Chr4	328900	329300	AT4G00760	Gene	CG
Chr4	331200	331600	AT4G00760,AT4G00770	Gene	CG
Chr4	337500	337700	AT4G00800	Gene	CG
Chr4	338200	338500	AT4G00800	Gene	CG
Chr4	354400	354900	AT4G00830	Gene	CG
Chr4	383900	384300	AT4G00900	Gene	CG
Chr4	385000	385300	AT4G00900	Gene	CG
Chr4	389400	390100	AT4G00910	Gene	CG
Chr4	410300	410900	410200-411696	Intergenic	CG
Chr4	441100	441400	AT4G01020	Gene	CG
Chr4	442400	442600	AT4G01020	Gene	CG
Chr4	448800	449100	AT4G01030	Gene	CG
Chr4	454600	454900	AT4G01040	Gene	CG
Chr4	471500	471900	AT4G01090	Gene	CG
Chr4	472300	472600	AT4G01090	Gene	CG
Chr4	478400	479300	AT4G01100	Gene	CG
Chr4	518400	518700	AT4G01240	Gene	CG
Chr4	552500	552800	AT4G01330	Gene	CG
Chr4	573500	573700	AT4G01400	Gene	CG
Chr4	681200	681400	AT4G01570	Gene	CG
Chr4	692500	692700	AT4TE03570	TE	CG
Chr4	731600	732700	AT4G01690,AT4G01700	Gene	CG
Chr4	733100	733300	AT4G01700	Gene	CG
Chr4	750000	750200	AT4G01730	Gene	CG
Chr4	770800	771600	AT4G01790,AT4G01800	Gene	CG
Chr4	771900	772400	AT4G01800	Gene	CG
Chr4	773200	773600	AT4G01800	Gene	CG
Chr4	774000	774200	AT4G01800	Gene	CG
Chr4	777200	777900	AT4G01810	Gene	CG
Chr4	778200	778900	AT4G01810	Gene	CG
Chr4	788300	788500	AT4G01830	Gene	CG
Chr4	796700	797000	AT4G01850	Gene	CG
Chr4	804200	804400	AT4G01860	Gene	CG
Chr4	806000	806200	AT4G01860	Gene	CG
Chr4	865300	865700	864078-866236	Intergenic	CG
Chr4	871700	872000	AT4G01990	Gene	CG
Chr4	883000	883400	AT4G02010	Gene	CG
Chr4	894500	894900	AT4G02030	Gene	CG
Chr4	904500	905000	AT4G02060	Gene	CG
Chr4	909800	910100	AT4G02070	Gene	CG
Chr4	910700	911200	AT4G02070	Gene	CG
Chr4	937200	937400	AT4G02110	Gene	CG
Chr4	951600	952000	AT4G02150	Gene	CG
Chr4	977400	978400	AT4G02220	Gene	CG
Chr4	987400	987900	AT4G02260	Gene	CG
Chr4	988700	989100	AT4G02260	Gene	CG
Chr4	989600	989800	AT4G02260	Gene	CG
Chr4	990400	990900	AT4G02260	Gene	CG
Chr4	1053000	1053600	AT4G02390	Gene	CG
Chr4	1070500	1070800	AT4G02430	Gene	CG
Chr4	1078900	1079500	AT4G02460	Gene	CG
Chr4	1106900	1107600	AT4G02510	Gene	CG
Chr4	1108300	1108600	AT4G02510	Gene	CG
Chr4	1109000	1109300	AT4G02510	Gene	CG
Chr4	1124600	1125000	AT4G02560	Gene	CG
Chr4	1125300	1125700	AT4G02560	Gene	CG
Chr4	1132200	1132600	AT4G02570	Gene	CG
Chr4	1141000	1141300	1141010-1141750,AT4TE05810	Intergenic,TE	CG
Chr4	1155000	1155300	AT4G02640	Gene	CG
Chr4	1155600	1155900	AT4G02640	Gene	CG
Chr4	1160500	1161000	AT4G02660	Gene	CG
Chr4	1167300	1167700	AT4G02660	Gene	CG
Chr4	1181200	1181900	AT4G02680	Gene	CG
Chr4	1182200	1183700	AT4G02680	Gene	CG
Chr4	1222500	1222700	AT4G02750	Gene	CG
Chr4	1233800	1234400	AT4TE06320	TE	CG
Chr4	1277400	1277700	AT4G02880	Gene	CG
Chr4	1293900	1294300	AT4G02920	Gene	CG
Chr4	1313000	1315200	AT4TE06710	TE	CG
Chr4	1322700	1323600	AT4G02990	Gene	CG
Chr4	1325600	1326600	AT4G03000	Gene	CG
Chr4	1332000	1333000	AT4G03020	Gene	CG
Chr4	1360600	1361700	AT4G03080	Gene	CG
Chr4	1362000	1362400	AT4G03080	Gene	CG
Chr4	1363000	1363400	AT4G03080	Gene	CG
Chr4	1366900	1367600	AT4G03090	Gene	CG
Chr4	1368400	1369000	AT4G03090	Gene	CG
Chr4	1372500	1372800	1371557-1372860	Intergenic	CG
Chr4	1373300	1373900	1373219-1374281	Intergenic	CG
Chr4	1376700	1377300	AT4G03110	Gene	CG
Chr4	1392800	1393300	AT4G03140	Gene	CG
Chr4	1411700	1412100	AT4G03200	Gene	CG
Chr4	1427100	1427500	AT4G03250	Gene	CG
Chr4	1575900	1576400	AT4G03550	Gene	CG
Chr4	1576700	1577100	AT4G03550	Gene	CG
Chr4	1577900	1578400	AT4G03550	Gene	CG
Chr4	1578700	1578900	AT4G03550	Gene	CG
Chr4	1583300	1583600	AT4G03560	Gene	CG
Chr4	1593100	1593300	AT4G03570	Gene	CG
Chr4	1606200	1606500	AT4G03610	Gene	CG
Chr4	1618500	1618900	AT4TE08245	TE	CG
Chr4	1667800	1668200	AT4TE08435,AT4TE08440	TE	CG
Chr4	1669800	1670600	AT4TE08445	TE	CG
Chr4	1671900	1672300	AT4TE08445	TE	CG
Chr4	1672800	1673200	AT4TE08445	TE	CG
[truncated: 1,253 more rows]

## Sheet: jas-3 vs Aza25
Chr	Start	End	Gene	Feature	Context
Chr1	1792700	1792900	AT1G05910	Gene	CG
Chr1	2486300	2486500	AT1G08010	Gene	CG
Chr1	2742700	2742900	AT1G08620	Gene	CG
Chr1	2777800	2778100	AT1G08720	Gene	CG
Chr1	2923200	2923500	AT1G09060	Gene	CG
Chr1	3677700	3677900	AT1G11020	Gene	CG
Chr1	3683600	3683800	AT1G11050	Gene	CG
Chr1	5245900	5246400	AT1G15240	Gene	CG
Chr1	5247100	5247500	AT1G15240	Gene	CG
Chr1	5308300	5308600	AT1G15440	Gene	CG
Chr1	5330800	5331100	AT1G15510	Gene	CG
Chr1	5416500	5416700	AT1G15750	Gene	CG
Chr1	5418500	5418900	AT1G15750	Gene	CG
Chr1	5516500	5517000	AT1G16090	Gene	CG
Chr1	5541900	5542200	AT1G16180	Gene	CG
Chr1	5560000	5560400	AT1G16260	Gene	CG
Chr1	5566000	5566200	AT1G16270	Gene	CG
Chr1	5677200	5677400	AT1G16610	Gene	CG
Chr1	5716900	5717400	AT1G16710	Gene	CG
Chr1	5718200	5718400	AT1G16710	Gene	CG
Chr1	5719000	5719400	AT1G16710	Gene	CG
Chr1	5724500	5725000	AT1G16720	Gene	CG
Chr1	5746800	5747100	AT1G16800	Gene	CG
Chr1	5747500	5747900	AT1G16800	Gene	CG
Chr1	5762200	5762400	AT1G16830	Gene	CG
Chr1	5771500	5771700	AT1G16870	Gene	CG
Chr1	5779500	5779800	AT1G16900	Gene	CG
Chr1	5882000	5882200	AT1G17210	Gene	CG
Chr1	6019200	6019500	AT1G17500	Gene	CG
Chr1	6019900	6020300	AT1G17500	Gene	CG
Chr1	6044000	6044300	AT1G17580	Gene	CG
Chr1	6045700	6046100	AT1G17580	Gene	CG
Chr1	6069600	6070100	AT1G17650	Gene	CG
Chr1	6081800	6082100	AT1G17680	Gene	CG
Chr1	6086100	6086300	AT1G17690	Gene	CG
Chr1	6087100	6087300	AT1G17690	Gene	CG
Chr1	6094300	6094500	AT1G17720	Gene	CG
Chr1	6109100	6109500	AT1G17750	Gene	CG
Chr1	6114100	6114400	AT1G17760	Gene	CG
Chr1	6132400	6132700	AT1G17820	Gene	CG
Chr1	6146800	6147100	AT1G17850	Gene	CG
Chr1	6150700	6151000	AT1G17870	Gene	CG
Chr1	6154900	6155100	AT1G17890	Gene	CG
Chr1	6188500	6188800	AT1G17980	Gene	CG
Chr1	6211400	6211600	6211588-6211689,AT1G18050	Gene,Intergenic	CG
Chr1	6235800	6236200	6235720-6235895,AT1G18130,AT1TE20185	Gene,Intergenic,TE	CG
Chr1	6245600	6245800	AT1G18150	Gene	CG
Chr1	6263100	6263300	6261457-6265416	Intergenic	CG
Chr1	6276200	6276400	6276128-6276788	Intergenic	CG
Chr1	6286700	6286900	AT1G18270	Gene	CG
Chr1	6355200	6355400	AT1G18460	Gene	CG
Chr1	6397300	6397900	AT1G18580	Gene	CG
Chr1	6435300	6435600	AT1G18690	Gene	CG
Chr1	6531300	6531500	AT1G18900	Gene	CG
Chr1	6588500	6588700	6588246-6588542,AT1G19086	Gene,Intergenic	CG
Chr1	6590100	6590300	6589760-6590245,AT1G19090	Gene,Intergenic	CG
Chr1	6605200	6605500	AT1G19110	Gene	CG
Chr1	6629300	6629500	AT1G19220	Gene	CG
Chr1	6631600	6631900	AT1G19220	Gene	CG
Chr1	6646900	6647200	AT1G19230	Gene	CG
Chr1	6664200	6664900	AT1G19270	Gene	CG
Chr1	6667200	6667700	AT1G19290	Gene	CG
Chr1	6668000	6668500	AT1G19290	Gene	CG
Chr1	6693100	6694100	AT1G19370	Gene	CG
Chr1	6709500	6709700	6709404-6709616,AT1TE21715	Intergenic,TE	CG
Chr1	6723100	6723400	6720759-6724573	Intergenic	CG
Chr1	6726100	6726300	AT1G19430	Gene	CG
Chr1	6730000	6730600	AT1G19440	Gene	CG
Chr1	6751800	6752100	AT1G19490	Gene	CG
Chr1	6817000	6817500	AT1G19715	Gene	CG
Chr1	6818300	6819000	AT1G19715	Gene	CG
Chr1	6897100	6897300	AT1G19870	Gene	CG
Chr1	6992600	6992800	AT1G20160	Gene	CG
Chr1	7030600	7031000	AT1G20300	Gene	CG
Chr1	7064000	7064200	AT1G20380	Gene	CG
Chr1	7066100	7068300	7065178-7066493,AT1TE22850,AT1TE22855	Intergenic,TE	CG
Chr1	7068600	7070800	AT1TE22850	TE	CG
Chr1	7071200	7072100	7071562-7071563,7071716-7072192,AT1TE22850,AT1TE22865	Intergenic,TE	CG
Chr1	7072400	7073400	AT1G20400	Gene	CG
Chr1	7073900	7075900	7075838-7077167,AT1G20400	Gene,Intergenic	CG
Chr1	7080200	7080600	AT1G20410	Gene	CG
Chr1	7120600	7120800	AT1G20560	Gene	CG
Chr1	7158900	7159100	AT1G20650	Gene	CG
Chr1	7165100	7165400	AT1G20670	Gene	CG
Chr1	7211400	7211700	AT1G20760	Gene	CG
Chr1	7213100	7213300	AT1G20760	Gene	CG
Chr1	7214400	7214600	AT1G20760	Gene	CG
Chr1	7246100	7246600	AT1G20840	Gene	CG
Chr1	7278200	7278600	AT1G20910	Gene	CG
Chr1	7304300	7304500	AT1G20960	Gene	CG
Chr1	7307500	7307900	AT1G20960	Gene	CG
Chr1	7413800	7414000	AT1G21170	Gene	CG
Chr1	7414800	7415000	AT1G21170	Gene	CG
Chr1	7415800	7416000	AT1G21170	Gene	CG
Chr1	7557400	7557600	AT1G21580	Gene	CG
Chr1	7558000	7558300	AT1G21580	Gene	CG
Chr1	7587000	7587700	AT1G21630	Gene	CG
Chr1	7590600	7591100	AT1G21640	Gene	CG
Chr1	7591600	7591800	AT1G21640	Gene	CG
Chr1	7597000	7597400	AT1G21650	Gene	CG
Chr1	7602800	7603100	AT1G21650,AT1G21651	Gene	CG
Chr1	7607000	7607200	AT1G21660	Gene	CG
Chr1	7608200	7608600	AT1G21660	Gene	CG
Chr1	7620600	7621000	AT1G21700	Gene	CG
Chr1	7634100	7635200	AT1G21730	Gene	CG
Chr1	7643700	7644900	AT1G21740	Gene	CG
Chr1	7650100	7650700	AT1G21760	Gene	CG
Chr1	7653300	7653700	AT1G21780	Gene	CG
Chr1	7682000	7682300	AT1G21880	Gene	CG
Chr1	7724800	7725000	7723954-7725248	Intergenic	CG
Chr1	8000200	8000600	AT1G22620	Gene	CG
Chr1	8065900	8066300	AT1G22770	Gene	CG
Chr1	8073700	8074000	AT1G22800	Gene	CG
Chr1	8085800	8086000	AT1G22860	Gene	CG
Chr1	8096100	8096600	AT1G22880	Gene	CG
Chr1	8118800	8119700	AT1G22930	Gene	CG
Chr1	8120300	8120500	AT1G22930	Gene	CG
Chr1	8124300	8124600	AT1G22940	Gene	CG
Chr1	8128500	8128800	AT1G22960	Gene	CG
Chr1	8158000	8158700	AT1G23030	Gene	CG
Chr1	8174300	8174700	AT1G23070	Gene	CG
Chr1	8216800	8217200	AT1G23180	Gene	CG
Chr1	8217500	8217800	AT1G23180	Gene	CG
Chr1	8218600	8219400	AT1G23180	Gene	CG
Chr1	8223200	8224000	AT1G23190	Gene	CG
Chr1	8250400	8251000	AT1G23230	Gene	CG
Chr1	8280400	8280800	AT1G23330	Gene	CG
Chr1	8312500	8312900	AT1G23400	Gene	CG
Chr1	8323400	8323700	AT1G23440	Gene	CG
Chr1	8407100	8407300	AT1G23780	Gene	CG
Chr1	8428200	8428700	AT1G23860	Gene	CG
Chr1	8434100	8434400	AT1G23870	Gene	CG
Chr1	8434800	8435200	AT1G23870	Gene	CG
Chr1	8438300	8438500	AT1G23880	Gene	CG
Chr1	8444900	8445200	AT1G23900	Gene	CG
Chr1	8554300	8554800	AT1G24160	Gene	CG
Chr1	8565300	8565600	AT1G24190	Gene	CG
Chr1	8566300	8566700	AT1G24190	Gene	CG
Chr1	8610800	8611200	AT1G24280	Gene	CG
Chr1	8615400	8615600	AT1G24300	Gene	CG
Chr1	8618900	8619600	AT1G24300	Gene	CG
Chr1	8663200	8663400	AT1G24440	Gene	CG
Chr1	8721100	8721400	AT1G24610	Gene	CG
Chr1	8741200	8741600	8737315-8741940	Intergenic	CG
Chr1	8744700	8744900	AT1G24706	Gene	CG
Chr1	8750500	8750800	AT1G24706	Gene	CG
Chr1	8865900	8866400	AT1G25280	Gene	CG
Chr1	8879700	8880000	AT1G25320	Gene	CG
Chr1	8895800	8896100	AT1G25360	Gene	CG
Chr1	8907200	8907500	AT1G25390	Gene	CG
Chr1	8917400	8917900	AT1G25420	Gene	CG
Chr1	8932300	8933200	8933058-8933716,AT1TE28830	Intergenic,TE	CG
Chr1	9024600	9024800	AT1G26110	Gene	CG
Chr1	9078200	9078400	AT1G26240	Gene	CG
Chr1	9153300	9153500	AT1G26460	Gene	CG
Chr1	9164000	9164500	AT1G26520	Gene	CG
Chr1	9250500	9250700	AT1G26761	Gene	CG
Chr1	9301600	9302000	AT1G26850	Gene	CG
Chr1	9443900	9444200	AT1G27180	Gene	CG
Chr1	9447200	9447400	AT1G27190	Gene	CG
Chr1	9488900	9489800	AT1G27320	Gene	CG
Chr1	9490700	9491200	AT1G27320	Gene	CG
Chr1	9497100	9497600	AT1G27340	Gene	CG
Chr1	9505900	9506200	AT1G27370	Gene	CG
Chr1	9519900	9520100	AT1G27420	Gene	CG
Chr1	9521000	9521200	AT1G27430	Gene	CG
Chr1	9522200	9522800	AT1G27430	Gene	CG
Chr1	9524600	9525000	AT1G27430	Gene	CG
Chr1	9525600	9526100	AT1G27430	Gene	CG
Chr1	9552200	9553100	AT1G27500	Gene	CG
Chr1	9574200	9574500	9574191-9574362,AT1TE30845	Intergenic,TE	CG
Chr1	9574900	9575900	9575371-9575538,AT1G27565,AT1G27570,AT1TE30845	Gene,Intergenic,TE	CG
Chr1	9596500	9597000	AT1G27595	Gene	CG
Chr1	9598800	9599000	AT1G27595	Gene	CG
Chr1	9633900	9634200	AT1G27680	Gene	CG
Chr1	9700200	9700900	AT1G27850	Gene	CG
Chr1	9702600	9702800	AT1G27850	Gene	CG
Chr1	9710800	9711000	AT1G27880	Gene	CG
Chr1	9711500	9711900	AT1G27880	Gene	CG
Chr1	9722300	9722800	AT1G27910	Gene	CG
Chr1	9742400	9742600	AT1G27960	Gene	CG
Chr1	9802300	9802500	AT1G28100	Gene	CG
Chr1	9853400	9853600	9852366-9853586,AT1TE31710	Intergenic,TE	CG
Chr1	9869000	9869200	AT1G28240,AT1TE31775	Gene,TE	CG
Chr1	9982100	9982400	AT1G28420	Gene	CG
Chr1	10040000	10040400	AT1G28560	Gene	CG
Chr1	10080700	10080900	AT1G28690	Gene	CG
Chr1	10086900	10087300	AT1G28710	Gene	CG
Chr1	10181300	10181600	AT1G29150	Gene	CG
Chr1	10253200	10253700	AT1G29310	Gene	CG
Chr1	10265600	10266100	AT1G29340	Gene	CG
Chr1	10271300	10271600	AT1G29350	Gene	CG
Chr1	10281800	10282000	AT1G29370	Gene	CG
Chr1	10352400	10352700	AT1G29630	Gene	CG
Chr1	10425300	10425500	AT1G29770	Gene	CG
Chr1	10427500	10427700	10427615-10429976,AT1G29780	Gene,Intergenic	CG
Chr1	10434200	10434600	AT1G29800	Gene	CG
Chr1	10460900	10461300	AT1G29880	Gene	CG
Chr1	10470000	10470200	AT1G29900	Gene	CG
Chr1	10470600	10470800	AT1G29900	Gene	CG
Chr1	10534300	10534500	10533501-10537648	Intergenic	CG
Chr1	10560100	10560500	AT1G30090	Gene	CG
Chr1	10588800	10589100	AT1G30130	Gene	CG
Chr1	10605000	10605200	10605010-10606210,AT1TE34320	Intergenic,TE	CG
Chr1	10686800	10687100	AT1G30330	Gene	CG
Chr1	10688400	10688800	AT1G30330	Gene	CG
Chr1	10717200	10717500	AT1G30360	Gene	CG
Chr1	10766000	10766300	AT1G30450	Gene	CG
Chr1	10771700	10772000	AT1G30460	Gene	CG
Chr1	10785300	10785900	AT1G30470	Gene	CG
Chr1	10797000	10797300	AT1G30490	Gene	CG
Chr1	10807800	10808200	AT1G30510	Gene	CG
Chr1	10830400	10830700	AT1G30570	Gene	CG
Chr1	10883000	10883200	AT1G30680	Gene	CG
Chr1	10906300	10906800	AT1G30755	Gene	CG
Chr1	10940500	10940800	AT1G30810	Gene	CG
Chr1	10962200	10962800	AT1G30825	Gene	CG
Chr1	10964800	10965000	10963182-10966588	Intergenic	CG
Chr1	10965300	10965600	10963182-10966588	Intergenic	CG
Chr1	10966000	10966200	10963182-10966588	Intergenic	CG
Chr1	10992200	10992600	AT1G30870	Gene	CG
Chr1	11001800	11002200	AT1G30910	Gene	CG
Chr1	11100500	11100800	11100277-11103434	Intergenic	CG
Chr1	11104800	11105300	AT1G31120	Gene	CG
Chr1	11106100	11106700	AT1G31120	Gene	CG
Chr1	11121300	11121600	AT1G31150	Gene	CG
Chr1	11143400	11143600	AT1G31180	Gene	CG
Chr1	11160200	11160600	AT1G31230	Gene	CG
Chr1	11251500	11251700	AT1G31420	Gene	CG
Chr1	11253100	11253500	AT1G31420	Gene	CG
Chr1	11254500	11254900	AT1G31430	Gene	CG
Chr1	11268100	11268500	AT1G31480	Gene	CG
Chr1	11271800	11272500	AT1G31490	Gene	CG
Chr1	11274100	11274500	AT1G31500	Gene	CG
Chr1	11314700	11315000	AT1G31600	Gene	CG
Chr1	11318800	11319000	AT1G31630	Gene	CG
Chr1	11323900	11324100	AT1G31640	Gene	CG
Chr1	11326600	11326800	AT1G31650	Gene	CG
Chr1	11437700	11437900	AT1G31870	Gene	CG
Chr1	11458700	11458900	AT1G31910	Gene	CG
Chr1	11466500	11467200	AT1G31930	Gene	CG
Chr1	11467700	11468100	AT1G31930	Gene	CG
Chr1	11507300	11507500	AT1TE37215	TE	CG
Chr1	11508700	11508900	AT1G32000	Gene	CG
Chr1	11509400	11510000	AT1G32010	Gene	CG
Chr1	11510400	11510800	AT1G32010	Gene	CG
Chr1	11518800	11519000	AT1TE37265	TE	CG
Chr1	11520000	11520200	AT1TE37265	TE	CG
Chr1	11521300	11521600	11521322-11521574,AT1TE37265,AT1TE37270	Intergenic,TE	CG
Chr1	11542300	11542500	AT1G32090	Gene	CG
Chr1	11554100	11554300	AT1G32120	Gene	CG
Chr1	11554700	11554900	AT1G32120	Gene	CG
Chr1	11569800	11570100	AT1G32160	Gene	CG
Chr1	11609700	11609900	11609733-11610114,AT1G32220	Gene,Intergenic	CG
Chr1	11613400	11613800	AT1G32230	Gene	CG
Chr1	11640900	11641100	AT1G32260	Gene	CG
Chr1	11678600	11678800	11678449-11679230	Intergenic	CG
Chr1	11696500	11697700	AT1G32415	Gene	CG
Chr1	11716500	11716900	AT1G32450	Gene	CG
Chr1	11795900	11796300	AT1G32610	Gene	CG
Chr1	12093500	12093800	AT1G33360	Gene	CG
Chr1	12100000	12101000	AT1G33390	Gene	CG
Chr1	12102500	12103100	AT1G33390	Gene	CG
Chr1	12114600	12114900	AT1G33410	Gene	CG
Chr1	12148800	12149200	AT1G33480	Gene	CG
Chr1	12207800	12208100	AT1G33680,AT1TE39630	Gene,TE	CG
Chr1	12209600	12209900	AT1G33700	Gene	CG
Chr1	12292500	12292900	12292501-12294394,AT1TE39950	Intergenic,TE	CG
Chr1	12352500	12352800	AT1G33980	Gene	CG
Chr1	12353200	12353700	AT1G33980	Gene	CG
Chr1	12368000	12368300	AT1G34020	Gene	CG
Chr1	12368800	12369000	AT1G34020	Gene	CG
Chr1	12377600	12378000	12376179-12378033	Intergenic	CG
Chr1	12428000	12428400	AT1G34120	Gene	CG
Chr1	12431000	12431300	AT1G34130	Gene	CG
Chr1	12462000	12462200	AT1G34210	Gene	CG
Chr1	12491100	12491400	AT1G34260	Gene	CG
Chr1	12504700	12504900	AT1G34300	Gene	CG
Chr1	12505200	12505600	AT1G34300	Gene	CG
Chr1	12523500	12523900	AT1G34320	Gene	CG
Chr1	12551500	12551900	AT1G34370	Gene	CG
Chr1	12585500	12585900	AT1G34420	Gene	CG
Chr1	12595200	12595700	AT1G34460	Gene	CG
Chr1	12605800	12606100	AT1G34470	Gene	CG
Chr1	12606400	12606700	AT1G34470	Gene	CG
Chr1	12627600	12628100	AT1TE41230	TE	CG
Chr1	12652000	12652200	AT1G34550	Gene	CG
Chr1	12665300	12665500	AT1TE41345	TE	CG
Chr1	12666200	12666800	AT1TE41345	TE	CG
Chr1	12668500	12668700	AT1TE41345	TE	CG
Chr1	12670300	12670700	AT1TE41345	TE	CG
Chr1	12673600	12673900	AT1TE41345	TE	CG
Chr1	12687200	12687400	AT1G34630	Gene	CG
Chr1	12711700	12712200	12711180-12713446	Intergenic	CG
Chr1	13027800	13028300	13027937-13028440,AT1TE42485	Intergenic,TE	CG
Chr1	13066000	13066300	13065601-13066087,AT1G35500	Gene,Intergenic	CG
Chr1	13094300	13094600	AT1G35530	Gene	CG
Chr1	13123200	13123600	AT1G35580	Gene	CG
Chr1	13157600	13157800	AT1G35620	Gene	CG
Chr1	13197000	13197200	AT1G35660	Gene	CG
Chr1	13222700	13223200	AT1G35710	Gene	CG
Chr1	13452100	13452500	AT1G36050	Gene	CG
Chr1	13477700	13478000	13477572-13479020	Intergenic	CG
Chr1	13535900	13536200	AT1G36160	Gene	CG
Chr1	13539500	13539700	AT1G36160	Gene	CG
Chr1	13540900	13541100	AT1G36160	Gene	CG
Chr1	13541600	13541800	AT1G36160	Gene	CG
Chr1	13542700	13543000	AT1G36160	Gene	CG
Chr1	13553600	13554000	AT1G36180	Gene	CG
Chr1	13560100	13560400	AT1TE44380	TE	CG
Chr1	13565200	13565400	13564825-13565366,AT1TE44385	Intergenic,TE	CG
Chr1	13610200	13610400	13607807-13610985	Intergenic	CG
Chr1	13899200	13899700	AT1G36730,AT1G36732,AT1TE45600	Gene,TE	CG
Chr1	15894700	15895000	15894444-15895285	Intergenic	CG
Chr1	15974700	15975100	AT1G42540	Gene	CG
Chr1	16184200	16184500	AT1G43040,AT1TE53350	Gene,TE	CG
Chr1	16486900	16487100	AT1G43710	Gene	CG
Chr1	16618100	16618400	AT1G43850	Gene	CG
Chr1	16621000	16621300	AT1G43850	Gene	CG
Chr1	16701100	16701400	AT1TE55100,AT1TE55105	TE	CG
Chr1	16745400	16745900	AT1TE55320	TE	CG
Chr1	16765000	16765300	AT1G44100	Gene	CG
Chr1	16783900	16784400	AT1G44120	Gene	CG
Chr1	16785000	16785200	AT1G44120	Gene	CG
Chr1	16785700	16786100	AT1G44120	Gene	CG
Chr1	16797500	16797800	AT1G44170	Gene	CG
Chr1	16924800	16925100	16924821-16925673,AT1G44810	Gene,Intergenic	CG
Chr1	17032700	17032900	AT1G45050	Gene	CG
Chr1	17077900	17078100	AT1G45150	Gene	CG
Chr1	17088100	17088300	AT1G45160	Gene	CG
Chr1	17131300	17131600	AT1G45207	Gene	CG
Chr1	17182000	17182200	AT1G45545	Gene	CG
Chr1	17255900	17256500	17254893-17257392	Intergenic	CG
Chr1	17258000	17258200	AT1TE57220	TE	CG
Chr1	17309700	17310100	AT1G47240	Gene	CG
Chr1	17321400	17321800	AT1G47260	Gene	CG
Chr1	17324300	17324800	17323484-17324318,AT1G47265	Gene,Intergenic	CG
Chr1	17352900	17353100	AT1G47330	Gene	CG
Chr1	17365500	17365900	AT1G47370,AT1TE57530	Gene,TE	CG
Chr1	17535300	17535500	AT1G47660	Gene	CG
Chr1	17568800	17569200	AT1G47740	Gene	CG
Chr1	17570900	17571100	17570159-17571314	Intergenic	CG
Chr1	17621300	17622200	17620653-17621654,17621887-17621888,17621958-17624596,AT1TE58490,AT1TE58495	Intergenic,TE	CG
Chr1	17625100	17625400	AT1TE58505	TE	CG
Chr1	17717700	17717900	AT1G48030	Gene	CG
Chr1	17720600	17721000	AT1G48040	Gene	CG
Chr1	17725600	17726300	AT1G48050	Gene	CG
Chr1	17741300	17741700	AT1G48090	Gene	CG
Chr1	17744900	17745300	AT1G48090	Gene	CG
Chr1	17749100	17749400	AT1G48090	Gene	CG
Chr1	17772100	17772300	AT1G48110	Gene	CG
Chr1	17777500	17777800	AT1G48120	Gene	CG
Chr1	17842600	17842900	AT1TE59235	TE	CG
Chr1	17903600	17903800	AT1G48430	Gene	CG
Chr1	17924400	17924600	AT1G48490	Gene	CG
Chr1	17926300	17926900	AT1G48490	Gene	CG
Chr1	17954600	17954900	AT1G48560	Gene	CG
Chr1	18024900	18025200	AT1G48740	Gene	CG
Chr1	18042300	18042500	AT1G48780	Gene	CG
Chr1	18063300	18063600	AT1G48840	Gene	CG
Chr1	18090000	18090200	AT1TE59980	TE	CG
Chr1	18147700	18148000	AT1G49040	Gene	CG
Chr1	18186200	18186500	AT1G49180	Gene	CG
Chr1	18471300	18471700	AT1G49890	Gene	CG
Chr1	18528400	18528700	AT1G50030	Gene	CG
Chr1	18537200	18537600	AT1G50030	Gene	CG
Chr1	18538400	18538800	AT1G50030	Gene	CG
Chr1	18564400	18564600	AT1G50120	Gene	CG
Chr1	18573100	18573500	AT1G50140	Gene	CG
Chr1	18581400	18581600	18580302-18581429,AT1G50160	Gene,Intergenic	CG
Chr1	18595400	18595800	AT1G50200	Gene	CG
Chr1	18611000	18611300	AT1G50240	Gene	CG
Chr1	18618400	18618900	AT1G50260	Gene	CG
Chr1	18622900	18623200	AT1G50270	Gene	CG
Chr1	18648600	18648900	18648596-18648756,AT1G50350	Gene,Intergenic	CG
Chr1	18653000	18653200	AT1G50360	Gene	CG
Chr1	18664900	18665100	AT1G50380	Gene	CG
Chr1	18673300	18673500	AT1G50410	Gene	CG
Chr1	18682500	18682800	AT1G50430	Gene	CG
Chr1	18703900	18704200	AT1G50480	Gene	CG
Chr1	18711800	18712000	AT1G50500	Gene	CG
Chr1	18719800	18720000	AT1G50520	Gene	CG
Chr1	18772900	18774200	AT1G50660	Gene	CG
Chr1	18775600	18775800	AT1G50670	Gene	CG
Chr1	18806600	18807200	AT1TE62360	TE	CG
Chr1	18810300	18810900	AT1G50750	Gene	CG
Chr1	18840300	18840500	AT1G50840	Gene	CG
Chr1	18841000	18841700	AT1G50840	Gene	CG
Chr1	18878600	18879000	AT1G50940	Gene	CG
Chr1	18936600	18936900	AT1G51110	Gene	CG
Chr1	18967400	18967700	AT1TE62820	TE	CG
Chr1	18968600	18968800	AT1TE62820	TE	CG
Chr1	18970300	18971000	AT1TE62825	TE	CG
Chr1	19038400	19038600	AT1G51350	Gene	CG
Chr1	19075900	19076100	AT1G51450	Gene	CG
Chr1	19117800	19118100	AT1G51550	Gene	CG
Chr1	19126600	19127000	AT1G51580	Gene	CG
Chr1	19128500	19128700	AT1G51590	Gene	CG
Chr1	19129200	19129500	AT1G51590	Gene	CG
Chr1	19140800	19141100	AT1G51620	Gene	CG
Chr1	19151100	19151500	AT1G51640	Gene	CG
Chr1	19168400	19168600	AT1G51690	Gene	CG
Chr1	19169100	19169800	AT1G51690	Gene	CG
Chr1	19208200	19208400	AT1G51790	Gene	CG
Chr1	19217000	19217200	AT1G51800	Gene	CG
Chr1	19312100	19312300	AT1G51965	Gene	CG
Chr1	19325500	19325800	AT1G51980	Gene	CG
Chr1	19421100	19421400	AT1G52160	Gene	CG
Chr1	19479400	19479600	AT1G52310	Gene	CG
Chr1	19486900	19487200	AT1G52320	Gene	CG
Chr1	19544900	19545300	AT1G52450	Gene	CG
Chr1	19567300	19567900	AT1G52520	Gene	CG
Chr1	19569200	19569400	AT1G52530	Gene	CG
Chr1	19584000	19584200	AT1G52570	Gene	CG
Chr1	19585800	19586200	AT1G52570	Gene	CG
Chr1	19587600	19587800	19587050-19587637,AT1G52580	Gene,Intergenic	CG
Chr1	19609300	19609600	AT1G52640	Gene	CG
Chr1	19660300	19660700	AT1G52780	Gene	CG
Chr1	19757500	19758000	AT1G53025	Gene	CG
Chr1	19773500	19773900	AT1G53050,AT1TE65385	Gene,TE	CG
Chr1	19785200	19785500	AT1G53090	Gene	CG
Chr1	19785800	19786200	AT1G53090	Gene	CG
Chr1	19841900	19842200	AT1G53200	Gene	CG
Chr1	19885400	19885900	AT1G53310	Gene	CG
Chr1	19914200	19914500	AT1G53380	Gene	CG
Chr1	19952700	19952900	AT1G53450	Gene	CG
Chr1	19954900	19955300	AT1G53460	Gene	CG
Chr1	19967400	19967800	AT1G53500	Gene	CG
Chr1	20016500	20016700	AT1TE66160	TE	CG
Chr1	20063500	20063700	AT1G53730	Gene	CG
Chr1	20076200	20076400	AT1G53780	Gene	CG
Chr1	20102900	20103400	AT1G53840	Gene	CG
Chr1	20289300	20289700	AT1G54350	Gene	CG
[truncated: 1,292 more rows]

[truncated: 3 more sheets: jas-3 vs Aza26, jas-3 vs Aza1,18 and 25, ectopic CHG in Aza1, 18 and 25]
