# Supplementary material for: Bypassing reproductive barriers in hybrid seeds using chemically induced epimutagenesis
Source: Plant Cell. 2021 Nov 18;34(3):989–1001. doi: 10.1093/plcell/koab284 (PMC8894923; doi:10.1093/plcell/koab284)
Supplement: koab284_Supplementary_Data [file koab284_supplementary_data.zip › tpc.21.00631_SupplementalDS3.xlsx]

## Sheet: Legend
Supplemental Data. Huc et al. (2022). Bypassing reproductive barriers in hybrid seeds using chemically induced epimutagenesis. Plant Cell.
Supplemental Data Set 3. Lists of differentially expressed genes. Reads counts were normalized using the R package DESeq2 (Love et al., 2014). We considered differentially expressed genes (DEGs) those displaying a log2 fold-change ≥ 2, and with an adjusted p-value < 0.01.

## Sheet: down in jas-3 (vs WT)
Gene	baseMean	log2FoldChange	lfcSE	stat	pvalue	padj
AT1G50290	240.731162900664	5.00257128445051	0.34153004562618	14.6475291076617	1.39704481214278e-48	6.88131885281079e-46
AT2G23220	608.872278383283	11.3447731407598	0.777812113372044	14.5854930075297	3.47403214806589e-48	1.67625596074943e-45
AT4G19430	1302.98817755742	3.15846824149713	0.226621079198667	13.9372217830111	3.76305325658991e-44	1.45852242861566e-41
AT4G24420	133.443183106125	5.27446506558	0.381711448820542	13.8179378215605	1.98680283071764e-43	7.22676605025496e-41
AT5G66380	318.813444453201	2.90970441330998	0.213502508732471	13.6284319588768	2.71348043628362e-42	9.43453205221377e-40
AT2G25964	435.522400235005	2.23670064903884	0.173404162777823	12.8987713628574	4.57330494519093e-38	1.20140720910166e-35
AT4G15440	3074.42529161811	5.38854110910072	0.423309928666567	12.7295410388193	4.05214092401931e-37	9.77599672108046e-35
AT1G64130	143.443721247889	5.03567706576983	0.413942534195504	12.1651597740654	4.76512080101395e-34	8.47080835326111e-32
AT5G16350	108.468811555616	4.38600677170307	0.366290676403709	11.9741152430236	4.85590093489579e-33	8.08507505660149e-31
AT3G26460	112.179161236462	4.79059875511624	0.417526269033504	11.4737661086704	1.78708700577845e-30	2.62435391786458e-28
AT3G45260	299.080808792143	2.10128495081609	0.183460969043733	11.4535803542779	2.2562966731624e-30	3.2135917014204e-28
AT2G42840	13670.9396383969	2.6037853885967	0.239230143343292	10.8840188456532	1.37369899858531e-27	1.54658882969298e-25
AT3G28740	100.872202480956	4.69209132858272	0.441379663484155	10.6305109110474	2.14931773872965e-26	2.23860437430772e-24
AT4G34710	3811.90046180206	2.21112119408804	0.235513829915174	9.38849830977838	6.0861761638418e-21	4.33420069402746e-19
AT1G10110	80.7942251775414	4.59158560086971	0.491176253361723	9.34814248336283	8.92004514436018e-21	6.25806015869756e-19
AT5G42830	152.642620920482	2.5849962106293	0.297587370740674	8.68651181061693	3.73738107353348e-18	2.11901440579262e-16
AT5G48850	1875.81245471772	4.47340099371899	0.522273363583723	8.56524821220733	1.07843278224814e-17	5.76863942775856e-16
AT1G15830	4193.23850190114	2.71516407777251	0.318611107279077	8.52187515042986	1.56990571455338e-17	8.34096197959226e-16
AT1G15825	2304.84341235949	2.70313937782308	0.323058103939688	8.36734737453834	5.89297784172729e-17	2.92557942004185e-15
AT3G53040	505.756283292419	4.57450240388909	0.550379658401966	8.31153974180515	9.44681992932103e-17	4.57686810633068e-15
AT1G54000	61.8960856478078	4.60989432827372	0.555768932411206	8.29462400547233	1.08929193449021e-16	5.22396129962515e-15
AT4G01080	622.74369427846	2.41451508205793	0.293380701790084	8.22997241238289	1.87256564328354e-16	8.81933655461209e-15
AT5G42510	387.386274352264	3.41270246896329	0.416210490725651	8.19946287998012	2.41463465457088e-16	1.12380329011849e-14
AT2G26580	267.571821670805	2.13648978471888	0.26075097524052	8.19360227799013	2.53521834237894e-16	1.17760642964372e-14
AT1G62190	40.3950028279296	7.36200337320333	0.899805175311978	8.18177487215585	2.79693233656159e-16	1.28904232423637e-14
AT4G15093	206.708266752028	2.25763265059656	0.28570945208227	7.90184795827642	2.74798493042434e-15	1.12796193941012e-13
AT5G16230	3890.47768773252	2.69513401687484	0.341295206138332	7.89678251672387	2.86195107015331e-15	1.17270553122417e-13
AT4G01450	298.895652456869	2.15614898675534	0.275215553063588	7.83440093684371	4.71083316090269e-15	1.89097162008866e-13
AT1G48660	209.280580899817	4.12618032032986	0.527585727748462	7.82087176227994	5.24587646602177e-15	2.09153890870409e-13
AT4G21326	646.181101901496	2.49658123292821	0.319269262181599	7.8196730116417	5.29607262054576e-15	2.10799739002632e-13
AT3G22840	2043.47650877498	4.19953319973957	0.538746454416242	7.79500851525782	6.44041355126596e-15	2.54633273566189e-13
AT2G01610	776.002750435894	2.27085775988999	0.294423740098738	7.71288945357609	1.23000624879288e-14	4.73632536485507e-13
AT3G54940	11008.4761443829	2.53693902952684	0.329502450975644	7.69930245439773	1.36810996326727e-14	5.23401680607249e-13
AT5G53510	184.751312314353	2.48525803588585	0.327713614807652	7.58362766632246	3.36024577813521e-14	1.23172544081319e-12
AT4G22235	409.347980794393	2.21467405202648	0.293612757181179	7.54284000902547	4.59845187669522e-14	1.65229783770069e-12
AT4G16740	352.377685793345	4.80789976562718	0.637784890604158	7.53843472377149	4.75645964319975e-14	1.70389356582078e-12
AT5G38780	65.4893053052298	4.79407791470348	0.63688352517017	7.52740136184642	5.17600815079392e-14	1.85138215898972e-12
AT5G64080	14672.734826708	2.35706526589189	0.313627782546614	7.51548618159032	5.6699825510142e-14	2.00982604878004e-12
AT1G69720	129.386850700489	2.76453373118322	0.369961670858797	7.47248687888633	7.86932181018441e-14	2.72807002284736e-12
AT1G12845	621.680457281842	2.99188045813038	0.403785962308641	7.40957026099754	1.26709332019469e-13	4.27969819562331e-12
AT4G22190	1279.30582206251	2.26281280470995	0.308016904746318	7.34639160981635	2.03629205860726e-13	6.74286458566546e-12
AT1G73500	548.075633952567	2.34852784284434	0.321264478909077	7.31026302944937	2.66619958784052e-13	8.71880454430337e-12
AT5G35525	62.0287613722939	6.7967301794383	0.938641129276392	7.24103170790947	4.45284274615783e-13	1.42653876758008e-11
AT4G38300	98.0158687393841	2.32477618677676	0.323391242604613	7.18874193392769	6.53910354088089e-13	2.06689873017443e-11
AT5G03610	306.04163000902	2.36738998172056	0.331022558494883	7.1517481844282	8.56796388042869e-13	2.6724587074535e-11
AT5G49280	1857.80164864957	2.05789845616487	0.288289721221833	7.13829978898678	9.44923728958659e-13	2.93572033163858e-11
AT4G13180	411.666910511766	3.2763888932053	0.462516347990738	7.08383370109744	1.40220164336896e-12	4.26121509693732e-11
AT2G47180	2286.39260361873	3.31394475164726	0.46865771324911	7.07114095844566	1.53664946850811e-12	4.65782094665861e-11
AT1G64780	696.489735850904	2.04147440333508	0.291524474049605	7.00275477724628	2.50977905734131e-12	7.41733828159008e-11
AT1G36370	4606.09332396559	2.58148217939106	0.368923040202505	6.9973460534589	2.6085643297969e-12	7.67093115042142e-11
AT5G67180	187.745685537195	2.42382979517404	0.34827473367198	6.95953384162778	3.41400503053113e-12	9.8918285461823e-11
AT3G63050	29.0427628991981	4.84177895964913	0.695965132359308	6.95692748749581	3.47773841754643e-12	1.0064157822038e-10
AT5G42500	38.7263397330195	10.7972895253175	1.55214720067166	6.95635666555668	3.49185172238353e-12	1.00926467325567e-10
AT4G24120	247.920714876301	2.40275213821994	0.349751545026382	6.86988284222933	6.42546526495717e-12	1.79359238795021e-10
AT1G72450	1244.54909884473	2.572534754721	0.375232289662528	6.85584590024131	7.08917643733632e-12	1.95576894408335e-10
AT1G04330	178.006416364283	3.33887617553669	0.487859773576941	6.84392597294171	7.70517491848635e-12	2.1084890115483e-10
AT1G12340	47.4715317582696	2.90778691427933	0.42586602462296	6.82793823915336	8.61436543287854e-12	2.33298329816205e-10
AT5G14360	24.72477182837	4.36096804283797	0.641084182801549	6.80248890836842	1.02826935669888e-11	2.76579890789893e-10
AT3G20950	25.5133426434083	4.54501066836264	0.671919170090236	6.76422235095965	1.34027116000786e-11	3.54056212693473e-10
AT4G25980	3019.25919631081	2.04424406296784	0.302810024184521	6.75091278260379	1.46917901014036e-11	3.85953325963871e-10
AT3G45440	26.2727352593914	3.43319324119468	0.508907829439419	6.74619851098866	1.5176894330452e-11	3.97812985204964e-10
AT2G36270	324.905851245182	2.28467310644662	0.340406204914421	6.71160828875314	1.92490860555928e-11	4.94627627741738e-10
AT1G05320	929.292311198636	2.11236160246009	0.316555637635666	6.67295524488895	2.50702866079099e-11	6.31915550395323e-10
AT4G16160	6184.75016191525	2.45741307532596	0.368602467119566	6.66683838154787	2.61372641986857e-11	6.54622179501617e-10
AT4G01410	2019.35127588786	3.51389035800898	0.527298993094769	6.6639428559983	2.66577150798929e-11	6.65542088314581e-10
AT1G31750	478.825911691925	3.51706347148332	0.528221972357126	6.65830589323813	2.77001803297966e-11	6.87936306236744e-10
AT5G50240	508.127458340004	2.60651262006398	0.391688779653625	6.65455013127755	2.84167886814474e-11	7.03516371513572e-10
AT3G12730	264.050332540526	2.38083912955567	0.357845226726632	6.65326502000392	2.86661330724852e-11	7.08947054636786e-10
AT2G19900	3075.89373689988	3.28902848749467	0.494699836847603	6.64853360060413	2.96027407693182e-11	7.30582045938403e-10
AT3G29260	519.219889727513	4.28042614040675	0.645283121229156	6.63340787878235	3.28023730070613e-11	8.05344241958412e-10
AT2G23400	290.227287289035	2.95963358295375	0.447021398939996	6.62078725978623	3.57290864727686e-11	8.72668173012053e-10
AT2G21820	477.95388570659	2.56361116796058	0.387601744048111	6.6140341402653	3.73985430243231e-11	9.08750002799662e-10
AT1G12064	1369.26068177285	2.30953113102139	0.352477080523239	6.5522873929646	5.6662358288408e-11	1.34640013770134e-09
AT5G66780	548.859863645083	3.86851063701343	0.59243858426067	6.52980872581268	6.58537367472157e-11	1.54923372926808e-09
AT5G10180	4625.54287142459	2.37292439714713	0.363677185954597	6.52480960805546	6.80879670290957e-11	1.59837617536464e-09
AT1G48130	24499.4991205989	2.7387756120901	0.42006727405773	6.51984998887037	7.03777407939719e-11	1.64738778406973e-09
AT1G79690	12150.0070756735	2.18747996818882	0.336063306432556	6.50913064984624	7.55869616919008e-11	1.75722963154534e-09
AT3G15260	3148.68645012304	2.22945708423497	0.342940918220507	6.50099467804381	7.97906549916063e-11	1.84768898723462e-09
AT1G09240	81.8537475742038	3.94197308219299	0.607158659056042	6.49249256911138	8.44276845589462e-11	1.94933959572965e-09
AT3G05165	3428.4558195231	2.76869502618176	0.426536736390571	6.49110566562435	8.52086873515941e-11	1.96545267810121e-09
AT2G47160	1992.92366454743	2.14972075801112	0.331515146717379	6.48453254488486	8.90073110073804e-11	2.0510719825999e-09
AT1G61800	5613.20354851264	2.18403121909247	0.33715994369419	6.47773040641336	9.31125254346749e-11	2.13941636428768e-09
AT5G06820	39.1764522872869	2.70285399131031	0.418616166567925	6.45664025226256	1.07052968925611e-10	2.43604749211571e-09
AT5G40420	102610.38001612	2.26930533840378	0.351833483640142	6.44994136125157	1.11893436655592e-10	2.53643003149393e-09
AT5G03120	240.181717332606	2.21554141029651	0.343878132049209	6.44280983234918	1.17281612536348e-10	2.65094566462416e-09
AT1G18870	911.464665458904	5.68324469933269	0.882829666524026	6.43753253298498	1.21431302003247e-10	2.73428597453596e-09
AT5G17310	4116.39422928199	2.31775811170272	0.36007587648284	6.43686029273104	1.21970100801558e-10	2.74380503639509e-09
AT4G25140	404910.095774084	2.53298849403664	0.393570281740985	6.43592418317713	1.22724284488079e-10	2.75814663322399e-09
AT3G25882	163.129877043066	2.82722499765712	0.440236105215177	6.42206526035668	1.34437760082246e-10	3.00142772580221e-09
AT3G48660	377.228847301547	2.44983116536967	0.381920049641455	6.41451310992853	1.41273633978873e-10	3.14217547334194e-09
AT5G24950	1126.26402046056	2.63880738496323	0.411448610525786	6.41345557490429	1.42257583713055e-10	3.16108651478172e-09
AT5G07010	2330.03935059617	2.53957432926551	0.397152466374781	6.39445690076362	1.61118985313403e-10	3.55680314637235e-09
AT5G59170	58658.4887953083	2.60666501485544	0.409745166519857	6.36167361532286	1.99567160332506e-10	4.33673379755647e-09
AT5G24155	71.0825288172477	2.61316418892263	0.412289865421652	6.33817226200826	2.32506792170732e-10	4.99287746348104e-09
AT4G34650	30.8384926540615	3.4472607103345	0.544373015974816	6.33253414326837	2.41166895661029e-10	5.16477256713199e-09
AT5G01670	4350.95836775907	3.17857210975168	0.502053545300751	6.33114164714758	2.43353806526044e-10	5.20689054090069e-09
AT5G60760	2284.37367655196	2.09297161550424	0.330726335851326	6.32840928774753	2.47701403999729e-10	5.29512142383869e-09
AT1G12110	1266.73909981098	2.02340923123862	0.319898720852258	6.32515574256739	2.52977299497797e-10	5.39814286283973e-09
AT3G51120	2458.48206851502	2.08230324593265	0.329360366011888	6.32226418480931	2.57758203203717e-10	5.48530800931186e-09
AT1G62710	10762.8390997433	2.28206403917728	0.363388063234862	6.27996423124763	3.38650932051718e-10	7.07933155304931e-09
AT2G22170	619.304728091541	2.122619042423	0.338934101153386	6.26263050899799	3.78536828614689e-10	7.83690563829868e-09
AT3G27660	81209.246157847	2.84896221630673	0.455274264955911	6.25768341327756	3.90737994598014e-10	8.06127260582971e-09
AT2G04190	34.7753711421046	4.74260989019516	0.763226448024543	6.21389615424157	5.16866934292879e-10	1.04536226924607e-08
AT3G62090	1147.35332228223	2.79323229014658	0.451734586426076	6.18334830690162	6.27560367333501e-10	1.25210208986211e-08
AT4G35160	389.566613656119	3.10012391752551	0.501913921532664	6.17660476134803	6.54947568869579e-10	1.30125423283895e-08
AT5G07190	49581.4912714932	2.03246373445717	0.330097744559667	6.15715729039097	7.40622836299874e-10	1.45678416960382e-08
AT2G33590	1969.06352318256	2.00897372024519	0.326596436659808	6.1512420061637	7.68785049917992e-10	1.50466762708701e-08
AT2G33520	1039.49278138795	2.66650073449311	0.434063245032857	6.143115698016	8.0918297818701e-10	1.57981116046866e-08
AT3G15650	72.8224828061586	2.45033094859689	0.399112314481799	6.13945212835231	8.28065730998096e-10	1.61534307574158e-08
AT3G21360	933.416473339114	3.62453790359206	0.591323973397636	6.12952977834832	8.81391778693757e-10	1.70949514550094e-08
AT1G04560	24152.7473662196	3.24310308163569	0.530601334960476	6.11212763322063	9.83115040606256e-10	1.88682959989814e-08
AT4G26740	36626.8143982199	2.8151061689383	0.460578133801032	6.1121142371783	9.83197592130656e-10	1.88682959989814e-08
AT1G24735	1080.42647971892	3.38160936242484	0.554827877482116	6.09488005139727	1.09519540594713e-09	2.0898874078134e-08
AT3G12960	170.345453871957	4.43637793702824	0.730676544411452	6.07160305193821	1.26639652956468e-09	2.39531305187981e-08
AT1G52618	68.2155619501461	2.09070502832597	0.345272148964034	6.0552379756056	1.40210228215696e-09	2.62381145393313e-08
AT2G27940	235.064632394219	3.29871340945094	0.546141736136886	6.0400317192095	1.54083934688628e-09	2.85502074282384e-08
AT1G74430	56.5408497925879	3.12716582370754	0.518700564421201	6.02884600134768	1.65134544417307e-09	3.05498907172017e-08
AT4G32230	110.641734018605	3.40925523933162	0.565722468649523	6.0263741114439	1.67678804545549e-09	3.09237907634197e-08
AT1G54860	21584.1528393773	2.27264619988945	0.377424463974211	6.02145970072765	1.72851062355816e-09	3.17538280285825e-08
AT4G31590	2464.76376924802	2.20410567962325	0.366221392526216	6.01850608567458	1.76034097041667e-09	3.22134222628184e-08
AT5G65550	141.93215712752	4.91168949599867	0.81618286594153	6.01787871438914	1.76717516364706e-09	3.23134743960614e-08
AT3G26320	30.6025940368568	3.86746793620036	0.642696438576126	6.01756553182185	1.7705964475004e-09	3.23510137621731e-08
AT2G23640	1188.73540425094	2.93620184130502	0.488112375629651	6.0154218329691	1.7941886411948e-09	3.27314830584636e-08
AT4G02280	1689.02651582615	3.27220409622539	0.544245169123571	6.01237141249193	1.828288432593e-09	3.32765384232457e-08
AT2G18340	130.4560557565	2.92415514139956	0.487109065244421	6.00308093205425	1.93608050047106e-09	3.5022763024206e-08
AT1G80090	1471.36177671822	2.25419430444182	0.375991804042992	5.9953283029118	2.03074756175631e-09	3.66511180172553e-08
AT1G48800	105.534740235868	4.41449918469886	0.738056615173767	5.98124736495928	2.21435295011824e-09	3.96620809088224e-08
AT3G08040	1345.49681859583	2.37524378127183	0.397996804320372	5.96799711828803	2.40183610264433e-09	4.28254984727148e-08
AT1G11580	1513.44400356182	3.47194570667178	0.582594012678368	5.9594599860547	2.53072818410927e-09	4.5021825776445e-08
AT4G31830	2401.82872088061	2.31921049846491	0.389988422047226	5.9468701308883	2.7331808609445e-09	4.81925283926599e-08
AT5G13750	171.552956328031	2.28044676531059	0.384138994261788	5.93651464541629	2.91144919546487e-09	5.10648318459761e-08
AT1G32640	1855.50305576414	2.1414717464906	0.360826505448219	5.93490698204242	2.94012141068271e-09	5.14913263057566e-08
AT2G29980	33767.8925517274	2.5096662274022	0.423046410003234	5.93236620866967	2.98599688175118e-09	5.22173996118663e-08
AT1G71695	17578.2347068809	2.18971609404414	0.370131281028138	5.91605250969771	3.29759973226916e-09	5.71592012243693e-08
AT1G52660	106.620750686054	5.24572873104397	0.888170782674388	5.90621627436162	3.50054360635941e-09	6.04995266704354e-08
AT3G18570	2033.44615510108	2.08964547481275	0.353847416032398	5.905498754925	3.51581442115552e-09	6.06747447878687e-08
AT4G29020	208.593977442504	2.8789856842166	0.488210122497518	5.89702169526654	3.7012121288755e-09	6.34114191036257e-08
AT3G16470	243.908939735164	2.01849389906741	0.343941446576532	5.86871375682916	4.39188912337214e-09	7.43288722576145e-08
AT3G09270	40.7985682583722	4.01176296281288	0.683873500565225	5.86623543608157	4.45800673707319e-09	7.52861809175867e-08
AT5G55240	6491.05481367832	2.74165095139025	0.467600500493096	5.86323356903835	4.53938970998133e-09	7.64966435588657e-08
AT4G10020	5816.8786074151	2.77332927137672	0.473242837955335	5.8602667572509	4.62124206988702e-09	7.77098337541528e-08
AT1G73190	21406.8686203492	3.19007035025809	0.544828689625929	5.85518055675142	4.76492058343678e-09	7.9898593868224e-08
AT1G29680	2407.14397022399	2.54916929266186	0.436651043302003	5.83800114934975	5.28307931048117e-09	8.77161826809735e-08
AT4G22960	28.9483576639041	3.86315600211513	0.66241256155617	5.83194858660233	5.47838009374282e-09	9.03245052694293e-08
AT4G29880	22.2421545822389	3.71104413612959	0.637203666335073	5.82395289323106	5.74717816929961e-09	9.4427055911571e-08
AT1G64390	3473.62268358819	2.35330361986668	0.406321722500296	5.79172485631744	6.96672070072246e-09	1.12817929813138e-07
AT5G07000	561.49206261273	3.01938344370514	0.521811359266093	5.78635054620463	7.19320261058379e-09	1.16167274127071e-07
AT5G18130	2891.32821709222	2.20648856430478	0.38184603269504	5.7784771226548	7.5379791061726e-09	1.2140356948722e-07
AT3G23340	319.797838194849	2.29412147044202	0.397748732378298	5.76776563617073	8.03294084809217e-09	1.2841299558583e-07
AT5G45830	2107.97265034023	3.19615600161165	0.554174062231176	5.76742258333692	8.04930401560721e-09	1.28500806779879e-07
AT2G44460	125.653714286098	3.68824090713836	0.639719769188324	5.76540085953259	8.14639790307152e-09	1.29652505310456e-07
AT5G28910	1256.72959500522	2.0478667463981	0.356311193503733	5.74741064478133	9.06204607606677e-09	1.43477670332694e-07
AT4G27780	1858.74105108113	2.03477013059478	0.354037438752949	5.74733038901758	9.06634688817177e-09	1.43477670332694e-07
AT5G66580	306.70213487601	2.91518347787706	0.507242289956363	5.74712230348113	9.07750719169159e-09	1.43558195674357e-07
AT1G35190	3430.91026896679	2.01544676602007	0.351710174852429	5.73041927736583	1.00182694704197e-08	1.57070255364146e-07
AT1G72125	69.0356228868466	2.43767785090367	0.425456613527398	5.72955684174994	1.00693344590512e-08	1.57557428600495e-07
AT3G49570	564.385445563671	3.32103650638102	0.581046117528856	5.71561603492874	1.09307302322092e-08	1.70127376302551e-07
AT1G54740	298.168184123175	2.91718047533271	0.510533310638352	5.71398655982932	1.10359718670667e-08	1.71097365805284e-07
AT1G77990	312.858986153671	2.17288322833754	0.380333753050917	5.71309596086953	1.10939077892094e-08	1.71556751392028e-07
AT1G23730	1003.86039377324	2.8329412247293	0.495868914932935	5.71308492913383	1.10946272841184e-08	1.71556751392028e-07
AT1G41830	929.973511891707	3.42524939031824	0.600813490367969	5.70101944318934	1.19093050200171e-08	1.82601620355554e-07
AT3G12520	888.184528787928	2.0193426967924	0.354695088820382	5.69317918527762	1.2469540101485e-08	1.9082028260156e-07
AT4G15393	151.88793538348	3.39306961022104	0.596497817195037	5.6883185695072	1.282963194433e-08	1.95697411651479e-07
AT3G05400	2977.81846273281	2.38758038248059	0.419840942627037	5.68686885928984	1.29389738569594e-08	1.96984004443072e-07
AT5G55620	7023.95198266475	2.28514726757794	0.403678347017173	5.66081209077268	1.50658326414136e-08	2.26159670565678e-07
AT1G70985	434.780430613495	3.66527280602747	0.647583793871599	5.65992052412944	1.51443113260537e-08	2.27049430996758e-07
AT3G44400	155.155058600204	2.08924778189569	0.369812123755721	5.6494842859066	1.60929894815932e-08	2.39601102212411e-07
AT1G10040	94.3198719089403	2.47738152722115	0.439417386877791	5.63787779273776	1.72158609601971e-08	2.5519410701062e-07
AT1G44350	1000.68027179226	2.45486582332948	0.435737122866945	5.6338229967133	1.76257928841147e-08	2.60617023864367e-07
AT2G21490	18483.4578804119	2.89258193504081	0.514013854298471	5.62743963193096	1.82904142260618e-08	2.69097861572359e-07
AT5G63030	1154.24842295547	2.20365187533369	0.391902508862135	5.62295934703725	1.87713588331609e-08	2.75659153349332e-07
AT5G03640	102.314930405747	3.88390583608516	0.690971275211389	5.62093675297422	1.89924799607339e-08	2.78560300069251e-07
AT2G15010	8085.7583688219	3.75946285942212	0.670069128851064	5.61055971324675	2.01673267540587e-08	2.94876998420662e-07
AT5G43300	129.121383014553	2.63232325013294	0.469553542243618	5.6060129746976	2.07040448688728e-08	3.017914505763e-07
AT1G07430	513.886914991332	2.05242599862912	0.366492692682354	5.60018259465817	2.14126137867567e-08	3.10778654242044e-07
AT5G23850	700.899240863148	2.11301222120598	0.377413166565895	5.59867118689155	2.1600104278442e-08	3.13307524819144e-07
AT3G09540	149.960498762798	2.033909996346	0.363991634824131	5.58779323961309	2.29973217970947e-08	3.32553932262208e-07
AT5G55490	126.536362563699	3.4454296119008	0.617006251660966	5.58410810688836	2.34902559765163e-08	3.39267026299801e-07
AT4G31890	383.79616671149	2.22945225702514	0.399354624952648	5.58263788052908	2.36897664200167e-08	3.415226508954e-07
AT5G59360	62.6075574219326	2.26053355800284	0.405211440760843	5.57865186076277	2.42389808973374e-08	3.48590161408606e-07
AT5G65165	2389.10779952559	2.26796674431351	0.407122858043199	5.57071827215573	2.53691268172929e-08	3.63957685279889e-07
AT2G29490	133.524768500983	3.39828572429566	0.611251638730811	5.55955274222542	2.70466855893958e-08	3.84756189765394e-07
AT1G72100	1377.64627401386	3.96761855558304	0.714678088547347	5.55161634190802	2.83040245997844e-08	4.01194276746225e-07
AT1G72120	747.79189787269	2.47304191043146	0.446219473174149	5.5422097400628	2.98678243199506e-08	4.2234747033289e-07
AT4G10260	12.675405957274	5.29826906960942	0.957192824051808	5.53521603639044	3.10844968845452e-08	4.38764632741076e-07
AT1G47980	409.614560782572	2.99759831956258	0.542096491423031	5.52963977260531	3.20889038522993e-08	4.50789039679093e-07
AT4G21990	2113.76719878605	2.12891863851546	0.385176454536033	5.52712558995817	3.25519943501806e-08	4.56751811526005e-07
AT5G52050	320.763698550097	5.03270709642703	0.911549903398933	5.52104396880672	3.36991432690829e-08	4.70335799475164e-07
AT5G24660	937.879294286466	2.66748536848192	0.486314188386041	5.4851070196711	4.13219179981052e-08	5.65114768067457e-07
AT2G14520	516.0301891889	2.04419195182657	0.372681757412061	5.48508723910083	4.13265420627092e-08	5.65114768067457e-07
AT4G18530	630.854461209745	2.14356098175513	0.391103477620169	5.4808026632709	4.23400528434619e-08	5.77637547246377e-07
AT2G28440	100.472318263868	2.37157241631385	0.43287122982114	5.47870187005444	4.28457572722043e-08	5.83526635476225e-07
AT2G30340	268.805849128044	4.06009997500279	0.743143515388121	5.4634130432832	4.67066113098929e-08	6.32103269146993e-07
AT1G70810	985.996507115889	2.00268334357434	0.367563309795525	5.44853985749674	5.07850115389702e-08	6.81579914846112e-07
AT2G47770	232.974137526809	2.75405288345436	0.505495394313619	5.4482254723486	5.08748399505389e-08	6.81878594643192e-07
AT1G53885	354.31715366991	2.57366634370821	0.4727423136346	5.44412097136176	5.20618316418117e-08	6.95815650371596e-07
AT2G44810	163.235282598241	3.75412918843277	0.690061776884697	5.44027986216088	5.31969367911254e-08	7.09382502285718e-07
AT1G53903	351.878727667439	2.54878825932341	0.471721813680618	5.4031596279944	6.5477140651281e-08	8.60998907907807e-07
AT2G17230	1321.01468598818	2.01552466525823	0.373189920837588	5.40080144912431	6.63438241013451e-08	8.71426129571168e-07
AT3G03480	742.984960642698	2.80762588761193	0.521143647902717	5.38743185091269	7.1471561826555e-08	9.30507784287027e-07
AT3G16490	336.026717772187	2.04608935610694	0.379925160428319	5.38550632919449	7.22409927156103e-08	9.38974046605373e-07
AT5G57810	228.248201815231	2.36388987590132	0.439943282832225	5.37316960650767	7.7364495142395e-08	9.9843272852164e-07
AT1G03880	954208.124979635	2.70951932244957	0.504644937647403	5.36915981973592	7.91042961452412e-08	1.01866169594877e-06
AT5G24270	54.6222417343171	4.1205350708822	0.768376483961526	5.36265119624421	8.20092726142959e-08	1.05205926881161e-06
AT2G25890	1281.18605795153	2.75066717432617	0.513085772118087	5.36102796803553	8.27497037010919e-08	1.06098223677056e-06
AT1G64360	162.675930950373	2.99924137412503	0.55994616245297	5.35630311490336	8.49419643472446e-08	1.08337432710401e-06
AT5G53660	93.554188036479	3.11874930415721	0.583245131188989	5.34723590027987	8.93075859253807e-08	1.13399530291825e-06
AT3G15270	206.784971137509	2.22016157575478	0.415306034231763	5.34584473317769	8.99963322790135e-08	1.14151463737807e-06
AT1G72416	125.355077577189	2.26546546031549	0.423943632606441	5.34378932969748	9.1023352558967e-08	1.15330392526884e-06
AT4G35150	294.529588445766	6.29825174069331	1.1820566266767	5.32821490828281	9.91827266197563e-08	1.24865665893019e-06
AT4G15200	79.6224837245054	3.08769028031713	0.581713347953655	5.30792406806371	1.10880812085242e-07	1.38121972609662e-06
AT4G27160	2631592.4111639	2.66958713515658	0.503655606527106	5.30042175756642	1.15535471461431e-07	1.430908932301e-06
AT2G14095	527.067563757204	2.64158503117271	0.498857852760824	5.29526600925177	1.18843282150328e-07	1.46879859899645e-06
AT5G44260	774.530145426623	2.62591920371507	0.496354803438987	5.29040755830593	1.22044095073288e-07	1.50442572461823e-06
AT1G70080	20.9933336831894	3.37125458298434	0.637372949012739	5.28929661700619	1.22787630185959e-07	1.51201455233679e-06
AT5G45920	196.368947087577	2.15204786272962	0.406961653312447	5.28808511861773	1.23603462239555e-07	1.51955746160726e-06
AT5G19110	56.8877689169374	4.94899099010763	0.935922426115973	5.28782178096285	1.23781488399818e-07	1.52029388583735e-06
AT3G55970	23.9225714555381	5.85532149970011	1.10784670900886	5.28531741087051	1.25486981784511e-07	1.53964126119937e-06
AT4G01970	1367.03677822218	2.97676350378507	0.563282921731685	5.28466848352811	1.25932601177684e-07	1.54270698945284e-06
AT1G77950	2139.26154407958	2.66074695883857	0.503606992255711	5.28337969836518	1.26822155958304e-07	1.55199597998043e-06
AT4G21020	9051.42011020616	3.78425590475943	0.717372741948409	5.27515987641413	1.32640400874e-07	1.61400771892124e-06
AT1G14940	2581.58465767266	10.0282714683357	1.90407745569241	5.26673504712497	1.38871408471735e-07	1.68289939031124e-06
AT5G36100	965.390079193167	2.0984244603257	0.398976872381049	5.25951403599547	1.44436604633911e-07	1.74230338946917e-06
AT4G12680	271.163595291431	2.63988905146886	0.502374129718449	5.25482682189141	1.48163820464016e-07	1.7836238326022e-06
AT3G26140	399.679148966113	2.28617288650095	0.435250769713937	5.25254185765947	1.50014357324878e-07	1.80498190851506e-06
AT3G02875	5223.27598758385	2.02694766294742	0.386086330813062	5.24998556327766	1.52111131099392e-07	1.82649236799539e-06
AT4G27970	28.2626866312009	4.57489604145744	0.871912077478705	5.24696945899247	1.54621518795517e-07	1.8538116475063e-06
AT5G64260	2104.1612343534	2.19776858596879	0.420274414692628	5.2293656457202	1.70092660214576e-07	2.01578985737003e-06
AT5G62100	546.180929755738	2.6691145452692	0.510987491903009	5.22344399337239	1.75625601253734e-07	2.07512048497853e-06
AT1G01250	1477.66441161566	2.25768346473645	0.432458215605274	5.2205817423923	1.78361957908477e-07	2.10639948592913e-06
AT2G34790	5513.5149082617	2.1857300048924	0.41888016798077	5.21803172355664	1.80834497196448e-07	2.13453320879462e-06
AT1G77450	221.940903147928	2.31801523008375	0.445357644666174	5.20483988058914	1.94163948870333e-07	2.2793536460483e-06
AT5G63350	261.833427152038	3.08858306826462	0.594398313786486	5.19615045438045	2.03457614552683e-07	2.37782915515031e-06
AT5G57530	66.0830021480588	3.12958018086483	0.602366836318948	5.19547224742589	2.04200799096543e-07	2.38533571790493e-06
AT1G17430	1702.98940239017	2.44569949467155	0.471595644220684	5.18600950760071	2.14847845633133e-07	2.49297503172521e-06
AT5G63160	215.096121766784	2.87972031188045	0.555345930089396	5.18545316685203	2.15490235733523e-07	2.49746845267043e-06
AT2G19930	304.402624033529	2.31369119630642	0.446278637266317	5.18440947673175	2.16700364291217e-07	2.51026296567234e-06
AT5G55750	770.658767297786	4.64263566652835	0.897431157947636	5.17324992052397	2.30056967008019e-07	2.65070022951783e-06
AT1G17810	19658.0188362784	2.68613538504785	0.519737787964554	5.1682510820842	2.36294727370839e-07	2.71727443542254e-06
AT5G44120	1738007.40018434	2.35309896164873	0.455680812965396	5.16391933716862	2.4183194164891e-07	2.77554980408019e-06
AT3G14440	47.5867263047324	2.30531653831857	0.446634001984519	5.16153389145343	2.4493453470101e-07	2.80299477441239e-06
AT4G12310	34.4121291993319	2.94693412636349	0.571149773949767	5.15965209262724	2.47409165256357e-07	2.82584294403674e-06
AT1G03890	102889.686141723	2.83908709464842	0.552828240573967	5.13556813179583	2.8129294781306e-07	3.16997576984947e-06
AT5G44310	3129.79462771142	2.70050023101827	0.526035332318273	5.13368601899227	2.84121939418116e-07	3.2000037095338e-06
AT3G50280	138.140574666758	2.63311627720112	0.513092304112731	5.13185689221057	2.86897603466686e-07	3.22698384336958e-06
AT1G70700	7372.97475510363	2.40689116336616	0.469060530864139	5.13130183631525	2.87745056115096e-07	3.23497687195873e-06
AT1G27461	4555.23029696481	2.76715013127766	0.539746775047261	5.12675621088309	2.9477681560562e-07	3.30617089723135e-06
AT1G60680	173.572024721354	2.57703437390131	0.503537148106998	5.11786346566374	3.09016163695999e-07	3.44463420945992e-06
AT3G47540	179.540227608434	2.03429958088061	0.397832474513971	5.11345782760923	3.1631440011102e-07	3.51438973769965e-06
AT5G15360	201.468066152609	26.5418122465728	5.19157158982637	5.1124812183242	3.17954607865214e-07	3.53095387212647e-06
AT2G34655	25.0467227036173	3.30781624673816	0.648974558791002	5.0969890913758	3.45098206331656e-07	3.8038027469927e-06
AT3G48020	449.890678320898	2.00894041415031	0.394487662231901	5.09253040458676	3.53316032464713e-07	3.88532602584335e-06
AT1G25530	6545.48763898704	2.04317202600046	0.401760832590479	5.0855430899684	3.6657559051571e-07	4.01805595111865e-06
AT1G54040	6145.60295039175	3.80908291941336	0.74955354873959	5.08180226191779	3.73870499779628e-07	4.09043046103182e-06
AT1G17380	204.133505705814	3.59911738627326	0.708875787458139	5.07721867490897	3.82999986718684e-07	4.1825721413348e-06
AT4G37409	15.4747653827506	4.3125405774824	0.850140839805103	5.0727366285227	3.92135054121416e-07	4.2665665368581e-06
AT4G37410	15.4747653827506	4.3125405774824	0.850140839805103	5.0727366285227	3.92135054121416e-07	4.2665665368581e-06
AT3G50260	50.8767922812477	3.88965767568773	0.766926833586049	5.07174544604235	3.9418343368418e-07	4.28294068133965e-06
AT5G26220	692.004812080328	4.90038522468963	0.966679717209616	5.06929558720329	3.99290711964486e-07	4.32452143975096e-06
AT3G45390	22.3288433752464	4.50331719119429	0.890041465071842	5.05967122647572	4.19979992283496e-07	4.52372982121125e-06
AT5G44410	290.874113228567	2.44146895200709	0.482594180383665	5.05905178977937	4.21346427607231e-07	4.5363814152631e-06
AT4G24275	165.431949310006	2.45188175851851	0.484884477119527	5.05663075271867	4.26728330623305e-07	4.59223391940228e-06
AT4G23990	1598.24142330378	2.32003354470273	0.459351814608579	5.05066807383719	4.40267531120178e-07	4.72722812878841e-06
AT3G08870	58.2186384860024	2.42834738241193	0.481185883857657	5.04658898749049	4.49767458851594e-07	4.81736228376425e-06
AT4G15563	71.9241855778552	2.84599398482768	0.564065352728979	5.04550398470426	4.52327466868925e-07	4.83908520324977e-06
AT5G46050	208.434062360541	2.26313065112995	0.448701405308637	5.04373426148124	4.56533224749481e-07	4.87745821633619e-06
AT1G32560	1741.83094974164	2.63744513660414	0.523671456016689	5.03645006100941	4.74244763621769e-07	5.03483113889066e-06
AT2G01340	360.830393614692	2.09705982970864	0.416568118273843	5.03413424531465	4.80013211761157e-07	5.0846560778087e-06
AT3G54510	919.386662174996	2.37098353278727	0.471191571754938	5.03188867312847	4.85671279829339e-07	5.13768504206043e-06
AT2G25770	806.411230572204	2.53047420576737	0.503138758608519	5.02937641450175	4.92077541524453e-07	5.19282465893499e-06
AT2G42000	141.254077157902	3.93524456812317	0.78569726707181	5.00860157346519	5.48269384376798e-07	5.7029181939378e-06
AT1G05510	15982.094705801	4.20081365852908	0.839852068142908	5.00184951359109	5.67829080884011e-07	5.88817853299601e-06
AT1G14950	24526.3217872896	3.97845117049648	0.79694754943486	4.99211168077211	5.97227031194976e-07	6.16335167985283e-06
AT5G42504	14.6305845956713	9.40436278294231	1.89316147229354	4.96754393144767	6.78062005097537e-07	6.93100734393474e-06
AT3G50970	347.449777653309	2.53589060847123	0.510717806169557	4.96534598527258	6.85786987728046e-07	6.99786868832723e-06
AT2G14060	105.163746344105	6.18685908267374	1.25004452805664	4.94931095957999	7.4476675177896e-07	7.54435317579689e-06
AT1G52690	2779.60360860938	2.30903166155014	0.46664938252202	4.948108254362	7.49382299768604e-07	7.58136316364104e-06
AT5G02750	115.81911500168	3.28778066071963	0.665351694071762	4.94141773443057	7.75565395378187e-07	7.81948513557633e-06
AT4G09590	67.4280386420332	11.5231045555535	2.33280812760789	4.9395852231403	7.82889217691288e-07	7.88659981843849e-06
AT1G22600	144.304430110955	2.75735132134234	0.558357677977204	4.93832435748276	7.87967037811986e-07	7.92424699063751e-06
AT5G04380	529.775616705431	3.17924905450938	0.644360271144557	4.93396194160478	8.05781473828223e-07	8.09307195655084e-06
AT3G29970	14.386379630713	4.96407221832979	1.00682474653726	4.93042332878939	8.20516156357774e-07	8.21315134833482e-06
AT4G11340	24.0693445178481	9.86447147227764	2.00178062024245	4.92784842281212	8.31400750628045e-07	8.30452384752804e-06
AT5G38530	484.770505471476	2.10754762639534	0.427792480088329	4.92656538974267	8.36876141765e-07	8.35568522793493e-06
AT3G26770	232.016553968869	2.67492631615296	0.54497820536631	4.90831796540376	9.18608370457934e-07	9.0541141851786e-06
AT2G02850	565.052422656814	4.66802628699094	0.955164870515925	4.88714192814643	1.02310340758136e-06	9.9914224970864e-06
AT5G09550	80.143609564105	3.37049013196103	0.69093426192031	4.87816326055889	1.07078279819944e-06	1.03756220073072e-05
AT3G49580	698.90239838374	4.69678510578236	0.962977153406135	4.87735881289542	1.07515752505481e-06	1.04009612785888e-05
AT2G27380	225036.160428661	2.2536439960482	0.462852143603565	4.8690365318443	1.12143676395867e-06	1.08265126215903e-05
AT4G28520	3027837.61501494	2.63675695090651	0.542040023067767	4.86450601190543	1.14743019905714e-06	1.10548867955615e-05
AT1G12210	75.7682657277773	2.02140103868552	0.417161487578323	4.84560799324985	1.26224528550714e-06	1.2077404000504e-05
AT2G25095	35.5274569166105	2.50695755855991	0.517379186146561	4.84549364506083	1.2629725468762e-06	1.20794740800138e-05
AT3G29190	632.059240508891	2.98587711669973	0.616577708368537	4.84266147830799	1.28111446279244e-06	1.22331943634094e-05
AT5G62490	1300.63397758582	4.57804795667774	0.945990967311479	4.8394203696137	1.30218352824696e-06	1.24166795151781e-05
AT4G30460	91.7799194856204	2.40002144603746	0.496267747465065	4.83614230079783	1.32383166927943e-06	1.2585183818566e-05
AT1G02850	2673.49240308261	2.60329927966523	0.538487726416729	4.83446353919414	1.33505170462385e-06	1.26714682667289e-05
AT2G02120	7962.00074114002	2.31230086545366	0.479080795350911	4.82653633352172	1.38928057681658e-06	1.31334508907135e-05
AT2G45403	13.2378020903062	3.82330795789561	0.792857924873678	4.82218546091313	1.41993828636158e-06	1.34179060369491e-05
AT1G63540	284.994709381865	11.9852786379739	2.48623870931575	4.82064678386108	1.43093523323523e-06	1.35164209825732e-05
AT4G18680	329.3412064392	6.34990803241171	1.31773594334871	4.81880156981597	1.44423101830512e-06	1.36202449005935e-05
AT2G38365	11.3571260011948	9.01421749546817	1.87119681921633	4.81735400728363	1.45474457445465e-06	1.37029983959487e-05
AT1G04778	87.2332223508901	3.20957199046975	0.666701989801094	4.81410291189817	1.47862599231902e-06	1.39057893143988e-05
AT3G11050	1542.8571967827	2.65386158961876	0.553983691093958	4.7905049052584	1.66362156051034e-06	1.54368149745471e-05
AT5G65310	671.465635054331	2.46356416870301	0.514297240124712	4.79015630748012	1.66651443065256e-06	1.54568836918791e-05
AT5G22860	160.544010930406	2.59071026877884	0.541239351075778	4.78662584978253	1.6960860044334e-06	1.5688795541009e-05
AT3G15280	276.991334072659	3.34209980638378	0.699695223070819	4.77650796544814	1.78365491205448e-06	1.63834316572277e-05
AT5G66610	186.993691132338	2.33190592182689	0.488525579315063	4.77335480589643	1.81182183515458e-06	1.66227798403414e-05
AT2G37900	17.9725486577804	7.13512251524755	1.49506355444304	4.77245431743911	1.81994396999734e-06	1.66843486943184e-05
AT2G36670	821.065308363522	2.56560782158505	0.538476790506803	4.76456528269371	1.89261236142269e-06	1.71971691241801e-05
AT3G44290	239.289665101758	2.03911970731422	0.428131412534436	4.76283600692395	1.9089097141006e-06	1.73252792209139e-05
AT3G56200	1354.33915886702	2.18807478470789	0.459841627418315	4.75832254898796	1.95208393800271e-06	1.76630101603718e-05
AT5G42146	104.359435075218	2.00960223434414	0.422996772285109	4.75086895696128	2.0254436498299e-06	1.82498339226099e-05
AT4G33960	68.550141875384	2.78357789646774	0.586084099949814	4.74945131032576	2.03969296092401e-06	1.83572366483161e-05
AT2G22000	165.408170731146	2.19650696683514	0.462603603970505	4.74814062835358	2.05295275904406e-06	1.84484842577266e-05
AT2G29480	9.78655717854122	4.59398991110847	0.969381411824992	4.73909428741743	2.14675601698342e-06	1.92402397685894e-05
AT1G01560	58.2200205272489	2.9800571958504	0.629255716232674	4.7358444571499	2.18144851210612e-06	1.95068030150246e-05
AT5G05600	800.097401417793	2.49856494444162	0.527630943722135	4.73544050850329	2.18579816899971e-06	1.95383085480757e-05
AT3G15670	9692.44233571405	6.1706861628103	1.30439293734311	4.73069577897229	2.23751621038479e-06	1.9940292409396e-05
AT4G32950	14.4095112328701	6.19831885728464	1.31067208932838	4.72911486233054	2.25500786856035e-06	2.00583713455125e-05
AT5G61610	699.130032851445	2.25962159311344	0.478390007864347	4.72338793864228	2.3194779151718e-06	2.05699236115555e-05
AT3G60780	88.5491443657232	2.67250064483515	0.567080485378102	4.71273604672404	2.44412703518021e-06	2.16024282215946e-05
AT4G17500	181.697379829786	2.36650541563416	0.504343155097965	4.69225247078943	2.70213373364539e-06	2.36529240520466e-05
AT2G34060	159.297993948373	2.62798896288402	0.560834762617167	4.68585247929419	2.78797030263724e-06	2.43501964777438e-05
AT5G65080	200.164094977178	2.04435335580559	0.436727967277525	4.68106809955332	2.85384111408474e-06	2.48520683095048e-05
AT5G17100	128.152085887759	2.2847507310461	0.488322635313625	4.67877293785229	2.88596818679617e-06	2.51041007507071e-05
AT5G57550	1478.65337697912	5.38389253286141	1.1551960628073	4.66058767528843	3.15307812026412e-06	2.71677208445352e-05
AT4G39480	104.414971198376	4.36448635711857	0.937360070148397	4.65614708382832	3.22181806523722e-06	2.76994343696013e-05
AT4G36360	10383.3801381252	3.06212225077239	0.657778798697816	4.65524619649398	3.23593802281379e-06	2.77804221762478e-05
AT3G05630	1050.40264932471	2.36655420536359	0.508383035896885	4.65506131845751	3.23884301891517e-06	2.77952687826538e-05
AT3G05260	343.559408489808	6.73400503282151	1.4481139845053	4.65018990554251	3.31629522876147e-06	2.83981050683113e-05
AT4G16140	467.912033335346	2.13676610564092	0.460061406259526	4.64452370176764	3.40861917018455e-06	2.90309737178218e-05
AT5G19060	44.4966056891094	2.43139001276241	0.52431056738747	4.63730880893269	3.52974855196641e-06	2.99547182391033e-05
AT2G05632	98.782616940822	2.7984098424787	0.603736826935324	4.63514849124564	3.56681345199464e-06	3.01934015200535e-05
AT4G04760	195.41702513693	3.51830430171886	0.75993871703316	4.62972108521395	3.66158598129938e-06	3.08740646775539e-05
AT5G57240	1135.98063973191	2.22655498767633	0.481213388186046	4.62695976948901	3.71072559056604e-06	3.12438337385159e-05
AT3G47750	336.70337434011	2.72601106382619	0.589273459670124	4.62605437100836	3.72697498991016e-06	3.13471610410694e-05
AT3G25820	496.123479362527	2.76790635651893	0.600402043839015	4.61008816495815	4.02498239746162e-06	3.35552393593742e-05
AT5G01490	22.5142668590023	3.11754625905611	0.677281914897837	4.6030259932843	4.16396236020703e-06	3.45919051589511e-05
AT4G22100	456.925351984503	6.12626476136288	1.33391969020814	4.59267885940492	4.37592184404561e-06	3.61621531488187e-05
AT3G58060	370.146705720829	3.1656666924443	0.692428328564879	4.57183301411921	4.83476166210508e-06	3.95804258923651e-05
AT1G68390	13.517293698679	8.54249107368062	1.87067624377757	4.56652566262896	4.95874355805995e-06	4.05112556818284e-05
AT3G04570	244.78229072704	2.0870931359393	0.457409663747525	4.5628531737609	5.0463106450688e-06	4.11413526142626e-05
AT3G14630	1163.31538304072	2.09787453220273	0.461978733950748	4.54106299279652	5.59713036405043e-06	4.49347888615431e-05
AT1G29160	391.421864338575	2.44365493880959	0.538354836247302	4.53911579181404	5.64906102609142e-06	4.52469186420324e-05
AT5G45870	14.4924532397632	9.34789910237308	2.06065102782929	4.53638145233172	5.72276332054486e-06	4.58034167866087e-05
AT3G47790	591.900987486408	8.72102802590926	1.92273720775197	4.53573582013619	5.7402997478107e-06	4.59042743292329e-05
AT1G70640	165.679811260617	2.91178864235809	0.642286874029063	4.53347057225761	5.80223530882383e-06	4.63140612446056e-05
AT5G06760	639.956481085378	2.92361574024101	0.644910052929037	4.53336977298245	5.80500613592629e-06	4.63205400174503e-05
AT5G38400	38.8140985480824	3.18485069955636	0.702947223201919	4.53071097578193	5.8785516036466e-06	4.68441508476631e-05
AT3G04010	272.448283449565	2.87566086594389	0.636411871144441	4.51855315139342	6.22636440865675e-06	4.91354918938156e-05
AT2G29090	94.2959456649283	3.19757059036057	0.708154316613341	4.51535846826798	6.32097509820796e-06	4.98322154874727e-05
AT4G09600	3016.04706306648	7.47415673716154	1.65696004073008	4.51076462524003	6.45943640424514e-06	5.07545546379421e-05
AT1G02220	164.175724480409	2.38434013502553	0.528743052072182	4.50944958176023	6.49960386709289e-06	5.09685353995613e-05
AT4G27170	561143.291552899	2.14488098287141	0.476975158871702	4.49684001981399	6.89708433002468e-06	5.36936993133926e-05
AT3G25830	556.269492451357	2.45599988467997	0.547333282801374	4.48721092221838	7.21616258729439e-06	5.59199383977061e-05
AT5G23750	4219.37946046981	2.30917245161987	0.51648024887113	4.47097920330357	7.78622705289399e-06	5.96918826885774e-05
AT1G75870	28.3484533677826	2.47246170991662	0.554432038227352	4.45944956179239	8.21704068953605e-06	6.25484523575985e-05
AT4G11040	368.798986956829	2.29691985096322	0.515364880333289	4.45688082097832	8.31608048870423e-06	6.32412643919055e-05
AT5G32460	20.9190818204694	2.41673938851016	0.542933195012693	4.45126474253183	8.53660203927613e-06	6.47516464596104e-05
AT3G46230	89.0131419601503	3.10514639715381	0.698068473846205	4.44819743834745	8.65939163007065e-06	6.55778335393211e-05
AT2G32140	82.6762012909413	2.75669164210035	0.619883198828159	4.44711462951676	8.70314009211556e-06	6.58669466062382e-05
AT4G23600	1256.64370434688	2.47901054406991	0.557534229674815	4.44638268311491	8.73283230529574e-06	6.60212293593167e-05
AT1G66470	39.9993733895873	2.67526529628343	0.602292540708606	4.44180380041889	8.92078836862253e-06	6.73202040853311e-05
AT5G63450	108.246678197552	2.18241443067303	0.491805495591105	4.43755600585546	9.0986052693521e-06	6.835663310559e-05
AT4G13280	35.3596856015547	2.9703818021132	0.670063874902177	4.43298305336464	9.29381736349997e-06	6.95580006094428e-05
AT1G68450	75.8759492251155	3.58673974314024	0.809519400171616	4.43070263959068	9.39265363351893e-06	7.01644580907703e-05
AT2G23010	177.628227658399	3.01952540865471	0.683794817243483	4.41583547068554	1.00620597754178e-05	7.46695791808548e-05
AT3G50740	34.1526447049733	3.13497813224263	0.713020458593605	4.39675761678172	1.0987992910264e-05	8.07801978785361e-05
AT1G05680	407.438896086365	2.11193570266285	0.481371044160948	4.38733431991959	1.14748341117304e-05	8.40456948276461e-05
AT3G04181	337.243296324463	3.88939758427743	0.888146522786281	4.37922964791402	1.19099573351838e-05	8.67756922267334e-05
AT5G22545	29.7490743795897	3.77378987979831	0.861989513966821	4.37799975365311	1.19773485860673e-05	8.71614848292745e-05
AT2G46640	18.3322283381544	5.45282298768091	1.24575970009151	4.37710658586913	1.20265170826107e-05	8.74901364258965e-05
AT5G13330	371.156707043407	2.96232150785819	0.677658498229099	4.371407597779	1.23448092810373e-05	8.95027064800872e-05
AT1G07645	619.462900328685	4.82055704713214	1.10391796135514	4.36677109702476	1.26096753978942e-05	9.12272201445572e-05
AT1G61610	21.5867341585053	4.00359606865372	0.91823951851501	4.36007815817859	1.30015996951831e-05	9.37185431686625e-05
AT3G23175	102.843130857431	4.15758810959832	0.955235131825241	4.35242378664832	1.34640683353848e-05	9.66983498339925e-05
AT5G28030	59.9319985634761	2.33357447173679	0.536640497433146	4.34848745649783	1.37079657186783e-05	9.82709016030054e-05
AT5G10580	2584.96636102724	2.1414274861616	0.492793593331737	4.34548564579256	1.38967859794986e-05	9.94135282642314e-05
AT5G08150	28.5747248290606	3.99364429569542	0.921676797154273	4.33302032559136	1.47077525241385e-05	0.000104834305977753
AT3G14680	86.8429795492315	3.4085751761359	0.787151230171716	4.33026722881742	1.48928499451597e-05	0.000105930099655057
AT3G21500	186.439478485614	4.47251720474308	1.03373971841533	4.32654093198549	1.51469183289779e-05	0.000107510834599828
AT2G18570	867.474114868975	3.58156520467096	0.828777485469232	4.32150398323522	1.54969253793972e-05	0.000109764471763058
AT3G60290	510.960095345876	2.66456758653213	0.619030940822057	4.3044174544711	1.67425701829439e-05	0.000117252543493881
AT1G76220	83.4325326668831	3.24071297311989	0.754499034283451	4.29518505109499	1.74547677182873e-05	0.000121735419812232
AT3G58550	6388.58142156052	9.98889634208275	2.33146294585765	4.28438991914077	1.8324130628272e-05	0.000126974624983656
AT4G20820	242.137641379324	4.76070339731398	1.11361661518507	4.27499314611322	1.91143174806451e-05	0.000131674262229621
AT2G21720	508.748521058882	5.4000647515424	1.26497204860162	4.26892021646801	1.96421504569804e-05	0.000135039070443265
AT3G24750	21.5487605109745	3.56133467923909	0.835740186196142	4.26129404575895	2.03246605327647e-05	0.000139124478568661
AT1G14930	1154.18794364514	8.10672023278434	1.90576004956373	4.25379902083693	2.10173955166801e-05	0.000143285548500827
AT2G05580	41254.1226312045	4.11096227755647	0.967395059770406	4.24951754305231	2.14231431614892e-05	0.000145757517630817
AT5G66690	100.306274209099	5.45099930370469	1.28345181090023	4.24713982824279	2.16516839666993e-05	0.000147016302132301
AT3G21720	6535.22927844413	2.80170161895734	0.659951334501109	4.24531548386865	2.1828607493803e-05	0.000147962662550454
AT5G42290	74.865004472303	2.84479035849812	0.671154381518672	4.23865274046337	2.24865169765852e-05	0.000151856247037247
AT2G47000	517.063645535047	2.5806020261995	0.6089025500307	4.238119919303	2.25399372657214e-05	0.000152151688119073
AT5G07330	649.575383611904	2.61802320734084	0.618436929861332	4.23329054415923	2.30296668416428e-05	0.00015508129112417
AT1G07500	110.613552694926	3.26565089271262	0.771473318273464	4.23300562101235	2.3058873950184e-05	0.000155233757632176
AT1G60110	15.1327350298092	4.9159015703693	1.16358052719581	4.22480563697338	2.3914708697412e-05	0.000160356057212964
AT1G43650	123.01046033693	2.71706220481756	0.644992233373309	4.21255026685721	2.52503498340168e-05	0.000168315232412866
AT5G24960	21.1249200554035	2.40269783701461	0.57178439741642	4.2021045832504	2.64444903179996e-05	0.0001752809320405
AT5G35960	259.357419693562	3.07277280130789	0.731884020704784	4.19844225912857	2.68757360413671e-05	0.000177641327152934
AT4G27530	55.206285862831	3.36101053699988	0.801168862394938	4.19513375364189	2.72710611831003e-05	0.000180052973904507
AT5G35580	21.3927647203572	6.08572460464551	1.45256260307892	4.18964703603542	2.79388697638516e-05	0.000183948398169519
AT2G23210	7.57603548009047	4.78941133902489	1.14479211392559	4.18365158247082	2.8686365935023e-05	0.000188188609822905
AT1G48700	26.8632262653854	2.70459993840209	0.646899442256946	4.18086608479071	2.90400862813112e-05	0.000190139783979241
AT3G02480	18523.6623700872	3.6297725253685	0.868900938672666	4.17742962841465	2.94821834606173e-05	0.000192660935201596
AT1G49310	34.5751309601031	2.94091212449542	0.704558501442468	4.17412055702171	2.99139329335703e-05	0.000195051052495423
AT4G11310	377.181492328402	7.27534669747801	1.74724784117217	4.16388936133825	3.12871766921959e-05	0.000203363212363639
AT1G16770	542.513414526265	3.81618638871653	0.91845604687397	4.15500164836977	3.25285197203977e-05	0.000210589209131808
AT3G15540	127.470051922331	2.86311568280324	0.690577983845797	4.14597011456791	3.38377963029136e-05	0.000218347985259221
AT4G16215	39.7351383105796	7.12289527850716	1.72000192443842	4.14121355174227	3.45473123545554e-05	0.000222380099645727
AT3G23180	89.9227750708444	3.89557663950334	0.942351663290334	4.13388843173626	3.56676671284707e-05	0.000228844139462261
AT1G14630	79.5984305213169	2.09303231112995	0.507561298869294	4.12370351284198	3.72828743823339e-05	0.000237787698683982
AT3G02150	420.98689724962	2.46086331091773	0.596927767735915	4.12254789260605	3.7470467343616e-05	0.000238790905500031
AT2G47120	1288.57838120873	3.27855901066077	0.795830509839712	4.11966991730576	3.79415541806429e-05	0.000241272771784008
AT3G06360	300.946885533163	2.94710934894581	0.715959004658991	4.11631019341604	3.84986094475912e-05	0.000244527064288092
AT4G12210	23.2572571250841	5.83633309766377	1.41886416708887	4.1133839538977	3.89901084096025e-05	0.00024727551854298
AT5G07480	11.8090557176297	6.50863990064027	1.58416882548464	4.10855193962619	3.98147669070232e-05	0.000251989641109028
AT5G66870	466.950570632067	2.08858736669622	0.508436022460044	4.10786662320008	3.99330585534027e-05	0.000252578197800455
AT4G10850	1440.03273238524	2.11149882150102	0.515104310407042	4.09916744791455	4.14638977258966e-05	0.000261212612292399
AT1G07985	603.905264723567	3.93648947431239	0.961230592922761	4.09526028748516	4.21694348462757e-05	0.000265021783112838
AT5G18450	145.809826059902	5.18244147749922	1.26605057417258	4.09339214658638	4.25107859838325e-05	0.000266883301384958
AT1G80120	283.251991605932	2.3422850677322	0.573164640483436	4.0865833345138	4.37772288965699e-05	0.000274396877731072
AT5G48510	15.2728198885387	4.08619983277745	1.00003996372972	4.08603653951758	4.38804706774912e-05	0.000274898242773695
AT5G45850	32.2661413512478	2.04554807419652	0.500657741467485	4.0857214515465	4.39400680972979e-05	0.000275125802442906
AT4G04840	2884.93863545054	3.29646064066699	0.806848580357499	4.08560010009114	4.39630416316623e-05	0.000275196768148635
AT5G25550	26.2894750970998	5.34353891794684	1.31021736571384	4.07836062761659	4.53543778934625e-05	0.000282783110900616
AT3G46660	648.362483281934	2.24033453882313	0.549802767627637	4.07479676482901	4.60545495627927e-05	0.000286544135608712
AT3G04184	253.308486195866	5.40811549704282	1.32740559545288	4.07419971376397	4.61728466150167e-05	0.0002870535399734
AT2G20030	70.7786288565522	2.31339983485036	0.56910374232264	4.06498791487271	4.80349509119636e-05	0.000296757341105711
AT3G19920	657.67275571211	5.05990456540572	1.2469258855019	4.05790321962004	4.95152781111652e-05	0.000304391502959511
AT2G39490	285.196319924758	8.40770695093997	2.0726476776089	4.0565056192471	4.98123646163908e-05	0.000305899671850734
AT1G45191	39.5906161232925	3.5763933881917	0.881657457732438	4.05644318757302	4.98256749990273e-05	0.000305901956375488
AT3G14450	391.276437891445	2.03228131939492	0.50121654095806	4.05469722828835	5.01992805071538e-05	0.000307885378042927
AT3G05300	64.5895488253361	2.10708390215992	0.520593919990828	4.04746160346444	5.17760719427147e-05	0.000316267735608746
AT3G30290	72.5443433152034	2.48408432868435	0.613742616625033	4.0474365986581	5.1781601511714e-05	0.000316267735608746
AT3G10570	156.962423543247	4.25246638789231	1.05067840539861	4.04735299216415	5.18000943365802e-05	0.000316298974793328
AT2G29460	213.663996069998	2.63244267671477	0.651684485602374	4.03944352654262	5.35781659536869e-05	0.000325642307877383
AT3G45140	32776.8738932611	2.36612012932787	0.586118611286573	4.03693055256182	5.41550912877581e-05	0.000328641895101762
AT3G48270	656.628822768253	4.25224148274247	1.05445638044757	4.032638581918	5.51540701963591e-05	0.000334360944013466
AT2G39030	54.4997267697232	8.29622522444695	2.05739589665313	4.03239125631719	5.52121652990469e-05	0.00033454157461952
AT1G49320	102.555787567289	2.20812738288696	0.547638225372589	4.032091407397	5.52826755182644e-05	0.000334728812362395
AT1G29195	71.9074505690227	3.1040214290937	0.771939873804729	4.02106632190748	5.79352892673017e-05	0.000348363185184846
AT4G06746	20.7445565725272	5.17283685438439	1.28870088007912	4.01399342108526	5.97000110485937e-05	0.000356796602937791
AT2G18360	3499.15158875233	3.7625853331111	0.939972398808225	4.00286789046318	6.25792499703409e-05	0.000370817345125005
AT1G03870	138.170697395931	2.73496571045897	0.68365837921442	4.00048590584331	6.32125522037513e-05	0.000374101219462651
AT5G40382	54.0958731863069	2.72058116940531	0.682599328405122	3.98561946400078	6.73043036988889e-05	0.000395347988162194
AT3G56350	5683.2859096499	5.22572636239104	1.31345597740139	3.97860792619018	6.93199435120764e-05	0.000405074499371237
AT1G54870	2057.88500782833	6.90212516255631	1.73725340479516	3.97301000735131	7.09700662674913e-05	0.000413083524559896
AT4G09965	42.6791255455445	2.1846024551128	0.550103043529842	3.97126044076192	7.14933689633716e-05	0.000415515664307029
AT1G67070	140.005898198577	2.73995216611426	0.69082131598911	3.9662241200407	7.30202050416259e-05	0.000423037664248753
AT2G01200	262.491927914029	6.5935535030093	1.66584152507382	3.95809169345633	7.5550956160683e-05	0.000435914341164223
AT4G24110	988.306408384196	2.34142524378396	0.591914656548454	3.95568046487846	7.63171118778323e-05	0.000439232102270591
AT3G44800	17.7211281983434	2.86568491270229	0.724981989024658	3.9527670426097	7.72526389292077e-05	0.000443536702817693
AT1G72570	349.380300116602	5.0998769379708	1.29182884243636	3.9477961556831	7.8873917188164e-05	0.000451529303651274
AT2G27370	107.436171656866	3.94563501919778	0.999704321267466	3.94680200461206	7.92020008658611e-05	0.000452859227683568
AT5G63560	10415.1644832031	9.53362962340985	2.42334017728461	3.93408639561798	8.35137421735874e-05	0.000474757250831961
AT5G54740	55210.8782335032	2.85494769988481	0.725819129210671	3.93341479300714	8.37475347138255e-05	0.000475971866163215
AT2G36210	81.2530960235678	3.68435653892317	0.936807324933739	3.93288613449278	8.39320016984766e-05	0.000476562035580471
AT1G03790	366.742122580203	5.60916415555356	1.42641699745566	3.93234528581668	8.41211195680138e-05	0.00047734705444713
AT3G28790	281.779584375261	2.06610177322917	0.525772184484291	3.92965210827142	8.50688498368112e-05	0.000481053053501968
AT2G44260	4744.13509104296	2.12475850342681	0.542509674628747	3.91653569105628	8.98305218790467e-05	0.000504840273065439
AT5G28237	153.806501234067	4.64391262391144	1.18984971438322	3.9029404871679	9.5031075344647e-05	0.000530410697444167
AT1G01480	662.86530253628	3.5380527382746	0.907622056537774	3.89815641079824	9.69278053625229e-05	0.00053959597414319
AT5G57760	7.80908368371836	8.27487462411019	2.12682602576741	3.89071533066481	9.9949135723737e-05	0.000553289022691715
AT2G47950	21.4248134570757	5.66653041181596	1.45687380864781	3.88951354481094	0.000100445362756102	0.00055577573406097
AT2G40990	33.7536780794235	2.39702145188069	0.617671782720209	3.88073653182646	0.00010414060838068	0.000573136965536409
AT5G03210	112.015177365275	2.01925755365573	0.52212843848856	3.86735792346614	0.000110020888929522	0.000601022152717347
AT3G26330	764.121916371621	2.93621941597371	0.759769782114183	3.8646172631441	0.000111263527676007	0.000606828969975507
AT5G45690	7578.99993832843	4.45013272908159	1.15468737366286	3.85397193264963	0.000116216924055355	0.000629632615820519
AT4G09610	185.853424215409	6.84392679048544	1.77759111695741	3.85011306885903	0.000118063308890013	0.000638173482415769
AT3G08860	13270.6909569845	3.26332283527481	0.849557388388031	3.84120352536361	0.000122432547090759	0.000658778495873192
AT2G28500	54.2548304985591	2.39211449821281	0.624851199244091	3.82829464215905	0.000129034229393698	0.000690528810673425
AT4G19810	83.9645236856316	3.13449268973815	0.819131317865969	3.82660584618378	0.000129922297979162	0.000694652395097543
AT4G36600	58.4166696312689	3.84670307813578	1.00791095953105	3.81651081552435	0.000135352144905829	0.000720425655562476
AT5G04390	73.1848371304731	3.19870833945643	0.83868207026731	3.81397010006058	0.000136752020564032	0.000725752642468107
AT1G64930	10.5643470396589	4.08830136080656	1.07222428313116	3.81291622016589	0.000137336676748757	0.000728038351652661
AT1G08990	398.442187994308	3.16087273126206	0.829688006759008	3.80971245276801	0.000139128508917882	0.000736381315501566
AT5G51330	10.4485983355642	3.90517166830837	1.02957632127966	3.79298900683208	0.00014884474834727	0.000779777616923224
AT2G28420	371.098227297364	2.10554639006666	0.555405667027268	3.7910063131626	0.000150038139962766	0.000785507471908699
AT3G28980	302.230078953563	2.06965928713815	0.546501295485179	3.78710774198755	0.000152411023567975	0.000795640059663863
AT5G47240	113.432241522579	2.46114640792965	0.650489059761637	3.78353236076177	0.000154618210640754	0.000805916744748533
AT4G02690	102.500672077984	5.06066043610204	1.33776382224514	3.78292517105811	0.000154996022162708	0.000807529958570493
AT2G29060	18.1332806007956	3.22266333976509	0.854050727939162	3.77338632746258	0.000161046613935924	0.000835555210289019
AT1G60095	434.456995862045	4.95204376942984	1.31252350171493	3.77291817095811	0.000161349218762212	0.000836941548748348
AT3G53600	13.7514680471664	8.5008123513897	2.25784083042695	3.76501843568052	0.000166536794453495	0.00085946663416853
AT4G35770	349.21214102313	2.2095271264484	0.587073895921243	3.76362693316688	0.000167466661616098	0.000863746570809207
AT3G62660	4137.41231677681	2.51346849169952	0.668220375033161	3.76143647456842	0.000168940330414784	0.000870018782835274
AT5G60310	30.7924519490539	2.12976871137679	0.566594739663245	3.75889248926423	0.000170667149216181	0.000878293570243469
AT2G32050	17.3973454228683	2.54687452760695	0.67817963847834	3.75545708408686	0.000173025409222783	0.000888733380459322
AT1G01305	11.7521629984833	4.39956740595662	1.17183484520609	3.75442616675464	0.000173739046986545	0.000891237207182226
AT1G79330	914.277432864474	2.26556460379876	0.60345385016096	3.75432952030129	0.00017380609084068	0.000891387723589196
AT3G03540	187.884510798993	4.68979296207383	1.25037499245811	3.75070917953514	0.000176335127568576	0.000902010259866691
AT3G01670	66.5873589680269	3.3256606802527	0.890361051650146	3.73518211975817	0.000187579388219353	0.000951499565687655
AT1G76965	17.5706551795915	2.71884451094637	0.728731029723659	3.7309300689136	0.000190774177675232	0.000964600915905798
AT5G16460	177.615776842182	2.3458972673641	0.628994217649551	3.72960068874773	0.00019178345824712	0.000969276488482306
AT4G12450	83.6323024758237	2.64437742917067	0.710351233999212	3.72263368120453	0.000197155462896555	0.000993466881769662
AT2G43590	38.5148374273315	3.78716280962991	1.01761763936981	3.72159705483803	0.00019796674832334	0.000996917535805906
AT4G33320	13.216223157285	3.22229269427624	0.867213436907561	3.71568584749652	0.000202653246193062	0.00101769980878134
AT1G09350	23.3229733230834	2.42934801489554	0.65417019884567	3.71363296460508	0.000204305043572696	0.00102490645983222
AT5G51760	215.390343440629	2.82451593947632	0.760932960015141	3.71191167671344	0.000205699771186022	0.00103168427877622
AT1G61410	17.7785075113159	2.17090704617065	0.585376137777372	3.70856771581674	0.000208434921992723	0.00104230686562478
AT3G53480	1210.6785611322	4.35417330362731	1.17461548118119	3.70689248812621	0.000209817960994393	0.0010474506021517
AT4G37070	10.5112562952913	4.05938588242975	1.09699504800217	3.70045962360783	0.000215209320724352	0.00107142429351144
AT3G45840	7.88840139452041	5.90321660122815	1.59645824846719	3.6976955751245	0.000217565583672601	0.00108201579612354
AT3G25950	184.337504551756	5.67569326557532	1.53570196502744	3.69582991675987	0.000219169666850602	0.00108793374624161
AT5G35110	139.781382418246	2.24015347435299	0.606420954601781	3.69405683849435	0.000220704435221009	0.00109417382300908
AT1G24430	446.67703870638	5.9804406086034	1.61954882934271	3.69265841217678	0.000221922017589602	0.00109951849578184
AT3G58450	293.469815895926	3.87367522618481	1.04969717578037	3.69027879236219	0.000224008412008873	0.00110776634284162
AT5G53270	60.1570285672419	6.88926844634909	1.86706569618761	3.68989075232672	0.000224350377459523	0.00110922542331148
AT2G33670	19.8989008215999	3.6602073129841	0.99203475268122	3.68959585648737	0.000224610585990783	0.00111027975843196
AT2G22590	14.4775906349865	2.94043529698732	0.798629801484981	3.68185020333556	0.000231547451804425	0.0011376717379493
AT3G15950	16.2571661093665	3.2207410173521	0.876008341470853	3.67660998746239	0.000236353974630559	0.00115839905103447
AT1G51490	21.5472897229266	3.5997859127554	0.980834908157874	3.67012417973197	0.000242432665300665	0.00118548821214139
AT3G50610	7.74797870557323	8.39656395449592	2.29281892466829	3.66211385650993	0.000250142632792644	0.00121614687787713
AT4G39675	44.3396476780928	3.34507321270218	0.913664305986465	3.66116219139213	0.000251073746208328	0.00121967055303134
AT5G66400	1456.0251694817	3.90903460604205	1.06810987226584	3.65976825750109	0.00025244344655075	0.00122531726684446
AT1G52330	36.4428443315195	2.44920453425399	0.669608252447061	3.65766778605767	0.000254520643238225	0.00123438596268336
AT1G22550	43.0248765927552	4.45998355622553	1.22051503920634	3.65418156512493	0.000258003649864588	0.00124948387827703
AT5G59530	32.5464541420494	2.53713627654916	0.695234731715806	3.64932325847362	0.000262932068488299	0.00126971055867419
AT3G51200	14.4219895541712	6.52984152204152	1.79120705943302	3.64549787120002	0.000266874624410249	0.0012869093911751
AT5G25160	23.3141182944433	2.77163381125737	0.761502173694667	3.63969258000922	0.00027296372839007	0.00131412776019679
AT1G64700	15.9013656597791	3.23132549900181	0.889442328653229	3.63297922181711	0.000280167586915577	0.00134279388960977
AT4G11320	2513.09570299752	3.18358118585423	0.877782827425112	3.6268437777405	0.000286906756673887	0.00137120203113821
AT1G73965	82.6285370915067	3.32917661230111	0.92418432570856	3.60228638345351	0.000315430581802879	0.00148501100070997
AT2G46360	29.6523666730075	2.34868800918959	0.652074620122678	3.60186999571878	0.000315936359506431	0.00148680002942089
AT5G15725	6.11390633747028	3.88809313377531	1.08633133543265	3.57910428150064	0.00034477388189031	0.00160147129460366
AT3G04030	40.06839364267	3.26871289698221	0.914397260954771	3.57471860050102	0.000350604777246814	0.0016231346677984
AT3G17130	347.388626608537	2.29292738363009	0.642873393062635	3.56668577106082	0.000361524551437902	0.00166715915148163
AT1G77380	324.019726026736	3.77617122077216	1.06240999569841	3.55434459018787	0.000378922382761137	0.00173688675758464
AT2G31985	56.6488902948261	4.48317302307583	1.26179973106626	3.55299887351175	0.00038086609589596	0.00174545786107156
AT1G32710	79.723093665329	6.12208440554526	1.72405304421068	3.55098378562252	0.000383794060481824	0.00175581326857039
AT4G23560	1117.88655090095	2.98663115037439	0.841213415313786	3.55038459444959	0.00038466874711786	0.00175879388669649
AT5G02110	21.5086197255253	2.69318945212256	0.758764675997735	3.54943968442015	0.000386051893230474	0.00176409449394049
AT1G03020	46.4729468011802	2.56856939897269	0.723763655420775	3.54890630350788	0.000386834699636799	0.00176698856327528
AT2G05642	5.93626624743912	7.24472244505062	2.0454350460012	3.54189807161756	0.000397258948465185	0.00180727214134354
AT5G04370	180.374684285973	3.59890718460829	1.01827709836791	3.53431024853316	0.000408840874361605	0.00184964117729266
AT3G57020	855.483469595351	3.01624881370283	0.854951559637475	3.52797626918397	0.000418749695937974	0.00188904771247119
AT5G09930	38.949402206812	2.669712293031	0.757223712511546	3.5256585985351	0.000422431152693031	0.00190284819030974
AT4G18920	192.834177111989	4.42208464868885	1.25673166314403	3.51871825814104	0.000433636958021183	0.0019495110474415
AT5G40210	54.1625237777956	2.21938972504711	0.630976790183401	3.51738726301171	0.000435817435834064	0.00195831149245874
AT1G27990	619.977535759804	2.73264740508119	0.779627370212807	3.50506858723455	0.000456489665774646	0.0020336885562295
AT3G03341	93.1860451588067	2.46406219566655	0.703019545650122	3.50496968528505	0.000456659277746284	0.0020340609087708
AT5G37980	4.23528466167424	7.32445009513378	2.09026489822145	3.50407745035855	0.00045819207719916	0.00203858398216405
AT3G60730	9225.53843893929	5.63876591230391	1.61180409758488	3.49841889641119	0.0004680254101361	0.00207686275747895
AT2G17780	70.6852709550922	2.30374670156202	0.659605877781823	3.49261093504692	0.000478322868011203	0.00211699505211323
AT3G01680	60.3434506806261	2.05646837706058	0.590984283222696	3.47973446238952	0.00050191097764662	0.002202019158378
AT2G47560	125.511663920965	2.03488932741529	0.584882649012647	3.47914121037858	0.000503023449313326	0.002205235246322
AT4G37420	20.4781153861835	2.81550916732817	0.809431951986788	3.4783766077153	0.000504460630158995	0.00221033407688086
AT1G30080	21.5057159101095	2.30339257999181	0.664702389630571	3.46529908110002	0.000529642112942349	0.00230274104408468
AT2G26480	34.4083454760789	5.18262712876991	1.49559972490807	3.46525012171186	0.000529738550047649	0.00230274104408468
AT1G61050	1469.31495581977	3.28972754890844	0.949517218139228	3.46463180031146	0.000530957889498849	0.00230619761277407
AT3G05140	31.6808455139431	2.57350131390478	0.743958080351656	3.45920204628778	0.000541778328674909	0.00234387283163053
AT3G01250	26.077534335221	2.56688197387107	0.742268839089583	3.45815671990142	0.000543884900831338	0.00235126544347327
AT5G45580	15.9511058656219	2.37712719936315	0.687742746556997	3.45641914983999	0.000547403394604389	0.00236388282349435
AT1G55440	19.1106464041615	9.72129576066031	2.81321700578575	3.45557976532461	0.000549110692165361	0.00237025913097601
AT5G36110	223.012426206276	4.13033055707283	1.19672918482888	3.45134940254961	0.00055779094806103	0.00239909976077987
AT5G49620	17.8202912184353	3.24726987736562	0.941404140772344	3.44938983878008	0.000561854926046894	0.00241526109391395
AT1G53870	25.2005167745046	2.85958273469929	0.829100619087773	3.44901772941091	0.000562629759751253	0.00241727337993801
AT1G23640	212.58961521928	5.10740595433882	1.48711517446362	3.43443873214526	0.000593782285171937	0.00253728439694923
AT2G07000	9.23977477697226	5.96835933910039	1.73869546684326	3.43266515207314	0.000597679748895475	0.00255117210744461
AT5G16020	14.697528025447	4.68158970781701	1.36441186243546	3.43121445709248	0.000600885358251336	0.002563466713305
AT3G51380	41.3742752696678	2.05442792243971	0.5993348378337	3.42784666058368	0.000608388994683749	0.00259173711735277
AT3G04150	1565.53857841745	6.33005542320432	1.84898475857805	3.42353034217134	0.000618133506395911	0.00262851267836664
AT1G26390	19.002925508865	3.52958525895046	1.03117042187065	3.4228922630921	0.000619586292613864	0.00263326958768103
AT3G12720	539.81492338415	6.40786236893535	1.87352590101196	3.42021552276071	0.000625715413706802	0.00265549982521449
AT1G01460	53.3389344606907	2.13582040275218	0.62473764410854	3.41874773017698	0.000629100221821454	0.00266890661125509
AT1G77145	49.9180383999124	3.76138472792734	1.10289304950089	3.41047096962805	0.000648507875346726	0.00273993418456445
AT4G18940	16.2193477436846	3.81961513421179	1.12037157774837	3.4092395862881	0.000651442402380855	0.00275043200172317
AT1G66450	6.56362248715989	8.20294418525736	2.40709271506159	3.40782228035095	0.00065483528908976	0.00275976305524941
AT3G27025	119.966402601148	2.11489171851927	0.621356846930264	3.40366687671928	0.000664877859035266	0.00279511152581273
AT5G20940	3795.68885703329	2.47134186436118	0.728414474478556	3.39276874766982	0.000691900230672306	0.00289096345436108
AT1G19540	139.505673173109	2.60146391607819	0.768015984822096	3.387252306579	0.000705964316806935	0.00294116552286632
AT2G43535	480.015893054138	2.72378469313666	0.806572443002464	3.37698704780612	0.000732845008889218	0.00303923075691419
AT3G15740	17.7085657029175	2.55954361351415	0.758783834796378	3.37321842682773	0.000742949904074085	0.00307532091912925
AT1G63960	27.3868548873593	2.8020625599421	0.831653724725229	3.36926592960054	0.000753686749777909	0.00311038851893858
AT3G48350	15.622843275266	2.30156481029758	0.683878329048066	3.36545948677929	0.000764162881226901	0.00314155851171059
AT3G55100	17.2100214170076	2.18139741089488	0.648396872790786	3.36429354063023	0.00076739875967893	0.00315266878802588
AT2G03090	4845.57605610389	2.72810564923279	0.81134114102542	3.36246433378795	0.00077250104672591	0.00317197677105604
AT1G54530	36.7239191936814	2.30015655229856	0.685861457796488	3.35367518636842	0.000797459147738154	0.00325804849316972
AT1G14730	27.7211178252171	2.03932372143187	0.609131744195697	3.34791896968792	0.000814208137608631	0.00331330860541839
AT4G32780	9.34745212446001	3.36734089063088	1.00613638354568	3.34680361996671	0.000817491009589765	0.00332323589060021
AT1G19630	24.8130460644976	2.93443745511046	0.877488540461507	3.34413193996484	0.000825404722870441	0.0033513112489787
AT4G22214	7.87352302097622	5.04372853489397	1.5089055957917	3.34264022146967	0.000829854163715537	0.00336423902481592
AT1G53010	35.392027299932	4.40870607397019	1.32300867876009	3.33233344931795	0.00086121001156223	0.00347526682085096
AT1G52910	106.531924899047	2.36633790827766	0.710889245179639	3.32870123485929	0.000872519466513028	0.00351626954663543
AT1G53890	24.5642541301484	2.7065105387812	0.813097859531283	3.32864058988101	0.000872709457330148	0.00351626954663543
AT1G56550	47.9157948412489	9.27388403343092	2.78815717750103	3.32616973973573	0.000880482923821287	0.00354034996052835
AT2G05380	42.2112088960244	2.94461948424385	0.88564991242285	3.32481203118773	0.00088478164798188	0.00355461215008251
AT2G46860	57.8727046694608	2.29970130800135	0.693454696931137	3.31629638991358	0.000912190299426004	0.00364664681980196
AT1G17310	83.2393334915046	3.02258756180431	0.91267592688693	3.31178622417941	0.000927023551110109	0.00369980044208243
AT2G18370	5987.91899586218	6.97949981069068	2.10943909175055	3.30869937794632	0.000937304207529048	0.00373138295649255
AT1G16760	14.5640731487018	2.28778428436091	0.693237545518653	3.30014480483638	0.000966349531318181	0.0038341000115717
AT3G51660	116.539498996294	2.41298738834704	0.733576943043179	3.28934464370837	0.0010042097710643	0.00396237176523253
AT5G25020	16.7591322871784	2.08899356385804	0.635283286795997	3.28828667033525	0.00100799143965048	0.00397464002796137
AT5G26970	19.9278968674131	2.04837128775503	0.624751750217768	3.27869635745884	0.001042877825509	0.00409613223736381
AT1G08500	44.3884215665911	2.32045123843876	0.709881399665907	3.26878720801932	0.00108009497149527	0.00420911247915981
AT3G17520	4270.4572821358	2.86114938015331	0.87588682559806	3.26657428395466	0.00108857244033475	0.00423516837367689
AT5G22550	5.97188921880774	4.45979300868101	1.36580633954165	3.26531872020573	0.00109340968830639	0.00425118981427858
AT2G14960	74.0442335936341	6.69399217050774	2.05042048060529	3.26469240520445	0.00109583008532615	0.00425849945880442
AT2G44010	119.402605039923	2.87108950868122	0.880492717599801	3.26077598518672	0.00111107781856904	0.00431137581887868
AT2G24210	15.2089902402848	5.75898646847179	1.76823046232714	3.25692074148099	0.0011262787663426	0.00435469319527595
AT4G22217	8.09076122130137	4.64626386138766	1.42745894612258	3.25491943148931	0.00113424538134981	0.00438180183394489
AT3G25810	16.5207424344105	6.54646101667553	2.01424077286201	3.25008862141826	0.00115369050233479	0.00444318366944152
AT1G55240	21.9878741777067	4.19737024019013	1.29504280943916	3.24110539790408	0.00119067152175383	0.004566898066255
AT2G23620	38.0199591139489	2.06986404394813	0.63972193714391	3.23556833643881	0.00121400821994776	0.00464446542786809
AT5G40690	1370.46746585597	2.48084972837937	0.767270466840599	3.23334447967847	0.00122349932183499	0.00467299275789754
AT2G29300	33.035053337278	3.5869020665157	1.11156914733361	3.22688163405742	0.00125147218544345	0.0047585327887487
AT5G03204	5.34888256912926	7.63703189822895	2.37117660749189	3.22077734492624	0.00127843427750165	0.00484158603603579
AT1G66390	6.07839068427839	5.34486063112413	1.66020125820237	3.21940524061006	0.00128456808849962	0.00486247891713041
AT5G33390	6.28071852148473	6.30250729762891	1.9607409271306	3.21434984623499	0.00130740273994916	0.00493863604099982
AT4G37400	30.2963802797357	2.10162631397295	0.653913095845748	3.21392296212508	0.00130934797900402	0.0049448765514392
AT1G16850	192.648616861536	3.50318855268694	1.09091386074587	3.21124213262062	0.00132162525002932	0.00498121884049788
AT4G22230	10.1369307215404	4.87468024140319	1.51956370442369	3.20794727276799	0.00133686005619923	0.00502901866487165
AT2G26150	61.4627380929091	2.22764525546992	0.695318153336565	3.20377836358839	0.001356368489601	0.00509533746333544
AT2G28780	49.126572057584	2.04646924006263	0.638788899043023	3.20367063849805	0.00135687605273932	0.00509620659490323
AT3G21660	25.7487846911679	2.02400043107299	0.632277316823599	3.20112769700653	0.00136890850896044	0.00513731807577009
AT1G25422	26.6266088203415	3.79033072174287	1.18464919955591	3.19953849896133	0.00137647801978259	0.00516244762400377
AT5G04010	8.76436857602753	6.33662398649239	1.98261608712006	3.19609228819329	0.00139302547200077	0.0052162339617539
AT1G78320	23.9697221165709	2.19136779877477	0.688027725911805	3.18499926128801	0.00144754377749507	0.00539474740405359
AT2G46760	13.88376956076	6.15331103580134	1.93249275539617	3.18413148955887	0.00145189044436336	0.00540924137662826
AT5G11920	456.739812375851	2.63928900556267	0.829752054030453	3.18081647733505	0.00146860632308604	0.00546635064495013
AT2G01520	102.565655826943	2.21207071972106	0.696249788662654	3.17712228533667	0.00148744303630981	0.00552515564924947
AT2G14440	6.90253844323632	8.30926361816867	2.6155978744857	3.17681234536196	0.00148903350169917	0.00552909126066779
AT5G45540	21.6204644619154	2.1420879190147	0.674887166797549	3.17399414953948	0.00150356721405937	0.00557628857129502
AT4G22090	8.62371747645996	6.63690485174954	2.09183216537274	3.17277120106188	0.00150991464666808	0.00559544075096763
AT5G52400	50.2975420520355	3.89718345984365	1.23352222784701	3.15939459530114	0.00158097276340472	0.00582498660513914
AT4G03470	5.56534967934842	7.72628190936558	2.44767769286563	3.15657651000611	0.00159633002147947	0.00587516044486909
AT3G58480	21.8964881808487	2.12361492739237	0.673134191963512	3.15481660677175	0.00160599021349288	0.0059015272952459
AT2G46750	2189.56000393149	8.10064889607861	2.57015924426325	3.15180816681291	0.00162262838348568	0.00595249074798323
AT4G18910	1874.52323162538	2.26414376041011	0.718504452724433	3.15118960199189	0.00162606895697841	0.00596326172635962
AT2G34600	18.3192365614757	2.934300506019	0.931518419698031	3.15001876932311	0.0016325997360798	0.00597886548329225
AT5G52300	250.754828873567	2.31431916553968	0.737160056913483	3.13950700914239	0.00169232366063624	0.00616511684259208
AT1G33640	7.66552576139653	3.18597239047366	1.01664441014866	3.13381193922837	0.00172551405194457	0.00626094670505303
AT1G17950	313.368664565391	2.25169249094129	0.721132774110648	3.12243815810235	0.00179359782638416	0.00646531992822087
AT1G52700	28.8011817459586	2.83947079736818	0.91001807320644	3.12023560956688	0.00180706437644577	0.00650546711223847
AT5G39720	72.8379877062541	3.3678085873939	1.07983946807022	3.1188048658867	0.00181586177254105	0.00653262627635242
AT5G45810	16.4004157705122	3.54221456593705	1.13617050295664	3.11767869058315	0.00182281409449689	0.00654966468635105
AT5G16023	24.3831417044016	3.16196509655474	1.01626881833027	3.11134715492879	0.0018623585656963	0.00666743542834005
AT5G44380	2410.783282148	3.55230953695509	1.14575339465106	3.10041371340379	0.00193250510545912	0.00688520467275014
AT1G75490	396.14171341583	3.16705071583786	1.02346228131447	3.09444790849575	0.00197179556939525	0.00699672259450877
AT2G36650	11.5999005291667	2.83582961612714	0.916735638732709	3.09339955414778	0.00197877525545274	0.00701938235028795
AT1G26400	69.4526394469441	11.5304007638957	3.73141429710298	3.09008859532101	0.00200096798965527	0.00708853553782133
AT5G19360	36.85958537852	2.00549401658331	0.649813975696805	3.08625867031067	0.0020269240773179	0.00716224270811944
AT5G23820	10.9937210565099	3.81562793898507	1.23959020262692	3.07813657360235	0.00208299428059641	0.00732701811781159
AT4G13000	40.8136482992503	2.20182431747387	0.71588829747368	3.07565345773071	0.00210041811050743	0.00738002457820286
AT2G23030	7.18268427167136	6.13127739942486	1.99764926835899	3.06924618677509	0.00214599668918857	0.00752005331591602
AT3G61880	21724.5203168573	4.87939129064191	1.59094567882563	3.0669754194522	0.00216236638134599	0.00756732213649546
AT3G51810	640.190737366927	5.21656692845418	1.70481417326327	3.05990354272389	0.00221408286509798	0.00772543700996332
AT5G65090	16.3202685105113	2.20196225759149	0.719926739154618	3.05859212866183	0.00222379690116652	0.00774675558188891
AT2G05910	1804.76070220292	2.65462853617427	0.868164033889452	3.05774995570976	0.00223005570591397	0.00776512622311104
AT4G15396	1305.60007461985	4.18961334375577	1.3710927949098	3.05567453881296	0.00224554861731128	0.00781446952591855
AT4G34419	25.857422605095	3.06493828193398	1.00359247582007	3.05396697940519	0.00225836936930397	0.00785215102918439
AT2G27570	28.851496521097	8.58012082328505	2.82053815884168	3.04201550912847	0.00234999786021131	0.00811701963608124
AT1G30700	2271.68824492832	5.58582987684218	1.83859212296765	3.0381017122091	0.00238073583919521	0.00820895874356119
AT3G13520	3681.14022769975	2.48095154257675	0.819366732048291	3.02788903373554	0.00246268499690339	0.00844211416293849
AT2G34810	1066.10130896894	2.20938002096134	0.730544748471607	3.02429115476313	0.00249216470584763	0.00852709842841613
AT3G03430	17.6089426071676	2.07363941993774	0.685824640293562	3.02357089277243	0.00249810491549513	0.00854371394720835
AT2G30750	60.9541940672963	2.3316868308477	0.772497546410947	3.0183744164377	0.00254134707559284	0.00868532363518959
AT4G25040	380.149852932679	4.0342869124762	1.3370934383514	3.01720642459389	0.00255116020061316	0.00871256400738074
AT4G27140	412117.101074635	2.08803159835098	0.693986387511095	3.00875007914704	0.00262324809444189	0.00892508330427481
AT1G56650	172.7208182321	3.31505384743648	1.1066601151843	2.99554831872152	0.00273951894572166	0.0092653399278163
AT1G80730	23.4576573288127	5.41633088310555	1.80841426858273	2.99507196841041	0.00274380094844392	0.00927003226979988
AT2G40955	7.59657085297522	3.797225716073	1.26786629332026	2.99497331546602	0.00274468852226416	0.00927038153312735
AT2G17740	4.05354710110921	5.6889729841387	1.90221722764523	2.99070626711814	0.00278333081292201	0.00937545097733512
AT4G04402	5.2702680244573	7.61164095914797	2.5475012066118	2.98788512421218	0.00280915119720888	0.00944761902640249
AT4G18660	27.9838207033143	2.29313372944476	0.767676316374353	2.98711016678874	0.00281628215704744	0.00946621538798304
AT5G23030	5.6087914945846	5.15196891773301	1.72595397781386	2.98499785275772	0.00283580314451509	0.0095142463098865
AT1G62660	1478.52436596819	2.39565653964405	0.805856796331065	2.97280676982695	0.00295090160868985	0.00984175013884244

## Sheet: up in jas-3 (vs WT)
Gene	baseMean	log2FoldChange	lfcSE	stat	pvalue	padj
AT5G59120	5005.64970253087	-6.99063713739526	0.303340241323206	-23.0455316673491	1.63077212773109e-117	3.85563454159461e-113
AT1G13607	6844.47660567368	-8.4018719410851	0.401571960553971	-20.9224566613034	3.34434787945175e-97	3.95352084569389e-93
AT4G28365	20245.3149502052	-7.26195198470427	0.347693096990054	-20.8860976751345	7.16394984512465e-97	5.64590887294274e-93
AT3G48231	6465.62574366783	-9.79562906598788	0.474675743420044	-20.6364643691507	1.29172998233544e-94	7.63509299308922e-91
AT5G44973	1729.06037386151	-7.33250241265043	0.368497046570515	-19.8984021198859	4.20109032389765e-88	1.98652757055824e-84
AT2G44250	6120.03572579895	-7.74420266114922	0.409676487871887	-18.9032148302613	1.07310286162024e-79	4.22856182621454e-76
AT2G23260	1719.68054728876	-5.70359764102974	0.303216723327276	-18.8103003635244	6.21844551776127e-79	2.10032439109185e-75
AT4G20480	2631.17717584157	-3.16098555920271	0.171287328641738	-18.4542872159223	4.81677970328224e-76	1.42353903155878e-72
AT2G14365	3698.87795353934	-5.93310680727471	0.322482917761018	-18.3982049296377	1.35789057640307e-75	3.56717854421086e-72
AT3G08900	8672.35740934153	-6.9199693309339	0.377002949772692	-18.3552126982194	2.99910529468774e-75	7.09078464823023e-72
AT5G05030	4195.52604222473	-8.99727274810737	0.491880824247593	-18.2915704467034	9.65918038344149e-75	2.07610910732461e-71
AT1G62340	1616.06302956029	-5.93236869487112	0.32566973592372	-18.2159041522379	3.85988390172821e-74	7.60493625738001e-71
AT1G77525	2314.27300636931	-5.26194290360914	0.293178957971758	-17.9478873245604	4.9850956358945e-72	9.06635508611182e-69
AT3G23890	1737.31566041353	-6.06918276751637	0.342164586222592	-17.7376122833709	2.14873540794577e-70	3.62875366071871e-67
AT3G27835	1691.62808610635	-7.69845894720372	0.437537139199368	-17.5949839624834	2.69131902201272e-69	4.24205704249644e-66
AT5G63250	2991.42612237636	-7.70533565374303	0.441025360294351	-17.4714117315165	2.36567998558192e-68	3.49573574369458e-65
AT2G32370	8465.93400016828	-8.77519720934888	0.503654470364603	-17.4230503761763	5.51565927662052e-68	7.67098425159641e-65
AT4G12825	2249.42852631169	-7.99828116598462	0.46356114827886	-17.2539937733806	1.04425033830522e-66	1.3716228193639e-63
AT3G04943	1237.42080271952	-6.30877690478993	0.368919829048495	-17.1006717667123	1.46703546443767e-65	1.82553260451052e-62
AT4G00872	3114.8307434345	-8.27099650582991	0.4847199399834	-17.0634542208294	2.77641410302603e-65	3.28213793189222e-62
AT2G02147	5365.49956611207	-9.56761052316755	0.565602473607253	-16.9157862096112	3.44192547727932e-64	3.8751163837769e-61
AT1G71890	2121.77335157279	-5.57176062367268	0.331010167266531	-16.8325966228894	1.4078995704834e-63	1.5130440702245e-60
AT3G60700	2580.16142727316	-7.53241247720784	0.454187591085377	-16.5843643134493	9.0417331857317e-62	9.29450859609803e-59
AT2G15325	3282.78363661956	-8.37474385678677	0.509329211641498	-16.4426929878931	9.46193247507014e-61	9.32118622950347e-58
AT1G66050	1243.86809272566	-7.07375116314495	0.430738397730336	-16.422383517277	1.32267293757297e-60	1.25087825052151e-57
AT1G49770	806.52743169466	-4.89368592426723	0.298713071386158	-16.382563714264	2.54774298049981e-60	2.31678028030604e-57
AT5G51105	4051.50283391208	-8.94002338865668	0.546350918607191	-16.3631524798154	3.50504072000414e-60	3.06924732381695e-57
AT4G32490	7133.53291557182	-6.20687728235586	0.381367586867752	-16.275314148573	1.47759253738274e-59	1.24766858433357e-56
AT3G55060	1117.74597073083	-4.65663735790564	0.286578304988563	-16.2490924010856	2.26695597820372e-59	1.84819448940243e-56
AT1G21970	1862.95647709181	-5.14516485831516	0.317987860627411	-16.1803813773375	6.93634555092432e-59	5.46653392868345e-56
AT2G20170	2135.52991414267	-6.90747609765477	0.436394874506601	-15.8284996024862	1.97883768178861e-56	1.50921481646865e-53
AT1G02980	3101.09643676367	-7.86172627199303	0.501632135585004	-15.6722939267531	2.33979934809313e-55	1.72874612459268e-52
AT5G10220	4261.80419626428	-7.48201664707728	0.477708531397632	-15.6623048476592	2.73792286033141e-55	1.96159727838835e-52
AT2G01667	3771.76013105184	-9.36246864372171	0.601522582819244	-15.5646170420423	1.26625730925181e-54	8.80532987136483e-52
AT2G33233	2774.59371072645	-8.0359632934407	0.518440283661379	-15.5002679126096	3.45448690397454e-54	2.33355525344771e-51
AT4G37390	794.100588344565	-4.20067044104742	0.271195339278797	-15.4894639864331	4.08683525123036e-54	2.68402905124554e-51
AT3G16895	2825.23754852106	-9.23282300587077	0.596174444402511	-15.4867809121271	4.26097708185458e-54	2.72276435530507e-51
AT1G78520	2725.72601853866	-6.74388377217211	0.437141821699135	-15.4272216416155	1.07394925900065e-53	6.68194271856641e-51
AT4G33330	2050.43955158671	-3.85504787399627	0.250238560992165	-15.4054908992102	1.50343063597496e-53	9.11425910932207e-51
AT1G66040	879.000620287704	-6.57923982965676	0.428513736355486	-15.3536264335731	3.34928386392944e-53	1.97967795987209e-50
AT1G43667	3227.665687289	-9.20487662375725	0.601085772011994	-15.313748972873	6.18912710373232e-53	3.5690129783791e-50
AT5G40155	2023.9613459775	-6.89866437063492	0.453585857155189	-15.2091699108569	3.07416396328604e-52	1.7305347281898e-49
AT2G19970	4182.4891657487	-8.38312534474208	0.555145059620749	-15.1007834789506	1.600206484592e-51	8.79853067795552e-49
AT1G53285	1667.95822779659	-8.48405288414783	0.56416118992482	-15.0383490315568	4.11689851818646e-51	2.21217799239733e-48
AT1G08560	3395.8716406507	-6.2825603693982	0.419744204400509	-14.9675928899867	1.19571278985486e-50	6.28227499789745e-48
AT2G40520	992.59958155566	-3.20905120376139	0.215491925739502	-14.8917468380725	3.72897963275625e-50	1.91661446646209e-47
AT5G63240	4222.41493197039	-5.16161520384168	0.351556386881646	-14.6821829909731	8.38469872350894e-49	4.21786025361536e-46
AT5G07210	3214.31071729028	-3.76062273039745	0.258797834434594	-14.5311213233813	7.69503964069301e-48	3.6386764444981e-45
AT3G48280	1581.48574528516	-3.55107815716701	0.244580287953004	-14.5190693284708	9.17474264843223e-48	4.25330275366438e-45
AT2G17750	3255.46310008346	-8.78509309259884	0.605541793835666	-14.507822881971	1.08097310235853e-47	4.91489366520435e-45
AT3G43505	1599.76372863681	-7.54724139206281	0.520514128573148	-14.4995898819338	1.21875890058385e-47	5.43681446915167e-45
AT5G63230	3539.28695438504	-8.75295809493698	0.607945072220641	-14.3976133616234	5.35613707603365e-47	2.34509534979007e-44
AT5G48600	624.435140206177	-3.72143400983414	0.258563343541507	-14.3927362589846	5.74761722349034e-47	2.47074389118149e-44
AT4G19500	951.878116036747	-4.78059904827281	0.332548413138052	-14.3756483549606	7.35777678360737e-47	3.1064270802648e-44
AT1G52695	1606.5538011272	-6.11550667963964	0.425923777021532	-14.3582185582715	9.46283723443564e-47	3.92508527603091e-44
AT5G42242	2615.20890138863	-8.68637887596242	0.60524362202797	-14.3518718080122	1.0370010970755e-46	4.22720981692345e-44
AT1G32280	1065.88591149797	-6.88304957582446	0.490280710311502	-14.0389973153365	8.99766508659483e-45	3.60562365495528e-42
AT5G11220	1886.12768950105	-8.12794648012777	0.581987595479742	-13.9658414427678	2.51912537672347e-44	9.92661354697884e-42
AT3G54560	2089.27297600104	-6.12433514997235	0.440238129706854	-13.9114146111115	5.40007414139317e-44	2.05925730524127e-41
AT5G67270	1719.41221850891	-4.99853632096485	0.360359171669377	-13.8709840457478	9.49649545560779e-44	3.56389908026881e-41
AT4G05190	694.397679397502	-5.77039967882385	0.416390749794875	-13.8581360937208	1.13585561948582e-43	4.1960991267974e-41
AT1G18370	1019.10324192505	-5.51212995574851	0.400198074170248	-13.7735044507076	3.67923534362081e-43	1.31800244286707e-40
AT5G27330	2671.69318167198	-5.61262732073377	0.411163877845659	-13.6505846528683	2.00265360468735e-42	7.06697599636163e-40
AT5G17320	1073.31822437402	-7.6383120051303	0.567990058534307	-13.4479677775363	3.16450203694937e-41	1.08432350231296e-38
AT4G19510	550.311072924041	-4.24886828622822	0.316425999683661	-13.4276838517565	4.16227068039047e-41	1.40583665280674e-38
AT5G05180	1003.36995374965	-5.72759371412157	0.42684840008844	-13.4183323937371	4.72219911733921e-41	1.57249230607396e-38
AT5G62550	616.907157705485	-4.6996355921439	0.350763918659132	-13.3982868309524	6.18749637355606e-41	2.03181912166647e-38
AT2G36200	642.493407266141	-5.1814495877189	0.387535164193715	-13.3702695044439	9.02133918356633e-41	2.92180167557615e-38
AT5G51950	1287.04304056721	-4.62410136206668	0.346676928972069	-13.3383590762085	1.3847408818089e-40	4.42424711737943e-38
AT2G32340	501.222060092033	-3.90015883950706	0.293240432312553	-13.3002083264904	2.30824293470566e-40	7.27650502736611e-38
AT5G51480	1004.15142858983	-4.65908821230587	0.351967499248315	-13.237268276918	5.34580811527161e-40	1.66303870091272e-37
AT5G65020	7233.33446327346	-3.43019251247572	0.25952725804141	-13.217079925872	6.99263091438299e-40	2.14710094426957e-37
AT2G07690	757.844043855667	-3.39795185620761	0.257760167742813	-13.182610354281	1.10500183522693e-39	3.34943056285516e-37
AT1G59670	1445.11753541608	-7.40789838892163	0.564783108535788	-13.1163596732324	2.65379570184547e-39	7.94223946566235e-37
AT3G60840	819.845004694852	-5.52149198884934	0.422191200483647	-13.0781787553225	4.38828662838741e-39	1.29690325943704e-36
AT5G10210	942.999674465499	-7.65662060792013	0.586324732594489	-13.0586689973653	5.6710628356605e-39	1.65532022992002e-36
AT4G05520	602.206802989237	-4.24816036578735	0.325730448993684	-13.0419504191631	7.06268745759871e-39	2.03637950682935e-36
AT3G10780	547.127711072149	-5.19870809102811	0.399342036457063	-13.0181839536621	9.64372431028686e-39	2.7470671550375e-36
AT5G08730	592.705490125013	-5.51096072549303	0.423935717041963	-12.9995197478195	1.23113982181522e-38	3.46521890561635e-36
AT4G01500	1326.28320843146	-5.13768893517749	0.396196378414958	-12.9675312927684	1.86955179602458e-38	5.2002133074599e-36
AT4G13370	514.694852789022	-3.93916172208446	0.304230386719793	-12.9479562004192	2.41292802255482e-38	6.63358805084459e-36
AT1G26797	2205.0356528882	-9.42683253293724	0.729121747090745	-12.9290239532027	3.08713019215252e-38	8.3895424290876e-36
AT5G23910	670.822830770045	-5.18109792773133	0.400797852598832	-12.9269602971581	3.1711002813699e-38	8.51980954004869e-36
AT3G15550	525.995317206171	-5.94294876307954	0.460638104928413	-12.9015569912592	4.41093923667522e-38	1.17177344239003e-35
AT1G61320	1334.31580223304	-7.07327792213982	0.548947938352271	-12.8851525399131	5.4567507337187e-38	1.41773579777265e-35
AT4G14140	501.039796196145	-5.72343794840871	0.444503528522778	-12.8760236559414	6.14193192293954e-38	1.57840974406586e-35
AT2G44240	1450.7020867873	-7.39239947676064	0.578105930099067	-12.7872749471604	1.93127691742564e-37	4.90980431813919e-35
AT5G36770	1348.72161973416	-7.14393851798666	0.559001543196519	-12.7798189556611	2.12563745628419e-37	5.34643046584332e-35
AT3G19050	449.245215347407	-5.12653912811856	0.401224681162664	-12.7772277449706	2.19763976603092e-37	5.46934705139674e-35
AT5G36680	1344.94740380838	-7.13879944088364	0.559549959484041	-12.7581091194543	2.80937999053736e-37	6.91897615794529e-35
AT4G23380	921.510244998518	-6.0634818041883	0.475845914671331	-12.7425320197955	3.43076731979526e-37	8.36223007648654e-35
AT5G06150	797.91737986737	-5.35317462382773	0.421841939703499	-12.6900009695345	6.71849529015265e-37	1.60449882974827e-34
AT2G01090	322.936189193333	-3.96568125380619	0.312981935619971	-12.6706394282812	8.60104086401934e-37	2.03354409148009e-34
AT4G23390	987.074813587633	-5.17182080592582	0.408391545080233	-12.6638782517149	9.37508930705524e-37	2.19460630184858e-34
AT5G28000	582.684544854735	-4.13394847156574	0.326585977742997	-12.6580709316886	1.00949525956523e-36	2.33995062959812e-34
AT1G44900	857.223366683822	-4.37043513533254	0.345637341593192	-12.644568770224	1.19880465798946e-36	2.75178043969367e-34
AT3G18550	948.950016346749	-7.45818702101383	0.590441699768252	-12.6315384295201	1.4148472891246e-36	3.21646485161279e-34
AT1G28700	1129.28144286508	-7.52620128137058	0.596762346023631	-12.6117227930339	1.81971173718654e-36	4.09747091450489e-34
AT5G19175	2119.01186172852	-9.41036596812085	0.747391137925092	-12.5909520338252	2.36799974783969e-36	5.28175641869565e-34
AT5G19700	2385.90999202768	-8.4372242326084	0.673603188214755	-12.5255111321095	5.41414263018127e-36	1.19242515961775e-33
AT1G49190	2454.97638936741	-9.69721776265997	0.774226983775574	-12.5250320201587	5.44693639718804e-36	1.19242515961775e-33
AT1G53282	1974.04486156827	-9.70869618501326	0.77522624638296	-12.523693863968	5.53957841186898e-36	1.20158029717265e-33
AT2G19802	14219.6798250898	-8.87843986672649	0.710195768814447	-12.5013978632224	7.33500398536814e-36	1.57655908387326e-33
AT5G27000	671.131809096064	-4.39897372574811	0.352600197184737	-12.4758118709825	1.01169737498399e-35	2.15491540871591e-33
AT4G27550	1451.62382487392	-7.86177244366285	0.633232058227348	-12.4153102192439	2.15848582071594e-35	4.5565250231417e-33
AT2G35710	352.530565476712	-4.54858898539122	0.366838625710268	-12.3994276136661	2.63196915284069e-35	5.50687138766483e-33
AT3G49307	6656.03949801331	-8.94501997033247	0.722077253229472	-12.3878988436848	3.03901808626363e-35	6.30276356259045e-33
AT2G03190	1259.15336418413	-8.10622579235952	0.655170854346164	-12.3726898694986	3.67311102674203e-35	7.55159687002276e-33
AT1G10880	1127.72496697129	-7.56361143426744	0.611996547231777	-12.3589119390945	4.36018381884452e-35	8.88688155421905e-33
AT4G31900	872.772291734604	-7.54032590411448	0.610240820727776	-12.356311882122	4.50348906247801e-35	9.10051212856133e-33
AT3G57160	1100.03570860926	-6.84424226692309	0.555912201771349	-12.311732401474	7.83236942071811e-35	1.56932805266134e-32
AT4G14250	1206.75349329345	-8.63307455247061	0.70131288399782	-12.3098758763106	8.01463517298319e-35	1.59235310415833e-32
AT4G22115	1049.30654697746	-6.6761600130486	0.54288131038925	-12.2976420172979	9.32569333994222e-35	1.83739473030212e-32
AT1G69860	504.777888016705	-6.69115278839341	0.544200588811139	-12.2953795456394	9.59052333931731e-35	1.87395655629322e-32
AT2G16440	703.772761939819	-4.53633094468367	0.370048766407533	-12.2587381893548	1.50830219701828e-34	2.92301547902486e-32
AT5G37630	509.94500512768	-3.42778288448732	0.279696363159502	-12.2553716672124	1.57226839133612e-34	3.02220663222437e-32
AT3G23670	599.485644303815	-3.89703306624066	0.318286462592552	-12.2437914402579	1.81358491659559e-34	3.45795065992496e-32
AT1G72580	1093.02963284617	-7.85738615930198	0.642976581727668	-12.2203302306739	2.42099263396641e-34	4.57916230758942e-32
AT1G15660	740.727762910994	-2.82946934282043	0.231681911188353	-12.2127330886878	2.65807497553533e-34	4.9876878290938e-32
AT1G13755	385.109484979406	-4.26718895501788	0.349742322788849	-12.2009510344395	3.07214650008267e-34	5.71927241743736e-32
AT5G60930	811.403641149983	-3.75448139520917	0.307841815333889	-12.196138432776	3.25917022099399e-34	6.02004386991882e-32
AT1G20930	591.969905111216	-5.35411337751465	0.439332154021652	-12.1869372148226	3.64878603137939e-34	6.6874610961165e-32
AT3G54180	418.821353005578	-5.75303716363757	0.472205637015862	-12.183330127091	3.81385133815331e-34	6.93622209138144e-32
AT5G11510	819.869692207004	-4.62593203210393	0.379731179688682	-12.1821232480736	3.87071938899225e-34	6.98590981022472e-32
AT3G27060	1157.20136466726	-2.76467574815247	0.22697103087416	-12.1807427912917	3.93679982658549e-34	7.0513453257546e-32
AT1G30920	619.876964591834	-6.01465062834775	0.494917267598332	-12.1528405293572	5.54065376207887e-34	9.77594603707692e-32
AT2G27700	1633.51048506904	-9.82131010001211	0.809912886419089	-12.1263783608081	7.65611050062939e-34	1.34084015234356e-31
AT1G76540	981.36157497303	-4.55992812135846	0.376577378161038	-12.1088742601221	9.47861034332167e-34	1.6478145907879e-31
AT4G39650	887.815775846934	-8.65689137363613	0.715605100454833	-12.0973025040401	1.09138778197751e-33	1.88348038899958e-31
AT1G19320	15953.1252910169	-8.48671966204123	0.702414967645574	-12.0822021923705	1.31159190347241e-33	2.24709908505783e-31
AT1G10680	901.966454289276	-5.84260651011423	0.4854411649397	-12.0356634996951	2.30771186216879e-33	3.92526845735659e-31
AT2G25060	1807.58031178783	-5.95520609035977	0.495038025794387	-12.0297952481599	2.47774471174306e-33	4.18437987283866e-31
AT4G32830	676.763059413636	-3.56230180697678	0.296424972351083	-12.0175495968593	2.87367383189905e-33	4.81860073812689e-31
AT2G22040	704.412729306054	-6.24814976247664	0.523721164615288	-11.9302983813273	8.22780473669013e-33	1.36034956216479e-30
AT3G11310	437.775506035527	-5.65703106749524	0.474535824739717	-11.921188606989	9.17895683908379e-33	1.50706997601707e-30
AT5G20710	1784.2880619313	-7.69642794674947	0.64565076816654	-11.9204194066168	9.26409985043001e-33	1.51055939837046e-30
AT2G20160	1067.62662730487	-8.52332907923511	0.715687327765451	-11.9092915978365	1.05872893129637e-32	1.71448822757809e-30
AT3G54750	375.285609683648	-4.20619109850526	0.354316528603676	-11.8712810691655	1.66892250049368e-32	2.68424045436545e-30
AT2G12475	1554.13928818327	-9.43022603951278	0.797230367461072	-11.8287341079908	2.77292044442103e-32	4.4297404099626e-30
AT5G38180	2239.81788067188	-3.55098435698858	0.300479059530011	-11.8177431816473	3.16061357400047e-32	5.0151937402747e-30
AT2G17723	2538.09586903575	-4.9255726426384	0.416837143813109	-11.8165396624222	3.20620748828433e-32	5.05362424303376e-30
AT5G25330	1367.15839593823	-8.5665306311127	0.726530462462805	-11.791013692769	4.3428210961749e-32	6.79982246204392e-30
AT1G65240	553.033304677598	-4.18540490517832	0.355606920932517	-11.7697509772949	5.58892455656682e-32	8.69335153229667e-30
AT5G03820	3790.52927651087	-5.40256015230194	0.459766141653154	-11.7506698794224	7.00612288070785e-32	1.08265204750703e-29
AT1G69770	639.261738339189	-3.19163570416008	0.274019828634706	-11.6474625944491	2.36393047015554e-31	3.62924727960308e-29
AT2G04750	2247.94325070285	-10.5837165925265	0.908809638219961	-11.6456914049198	2.4135625599483e-31	3.68153932934566e-29
AT3G17155	1395.53224858148	-9.25970839972903	0.795329123396157	-11.6426120046867	2.50232824028632e-31	3.79247093494163e-29
AT5G33300	309.325208271736	-5.6194020124398	0.484350263615848	-11.6019385857023	4.02847899005409e-31	6.06658144979929e-29
AT2G46980	436.144925804686	-3.80389511297625	0.328297407014346	-11.5867351727515	4.81123993246081e-31	7.19950289387157e-29
AT1G53140	390.34105616604	-4.19008404082439	0.362984033599142	-11.5434389752021	7.9674846013471e-31	1.1847499272305e-28
AT1G28630	686.05538042707	-7.29308470160373	0.635327885683913	-11.4792453879983	1.67738074594273e-30	2.47864456102025e-28
AT2G14690	490.881091397028	-5.04893791070895	0.440100658510966	-11.472234392449	1.81900901296808e-30	2.65474259837063e-28
AT1G65150	956.925271289206	-2.19715193116896	0.191600237668558	-11.4673758128094	1.92405743851907e-30	2.79082760852186e-28
AT5G48980	540.031881906698	-6.80274406904699	0.593637317005357	-11.4594279607688	2.1090313788403e-30	3.04047737133666e-28
AT5G13210	946.682551924126	-5.94986206239794	0.519304116776685	-11.4573751106166	2.15961008115732e-30	3.09452491810924e-28
AT5G61000	370.046526464151	-4.44338239406558	0.388173860685918	-11.4468871917701	2.43741744200184e-30	3.4507700946856e-28
AT5G55520	510.942053339212	-6.47193100736327	0.565613787697189	-11.4423147881751	2.56937334112917e-30	3.61593416097125e-28
AT2G34100	1727.21657751659	-7.95266805256022	0.697180888558712	-11.4068933659396	3.86280045160298e-30	5.40403497498516e-28
AT3G03130	480.628625259134	-5.69708098611077	0.500849285131873	-11.3748410055347	5.58044589324387e-30	7.76108719140969e-28
AT4G23110	536.65230308937	-5.25769368115133	0.462568177837452	-11.3663108122386	6.15337622975789e-30	8.50785229240736e-28
AT4G26660	483.068938310105	-6.50802513334713	0.5737679429226	-11.3426084772133	8.0702496347191e-30	1.10933088438177e-27
AT2G44590	394.313117960199	-6.86598967821798	0.605905092219878	-11.3317906820403	9.13184543989738e-30	1.24800128170806e-27
AT1G20060	322.842966890812	-5.93587894741039	0.524648522699448	-11.3140106005994	1.11857045509876e-29	1.51990582010919e-27
AT3G54550	1479.67651088703	-9.42339666997623	0.83419624023391	-11.2963787361759	1.36741113968699e-29	1.84741151860683e-27
AT1G54960	386.848686527397	-2.83762662828601	0.251301251316716	-11.2917329834929	1.44165793902571e-29	1.9366544688855e-27
AT4G31840	2898.80624138291	-5.35788835170416	0.475210437661585	-11.2747699273384	1.74835067099022e-29	2.33538163357186e-27
AT3G12110	1554.4417454758	-3.94154630043925	0.349750006023658	-11.2696103861472	1.85388416306226e-29	2.45571685688669e-27
AT4G21270	417.057732243175	-5.27852777883236	0.468396505298933	-11.2693577324271	1.85921125653562e-29	2.45571685688669e-27
AT2G17690	506.601224473675	-6.98820019102348	0.621976646867356	-11.2354703769349	2.73035781721004e-29	3.58632499290538e-27
AT1G12080	9750.73556107289	-4.60922272703448	0.410688087333979	-11.2231712318604	3.13811488637106e-29	4.09914089825806e-27
AT5G66230	477.942261267118	-5.28290404193548	0.470873776933479	-11.2193634488204	3.27620114995478e-29	4.25600130705389e-27
AT5G59870	1372.97640957099	-3.85273024109422	0.343834733494653	-11.2051804712572	3.84569196130658e-29	4.96850792574708e-27
AT1G75120	1150.06191751264	-5.74296585652344	0.514129479146041	-11.1702714772598	5.70063817586998e-29	7.32501023870075e-27
AT1G36340	1091.36942454374	-9.05045696732992	0.810774824265698	-11.1627256994897	6.20591810201634e-29	7.93116333437689e-27
AT2G29570	447.243483731111	-4.25239061499833	0.381988329436428	-11.1322527085373	8.73984105836666e-29	1.11094657066109e-26
AT5G10400	728.934201270024	-4.39758144171269	0.395887289951718	-11.1081652615041	1.14487648480931e-28	1.44750346151585e-26
AT3G58650	360.221789807078	-6.33034445368517	0.570431239285066	-11.0974715578676	1.29042952953004e-28	1.62285241312121e-26
AT3G09140	800.962563878523	-8.14657381308188	0.735102733040228	-11.0822249012589	1.53022008282935e-28	1.91423245599652e-26
AT4G21690	547.285974834845	-5.18788548572497	0.468518170849447	-11.0729653800173	1.69690766931503e-28	2.11157831713765e-26
AT1G21395	5731.30399257632	-8.58102135900881	0.775482901282836	-11.0653907969005	1.84656201809323e-28	2.28577307820829e-26
AT1G20610	435.352226964956	-4.07877884241989	0.369199558726978	-11.0476265369432	2.25087188098899e-28	2.7717377021991e-26
AT1G02730	1003.43674435331	-4.58555425754385	0.415321773691315	-11.0409676256271	2.42408482808546e-28	2.96956671452976e-26
AT4G09200	1812.07825365061	-2.16298535784653	0.195930753319373	-11.0395398435528	2.46291208510754e-28	3.00157888805142e-26
AT3G44050	477.962602937177	-4.08547661997647	0.370349217990669	-11.0314168938772	2.6958391141603e-28	3.26860123979959e-26
AT1G08985	912.508994445488	-7.85389429579543	0.71245178999753	-11.0237554401017	2.93550831121542e-28	3.5410317858197e-26
AT5G33340	345.036221627986	-5.17732689014286	0.470942798268142	-10.9935366018593	4.10518412008303e-28	4.92684609904178e-26
AT4G09250	1782.28506283469	-2.1566639328631	0.196327115314635	-10.985053844482	4.50969600288264e-28	5.38498699980577e-26
AT1G08860	394.154328563329	-3.32480153414988	0.302896210187822	-10.9767023235061	4.94652450357182e-28	5.87691853457028e-26
AT1G11070	1552.78297054023	-4.13023701366217	0.376368873416432	-10.9739069975967	5.10191210528978e-28	6.03122539526832e-26
AT4G09310	1807.0415242203	-2.16098038348976	0.197331417804511	-10.9510204078631	6.57032398234356e-28	7.72846616490292e-26
AT5G10230	3875.97450046116	-8.09053913259349	0.739184035143519	-10.945229804676	7.00398887642631e-28	8.19778757452214e-26
AT5G64310	2097.65471899997	-3.38139500501069	0.309298813249267	-10.93245386068	8.06378498698753e-28	9.36627369054899e-26
AT3G27831	511.045438098033	-6.14001493620798	0.561642163783107	-10.9322542574975	8.08154562818591e-28	9.36627369054899e-26
AT3G25980	360.857849324171	-5.81856045776401	0.532407918121027	-10.9287639415636	8.39845918920786e-28	9.68608637124105e-26
AT1G02690	801.400084918421	-2.93612395085786	0.26869320760289	-10.9274215639915	8.52359966157654e-28	9.78269256304146e-26
AT2G22610	511.15847750835	-3.99082241032579	0.365969154089219	-10.9048054070504	1.0932693453999e-27	1.24870372624588e-25
AT4G03100	271.230930174929	-4.8675380139715	0.446782401135456	-10.894650285242	1.22235251612334e-27	1.38942694897616e-25
AT3G12880	2151.7518730959	-4.48728439945016	0.411943350506339	-10.8929647582237	1.24519397400724e-27	1.40861823576331e-25
AT3G20750	712.894860470973	-8.38805036560769	0.771031255315798	-10.8790017366703	1.45143745366283e-27	1.62636662165641e-25
AT5G17160	1105.44397380748	-3.90520486541803	0.359556682479594	-10.8611661407229	1.76480988186527e-27	1.96817924702549e-25
AT1G59930	1153.41513230705	-9.01703616086442	0.830744486923707	-10.8541631064625	1.90544208345673e-27	2.11504071263697e-25
AT3G04850	546.301827066652	-2.76064707470392	0.254683050496075	-10.8395398489483	2.23592833855015e-27	2.46517445985685e-25
AT4G08990	272.729158196218	-6.23410850175893	0.575139256281441	-10.8393027143818	2.2417312053006e-27	2.46517445985685e-25
AT1G28300	374.445681257823	-6.71254928206579	0.621515597224194	-10.800290953349	3.43114569928835e-27	3.75567489667937e-25
AT1G57800	1476.24338591789	-2.33612037276872	0.21702401106353	-10.764340596787	5.07233613386988e-27	5.52650890382883e-25
AT1G09510	1737.96817150193	-4.59589381939985	0.42698031817536	-10.7637135103551	5.10698267637832e-27	5.53873355126664e-25
AT3G51740	1524.49579107101	-3.94269993805279	0.36655501251686	-10.7560933650346	5.54722190514468e-27	5.98871997732126e-25
AT1G59540	429.373709565577	-3.68660806041483	0.343456119613337	-10.7338546320421	7.05888528941029e-27	7.58605567716034e-25
AT1G52750	270.73058827032	-4.2673317546044	0.397613281616241	-10.7323672319454	7.1734581823938e-27	7.67430189168944e-25
AT5G16250	2130.07753105256	-4.57318570201262	0.428028919125143	-10.6842914057299	1.20566227610718e-26	1.28403032405415e-24
AT1G69900	719.536405195032	-6.04071330624062	0.566914245797333	-10.6554269027844	1.64488237977253e-26	1.74394413026735e-24
AT2G18490	443.976472533498	-6.26868968780399	0.588871576181949	-10.6452577121282	1.83475861216518e-26	1.93657133336702e-24
AT2G45830	686.843154506489	-5.16448358969866	0.485462385955244	-10.6382775249137	1.97751158087457e-26	2.077969169183e-24
AT3G06030	785.17641734156	-2.6059635266614	0.245303521719838	-10.6234248427859	2.31893809610336e-26	2.40467778097244e-24
AT2G35350	1040.84556995644	-2.14303232745328	0.201831184989728	-10.6179445340042	2.45916344848653e-26	2.53895202674965e-24
AT4G25750	517.033791483542	-7.07351027615568	0.668347613173642	-10.5835797670724	3.55125263634998e-26	3.65053330787924e-24
AT4G34881	886.828750703887	-2.75873315632681	0.261090937496014	-10.5661773739999	4.27569229572774e-26	4.37619882891303e-24
AT2G38620	313.424583965301	-6.33362935042307	0.602706384921966	-10.5086481724316	7.88151641072023e-26	8.03201260770079e-24
AT2G20825	996.328890741035	-3.44732733596099	0.328374648965202	-10.4981530907592	8.8086679809695e-26	8.93834064695544e-24
AT4G33400	702.821570123665	-3.35611994377357	0.320170931079842	-10.4822756158854	1.04205682053477e-25	1.05287817982493e-23
AT5G01630	347.089964021984	-3.67830270259971	0.351518860819189	-10.4640265789087	1.26368674914276e-25	1.27137641744605e-23
AT3G56320	933.056242714799	-2.3815906101971	0.227612957128917	-10.4633349535027	1.27294782064844e-25	1.27526717472843e-23
AT5G19172	702.820416510472	-7.41549020266811	0.708904744824717	-10.4604888834559	1.3117707560882e-25	1.30347258627811e-23
AT5G01870	608.082284357768	-5.3857302666154	0.514865377539357	-10.4604630677535	1.31212822202846e-25	1.30347258627811e-23
AT3G25280	410.364944066861	-6.35050695524321	0.607306036524304	-10.4568480688716	1.36314978696669e-25	1.3484916490901e-23
AT2G38810	408.932377202565	-3.94257104765971	0.377289776257598	-10.4497160955877	1.46964502140248e-25	1.44778405170912e-23
AT5G42235	708.85989197084	-5.9713373177217	0.572037483872947	-10.4387168429822	1.65026210752963e-25	1.61896875553207e-23
AT4G02110	318.350333019716	-4.64409307843191	0.446351433635135	-10.4045662867259	2.36329808630785e-25	2.29940150841879e-23
AT2G02930	551.663748661345	-6.09915712788521	0.586333808428136	-10.4021924716162	2.42293103830822e-25	2.34776059584923e-23
AT4G10640	427.433240081284	-4.23584504065699	0.407665011631195	-10.3905042615947	2.73901137378203e-25	2.64320187389096e-23
AT1G72250	606.03576445556	-3.78476657833221	0.364688499188667	-10.3780804350899	3.11984982987008e-25	2.9984800620983e-23
AT5G17760	2758.41598276837	-2.19146760761413	0.211552566459027	-10.3589743404913	3.81025779023795e-25	3.64720343864761e-23
AT5G08000	1042.7317082594	-4.81973044974876	0.465576675531439	-10.3521733434073	4.09092092508428e-25	3.90006626740998e-23
AT4G14330	876.411787951342	-3.20842813508191	0.310125593379516	-10.345576771394	4.38269243037141e-25	4.16144566792254e-23
AT5G57920	1354.23293960583	-3.91895048158862	0.379372404211956	-10.3300884251958	5.15130760485691e-25	4.87169462806528e-23
AT4G23370	673.127721874991	-4.15254864193931	0.402049021763424	-10.3284634886707	5.23930836537048e-25	4.9351779953169e-23
AT4G27890	675.618249984224	-6.95754681034581	0.673832246549322	-10.3253396464405	5.41268991621924e-25	5.06240212124044e-23
AT1G75600	916.659547390097	-8.64459309590823	0.837227660976184	-10.3252597815854	5.41719636540977e-25	5.06240212124044e-23
AT5G39560	755.953952493223	-7.90341595327387	0.765865614411866	-10.3195858444998	5.74705178576676e-25	5.349509660271e-23
AT2G32590	286.727062728307	-4.44484886180395	0.431498405857969	-10.300962417152	6.97598434109637e-25	6.46796854025653e-23
AT3G11740	389.569383955097	-4.74097266733739	0.460394405024629	-10.2976331067355	7.22162813794093e-25	6.66956851817724e-23
AT5G09370	2767.33023143432	-8.17135602741502	0.794660786987041	-10.2828227606357	8.42240610975297e-25	7.74828590089064e-23
AT1G76720	1699.51625759703	-3.58337540518664	0.348642504853193	-10.2780795666195	8.84728611720479e-25	8.10761184763848e-23
AT1G03780	716.240777293915	-4.7791706551144	0.465197400477749	-10.2734251098701	9.28484554166687e-25	8.4488254997732e-23
AT3G48950	492.270079956339	-8.42346471865227	0.819932775332292	-10.2733601730197	9.29109939492041e-25	8.4488254997732e-23
AT5G50450	435.990559010318	-2.50871686082618	0.244309156288303	-10.2686157937761	9.75948762102809e-25	8.84074964842786e-23
AT3G10310	270.122061494166	-4.64570427548942	0.454098736972863	-10.230603825192	1.44614851106631e-24	1.30004902080383e-22
AT4G16970	229.461259356896	-4.66217066279535	0.45632107864919	-10.2168645739452	1.6664399276187e-24	1.4924105760867e-22
AT1G50490	522.30969863829	-3.05541297832702	0.299294603843705	-10.2087138862102	1.81251302829464e-24	1.61710360482906e-22
AT1G21670	4195.83119428559	-3.07632455945365	0.302552781614105	-10.1678938234896	2.75807877926944e-24	2.45147581121306e-22
AT1G50650	625.714332468834	-7.3837795407433	0.726536945508051	-10.1629787533791	2.9007599316845e-24	2.56863921591073e-22
AT3G08890	3819.08852963225	-3.66774585493768	0.36164830933869	-10.1417475492821	3.60590276644563e-24	3.18113280250277e-22
AT2G21790	1069.34315833579	-2.6036170354475	0.256872158356977	-10.1358475441673	3.83037317575895e-24	3.36659899607691e-22
AT5G27120	1138.59837142582	-2.25579612448022	0.222993389135419	-10.1159775777493	4.69308210878065e-24	4.10957556658892e-22
AT5G11230	1438.36058302297	-2.63035309860373	0.260305034195342	-10.1048875475448	5.25558302038228e-24	4.58515680261617e-22
AT3G57060	522.965672448774	-2.69060605535303	0.266289356198262	-10.1040690989909	5.29964811086913e-24	4.60660221637054e-22
AT3G18730	188.043291994014	-5.35172873330672	0.530888351679409	-10.0807047590649	6.72420737332051e-24	5.82345915485043e-22
AT1G48930	3737.66767420587	-5.37335197645226	0.533237402612271	-10.0768474794319	6.99339573907266e-24	6.03448377587208e-22
AT3G11520	513.013605696721	-7.24552563019147	0.719846317626672	-10.0653784742275	7.85844904767051e-24	6.75626584851177e-22
AT1G43666	3445.49198202632	-8.29735049399321	0.825959837102385	-10.0457069717842	9.59571144044573e-24	8.21997846327748e-22
AT5G63800	4025.3259531467	-2.09448173128681	0.208507013944374	-10.0451380107797	9.65124859965751e-24	8.2377065213611e-22
AT4G17160	731.849114446127	-6.34143675893077	0.634029732247358	-10.0017971341078	1.4965611979714e-23	1.27277684905172e-21
AT3G20150	329.940700521971	-3.8546109222191	0.385485643455451	-9.99936310900397	1.53380312331127e-23	1.29977445320604e-21
AT4G33260	729.078159471024	-3.98250533315309	0.399082766492479	-9.97914635140764	1.8807786672836e-23	1.58811607252093e-21
AT1G10780	289.183506759765	-6.16310010800601	0.619257296225555	-9.95240612516126	2.46158314016994e-23	2.071146269859e-21
AT4G21080	776.924426230179	-8.5108789670539	0.855921930399487	-9.94352249285352	2.69138132394374e-23	2.25646555468092e-21
AT5G36800	322.588117763218	-4.50718477005366	0.453547792959389	-9.93761812982128	2.85573659661159e-23	2.38580142592536e-21
AT2G17310	692.479617617636	-7.88997318445882	0.794408350919364	-9.9318860071496	3.02479362727903e-23	2.51814069470979e-21
AT5G50090	648.990214679568	-2.32628575143319	0.234330693380007	-9.92736255707109	3.16516685610414e-23	2.62575578873229e-21
AT5G48310	490.413521716166	-5.65590153312675	0.570195259670794	-9.91923632685446	3.43373245058336e-23	2.83859217934064e-21
AT1G64290	671.618172275138	-8.33992172426542	0.841419700353226	-9.9117262416893	3.70193882331508e-23	3.04964946340203e-21
AT5G02490	13765.5065862956	-3.24804601441796	0.327960810022577	-9.90376263003608	4.00901788426277e-23	3.29115311936197e-21
AT4G33270	1533.77110240127	-4.61426139904156	0.466131473761826	-9.89905565012169	4.20224193126288e-23	3.4378410373996e-21
AT5G36710	323.010608822526	-4.5043558544679	0.455680027943335	-9.88490953794451	4.84018765308148e-23	3.94608816144156e-21
AT1G13609	529.219644183872	-8.07240167054153	0.816772650150485	-9.88329086319706	4.91903910385635e-23	3.99659249252494e-21
AT4G37490	354.426289261377	-5.21045548030214	0.527294852007495	-9.88148369070001	5.00857622148482e-23	4.05540300015636e-21
AT5G59100	158.544886930313	-3.54002216927511	0.358897481264819	-9.86360271127965	5.98620839046158e-23	4.83044112544994e-21
AT3G45248	891.052261111623	-8.56857784332814	0.868990250952383	-9.86038431839399	6.18123410466831e-23	4.97084754886642e-21
AT3G51280	321.410312057537	-5.58047781908141	0.567093650012014	-9.84048722633942	7.53450588908152e-23	6.03858721137472e-21
AT2G34190	857.795942727275	-3.02666474516001	0.308267071524947	-9.8183199723136	9.38952685852188e-23	7.49988457824435e-21
AT4G01730	429.145824688934	-6.93806759142592	0.706798474739923	-9.8161892525007	9.5900439783933e-23	7.63425622158763e-21
AT4G23800	2350.79125792233	-5.28208921445486	0.53829308882598	-9.8126640005264	9.93114615034791e-23	7.8792647125059e-21
AT1G76310	218.27691806375	-4.60734095130136	0.469695051383984	-9.80921757154042	1.02762246730733e-22	8.12577859349405e-21
AT1G25550	276.816336799976	-2.94684281610831	0.300691342141014	-9.80022502518993	1.12335109501124e-22	8.8531299797836e-21
AT5G54970	374.468811066161	-6.60174280775703	0.67404646660157	-9.79419540768742	1.19242963656708e-22	9.36631690942046e-21
AT5G02820	474.050244925802	-2.73456864427199	0.279356930310794	-9.78879829911394	1.2578186257989e-22	9.84722045356407e-21
AT3G10180	122.512776946153	-3.48455868412543	0.35719870163502	-9.75523894173026	1.75187640124002e-22	1.36698395229432e-20
AT5G16690	212.074185155736	-2.96538491708096	0.304423286236751	-9.74099239824504	2.01576062906524e-22	1.56771804450624e-20
AT3G54630	279.671920348602	-2.35915346240481	0.242241616291037	-9.73884462350369	2.05881762554945e-22	1.59595492199559e-20
AT5G56580	909.749035949316	-3.940268956893	0.405431928812648	-9.71869425388501	2.50979166208552e-22	1.93918314597019e-20
AT2G20590	308.452352738643	-3.11977579009846	0.321019283571201	-9.71834388075477	2.51844130582878e-22	1.93952794116319e-20
AT5G46280	646.577427393245	-2.80816910203944	0.289109028376803	-9.71318370030105	2.64930062486206e-22	2.03368229459785e-20
AT3G42670	1713.99338338575	-2.64475799859972	0.272985644160518	-9.68826769895849	3.38216338251344e-22	2.5878475356882e-20
AT2G16780	727.529817216932	-2.31733985321428	0.239342672863578	-9.68210066967512	3.59257141416921e-22	2.73997309500654e-20
AT2G32550	469.980344393037	-3.50210054307833	0.364185358508187	-9.6162584828341	6.82693390502251e-22	5.19000637673464e-20
AT1G16980	630.228372979429	-4.21844255582457	0.438789244753989	-9.61382396277667	6.99035725192157e-22	5.29721206753787e-20
AT2G24950	549.455167784889	-7.49013412381772	0.779578562534294	-9.60792726196627	7.40240574988782e-22	5.59153607490728e-20
AT3G08770	1100.50651925544	-5.83976152134187	0.608013991066092	-9.60464990468794	7.64171789871682e-22	5.75392153755929e-20
AT5G02600	3226.76956169186	-3.31419394565641	0.34547535126529	-9.59314154691008	8.54429808886972e-22	6.41310602270307e-20
AT5G41880	210.572932720293	-4.06744485796394	0.4251643618705	-9.5667587002573	1.10309781141143e-21	8.25333593519001e-20
AT2G34890	1522.27343922817	-10.5436158045592	1.10242498502023	-9.56402108789813	1.13268282943966e-21	8.44795587900378e-20
AT5G42330	334.116053551089	-3.79921687867133	0.39742024201928	-9.55969645473425	1.18102584741926e-21	8.78081575802945e-20
AT3G21620	279.5580211134	-3.37305976589468	0.355232030161812	-9.4953705733073	2.19429507942817e-21	1.62632346592226e-19
AT3G01330	212.795159157874	-6.34933340429041	0.668785570353297	-9.49382535412101	2.22708020721493e-21	1.64546429184946e-19
AT5G44635	340.878105993559	-3.63464348482428	0.383275369617266	-9.48311259461778	2.46808939573866e-21	1.81785163811368e-19
AT3G48160	230.152462091021	-4.13412347370053	0.436070550367017	-9.48040052285361	2.53308905049691e-21	1.85993243543163e-19
AT5G44480	995.608332856307	-2.99136002323199	0.315750569857349	-9.47380720352598	2.69825728625631e-21	1.97507421111325e-19
AT1G76740	148.264814198392	-5.02683490780909	0.530795244389225	-9.47038422243847	2.78816215970632e-21	2.0345838870968e-19
AT1G75150	209.248997080378	-5.0450142794644	0.533027980108111	-9.46482073687979	2.94065022971261e-21	2.13925518095678e-19
AT1G31710	449.171371975584	-7.68301826440748	0.81237368723398	-9.45749275874148	3.15415299372933e-21	2.2875349457283e-19
AT3G20670	426.143040201822	-3.73561833950287	0.395458657851229	-9.44629296979055	3.5104315291157e-21	2.53813861293219e-19
AT1G48195	1148.71520973589	-8.23574481321172	0.872214484026726	-9.44233897055918	3.64549279674709e-21	2.62775567663083e-19
AT4G21070	143.870911375172	-3.52422175361505	0.374690216071482	-9.40569463106214	5.16876520985699e-21	3.71444121144829e-19
AT5G56200	297.750223925772	-5.1511364397508	0.548161543014086	-9.39711387162823	5.60802242372692e-21	4.01789315649017e-19
AT5G15510	390.122164247398	-3.77908907968252	0.402194562838694	-9.39617147733094	5.6584591969921e-21	4.04178099076992e-19
AT2G25700	1344.002797851	-10.4664389389494	1.11751495195641	-9.36581557197601	7.54651899900435e-21	5.35802848929309e-19
AT4G27440	4109.03383597765	-3.10865111311948	0.331953050270184	-9.36473127928565	7.62440564829501e-21	5.39712044139638e-19
AT3G05130	490.434636560913	-2.06934934238182	0.220997803048933	-9.36366476875622	7.70179038213391e-21	5.43562477626245e-19
AT4G25630	802.809484171308	-3.04499993120222	0.325645958830031	-9.35064553585183	8.71143963210094e-21	6.12989783398103e-19
AT1G34355	551.299207217788	-5.27486032086287	0.564716982841329	-9.34071487335625	9.56858566821468e-21	6.69319736549112e-19
AT1G32540	562.51379761983	-3.31844378987689	0.355632444801966	-9.33110529812533	1.04772525362361e-20	7.3071882511572e-19
AT1G61330	1421.09715383328	-7.05011130399528	0.755658785932792	-9.3297549571829	1.06115955139992e-20	7.37911625698479e-19
AT1G74550	292.713742706609	-2.72988857228488	0.292665334933288	-9.3276799348551	1.0821362715949e-20	7.50291726372971e-19
AT1G67820	1887.92706076221	-3.5950346472237	0.385837973576709	-9.31747234181698	1.19144785691287e-20	8.23666715818453e-19
AT1G66620	226.298383690539	-5.79554141244607	0.622836616910218	-9.3050749668456	1.33897843773712e-20	9.22958227504917e-19
AT2G03770	348.961804985269	-6.91623475815136	0.749125785127857	-9.23240782183319	2.64615402866551e-20	1.81869243313194e-18
AT3G13370	2338.42248959368	-8.57317220776723	0.929079806155315	-9.22759503647424	2.76776224846853e-20	1.89675950262439e-18
AT1G20240	1022.70840999647	-8.11463800620271	0.880804894320976	-9.21275308359679	3.17865591197989e-20	2.1720509169636e-18
AT5G27550	706.862253824374	-3.21576752167939	0.349629224210327	-9.19765082264657	3.65860455272822e-20	2.49280655447128e-18
AT1G07370	370.169144602886	-6.54070242980493	0.7131416823753	-9.17167316320574	4.65733225231283e-20	3.16417547245495e-18
AT2G27070	275.667869193449	-2.72752701337425	0.297643914538855	-9.1637251095829	5.01360708390848e-20	3.39646740071198e-18
AT1G71230	860.317165995765	-2.88248940622289	0.314630846463381	-9.1614965240173	5.11825235838001e-20	3.45745258597653e-18
AT2G39510	906.630450785605	-3.60569574789382	0.393967127064078	-9.15227566006381	5.57466224544069e-20	3.75503531250582e-18
AT5G22980	1316.16297206078	-9.66864455578698	1.0579539043503	-9.13900361445766	6.30303634092411e-20	4.2216058982569e-18
AT1G04020	225.272273747389	-6.04478970196435	0.662147541000975	-9.1290676588882	6.90917338489185e-20	4.61450808867226e-18
AT3G01070	377.101491935653	-3.28792331182563	0.360393554525365	-9.12314682252239	7.29740097101916e-20	4.86006904669876e-18
AT1G23147	314.496720594831	-5.5071740194101	0.604106503013734	-9.11623032021044	7.77828428997061e-20	5.15131583943348e-18
AT1G30690	3053.8957462708	-2.4337320142569	0.267825395367612	-9.08700988162981	1.01800139051308e-19	6.70434731919244e-18
AT2G40550	328.768181556664	-3.71934733743287	0.410055627030984	-9.07034824607305	1.1863722555418e-19	7.79149978827077e-18
AT5G18700	585.585573358284	-2.24239980648766	0.247612274666832	-9.05609307739232	1.35206705221579e-19	8.85510285748973e-18
AT1G80370	236.698585861926	-3.81556077149742	0.421730110866263	-9.04739944620031	1.46413616835879e-19	9.56258879240521e-18
AT5G13600	828.884833593474	-3.43072969182462	0.379756245735725	-9.03403098789873	1.65461837399415e-19	1.07768986821883e-17
AT5G13960	435.804735058984	-2.35287723368772	0.260978403698538	-9.01560129245628	1.95793393208158e-19	1.26825840975904e-17
AT5G13060	320.11185877952	-4.3035210389801	0.477497924849758	-9.01264867346635	2.01138798878854e-19	1.29932366718381e-17
AT5G60150	173.230675616476	-4.83777703681759	0.537196260508242	-9.00560445495388	2.14481006889069e-19	1.37928518919582e-17
AT1G57820	624.032163248483	-3.08098384718264	0.3421224351299	-9.00550075300622	2.14683817461431e-19	1.37928518919582e-17
AT3G52970	1188.08620813889	-4.10952435087222	0.45637832921729	-9.00464392759457	2.16366783511417e-19	1.38633058605974e-17
AT1G23410	204.29251716514	-5.84060799611382	0.649222376518023	-8.99631344723326	2.33424189483905e-19	1.49158057080215e-17
AT5G47500	237.748615756838	-5.36604699220805	0.597567862130955	-8.97981188792931	2.71230082931286e-19	1.7238421641786e-17
AT5G50740	476.526014854473	-4.11306745581744	0.458276342485155	-8.97508135268988	2.83142472271055e-19	1.79472854474653e-17
AT3G54710	211.347494472885	-3.8131369309541	0.425919666400306	-8.95271393120007	3.46847846063722e-19	2.19265337553064e-17
AT5G40430	207.713533809444	-6.02219898610143	0.672836274806159	-8.95046716652785	3.53981057505466e-19	2.23177977136046e-17
AT2G42090	356.428989755199	-6.1833267401762	0.691856753759348	-8.93729331480513	3.98818722625549e-19	2.50778485612656e-17
AT1G26330	182.351283845853	-5.93169089843168	0.664428324522089	-8.92751058242171	4.35702470480405e-19	2.73244390174223e-17
AT4G02060	638.356514340832	-3.05497424794726	0.342382291495476	-8.92269934465236	4.55058834661268e-19	2.84628466346464e-17
AT1G75060	209.9547226101	-2.94331970658924	0.329947998981823	-8.92055631697099	4.63951736557199e-19	2.8942508990559e-17
AT4G30090	451.536628214895	-3.02330831072473	0.339153050962629	-8.91428899767694	4.90956252816301e-19	3.05465228561469e-17
AT1G60986	551.339071943715	-4.48692845659412	0.503712297345645	-8.90772069738693	5.20924328016737e-19	3.2326020701574e-17
AT1G26796	2696.37183388185	-13.4697284939421	1.51406802227674	-8.89638265636658	5.76964057830161e-19	3.57098461237657e-17
AT4G15890	155.698759045938	-5.14812986711157	0.580227141863543	-8.87261125113362	7.14504073103971e-19	4.39313847015036e-17
AT3G48580	1126.26066686908	-2.62676773284139	0.296058032326701	-8.87247581900683	7.15373815086024e-19	4.39313847015036e-17
AT5G50480	1040.28113575891	-9.78900635229862	1.10336550763313	-8.87195248045898	7.18744522183127e-19	4.4024032999937e-17
AT4G39630	150.924530378531	-4.5224768096604	0.509822272944506	-8.87069288585724	7.26921742742861e-19	4.44098469345464e-17
AT4G00020	207.026216548887	-3.14485977707851	0.355210749249477	-8.85350396552826	8.48136693255773e-19	5.16816903057893e-17
AT3G03230	1043.43001582876	-2.26450328568839	0.255808324872045	-8.8523439838054	8.57000864575861e-19	5.20875872523576e-17
AT5G49160	916.673372503353	-2.63699790914436	0.297901689256368	-8.85190653240982	8.60367421272565e-19	5.2158120361916e-17
AT5G48560	1350.95750139343	-2.1157670549754	0.239059460343146	-8.8503799512407	8.72218396867203e-19	5.27413287906171e-17
AT4G15380	408.834511568119	-4.93291469560431	0.558025627093592	-8.83994292752609	9.57675101658469e-19	5.76140265356518e-17
AT4G38000	1036.08335209679	-4.05136580878748	0.458427392215584	-8.83752995039671	9.78580123743745e-19	5.87222585423182e-17
AT3G42830	443.172049084634	-7.92272649475438	0.897533175550574	-8.82722411892389	1.07305641890789e-18	6.42285390183272e-17
AT2G40580	420.448022869278	-7.2859641719985	0.827946463945059	-8.80004262266163	1.36764199975504e-18	8.1244120101026e-17
AT4G15830	242.734956781257	-3.94113318035959	0.448221005001657	-8.79283464268931	1.45833027587943e-18	8.64142925128256e-17
AT5G38195	1897.80867989783	-2.04251237889099	0.232313564851912	-8.79204957400137	1.46855940147815e-18	8.68028748228699e-17
AT4G32100	761.717628745525	-9.52721453316635	1.08489813689588	-8.7816673373831	1.61068883412107e-18	9.49663743269935e-17
AT2G47650	5189.63787951033	-2.26484507151168	0.257915060426338	-8.78136029655595	1.61509265968106e-18	9.49891436637794e-17
AT1G09470	446.635530974372	-2.93055861228837	0.334633545766889	-8.75751594351463	1.99600249490454e-18	1.1681061135403e-16
AT1G09750	2495.29530083215	-3.97183186402369	0.453617983007475	-8.75589595829194	2.02488442284668e-18	1.18208252862628e-16
AT1G76870	238.081993719057	-2.43084723915228	0.277807830672706	-8.75010338357285	2.13157376759205e-18	1.23825057953756e-16
AT1G27250	720.030324869131	-9.34931567269431	1.06898577921547	-8.74596823875038	2.21111306506362e-18	1.28130750483577e-16
AT4G18870	763.817030168255	-9.86531958856191	1.12946873745252	-8.73447777829851	2.44784373461801e-18	1.41502125715339e-16
AT5G52910	192.728282941249	-5.94944636422311	0.681592049587788	-8.72874964991333	2.57503512986472e-18	1.4849159896437e-16
AT1G72670	205.511307399365	-4.94197873396171	0.566445842097071	-8.72453881145236	2.6726761669759e-18	1.53747159649176e-16
AT4G00540	171.652840060176	-3.52095935186146	0.403773937490285	-8.72012535961704	2.77893945484946e-18	1.59472003716033e-16
AT5G61730	222.668343121558	-3.46424693565573	0.398689263672333	-8.68909010427445	3.65353807211785e-18	2.08648793814208e-16
AT1G03445	259.784248859995	-5.14645024940193	0.592414189146536	-8.6872501430396	3.7131791929257e-18	2.11543844959861e-16
AT1G44110	316.400186959267	-4.05028044598384	0.466251441728966	-8.68690170901023	3.72458120981881e-18	2.11683349864775e-16
AT1G09200	2547.16901674366	-3.65714871247293	0.42109216266521	-8.68491279753537	3.79033042120133e-18	2.14389430977184e-16
AT5G67550	151.476331218196	-5.70021629671141	0.656737220116223	-8.6795998796941	3.97163555262319e-18	2.24108303987279e-16
AT4G10670	272.470798029	-7.40862529401267	0.85536205059565	-8.66139114875801	4.66041410807903e-18	2.62348025612649e-16
AT1G80110	1195.92707431834	-2.57763182035273	0.298208999027242	-8.6437090388317	5.44170241773825e-18	3.05601354542958e-16
AT5G62110	338.811352438256	-7.92197269218929	0.917020461211589	-8.63881780971669	5.67976666873601e-18	3.1821498423916e-16
AT5G56120	274.852290989257	-4.17378516634174	0.483373960403689	-8.63469178781582	5.88855887287697e-18	3.29132854447826e-16
AT5G23700	122.246085194344	-5.15594548593178	0.597204969104966	-8.63346045773701	5.95232388691203e-18	3.31912249194012e-16
AT2G24740	171.116673314228	-3.80658519034587	0.441045010160622	-8.63083155381255	6.09075269307928e-18	3.38832155111702e-16
AT2G37420	571.520622753188	-2.67189415145071	0.309674649097713	-8.6280687141673	6.23965908821646e-18	3.4621464560241e-16
AT3G18470	392.778886538114	-7.25934754576552	0.841387505340994	-8.62782903202667	6.25274515383958e-18	3.4621464560241e-16
AT1G09450	191.009916154399	-6.59693717699487	0.765278863592731	-8.62030495135386	6.67760370268414e-18	3.68015348117858e-16
AT3G48300	2332.69348144863	-2.84349786121049	0.330433861963162	-8.60534645062344	7.60865927864497e-18	4.1641558177084e-16
AT5G41761	342.946327299432	-2.3631113573514	0.274721561951062	-8.60184159033123	7.84470212044869e-18	4.28342476290458e-16
AT4G16880	261.507446107826	-4.37778575167211	0.50929493931603	-8.5957770512139	8.27032333187785e-18	4.49231525398313e-16
AT4G19970	160.052285468599	-4.39779958372894	0.511779495841197	-8.59315314401255	8.46146417827543e-18	4.57790383448435e-16
AT3G27690	684.914792957205	-5.01304234601607	0.584152195470162	-8.58174014390421	9.34485546087904e-18	5.04430177309505e-16
AT5G65360	2352.26503588112	-2.65263497116794	0.309167152945708	-8.5799378940937	9.49243788024495e-18	5.11229405017384e-16
AT1G20720	128.31746490348	-4.20818790953413	0.49080417064038	-8.57406713566322	9.98931476943274e-18	5.36766747940223e-16
AT4G37360	3063.91579475392	-2.74123676576249	0.319746871593067	-8.573146477102	1.00695297276688e-17	5.39850093767058e-16
AT4G37320	374.777857515626	-2.2296767087366	0.260479921710028	-8.55987937227163	1.12985676177824e-17	6.03006849181105e-16
AT4G34330	342.747409591979	-5.88153231230885	0.690066258102908	-8.52314142772034	1.55282982375248e-17	8.26881881148195e-16
AT5G45990	665.980961331254	-2.33895380769433	0.274699458355307	-8.51459198972659	1.67177869399148e-17	8.86230126951582e-16
AT5G61740	152.976030188202	-3.34359184726523	0.393010463158924	-8.50764078999381	1.77508126032039e-17	9.38886940441948e-16
AT4G35650	156.858158913233	-4.92398038403644	0.579388326480158	-8.49858403939567	1.91917282175204e-17	1.01283488894383e-15
AT1G04645	261.461997638634	-6.42863847351797	0.757166824684169	-8.49038582243682	2.05952208521208e-17	1.08448286549374e-15
AT5G38960	1162.23671447904	-12.6870130237144	1.49444680966744	-8.48943765789671	2.07639365571426e-17	1.09093722671227e-15
AT1G59920	681.253740766632	-9.36142969123375	1.10329178710049	-8.48499898275874	2.15720618914534e-17	1.13088305831404e-15
AT4G02830	688.650200559165	-2.92086791624874	0.344915854056353	-8.46834925648713	2.48895072326972e-17	1.29903448013832e-15
AT1G68560	3462.07750394149	-3.04335868888783	0.359452004405315	-8.46666217350164	2.52525146191564e-17	1.31507753995752e-15
AT3G27785	1793.78941443366	-2.27740337546167	0.269305409004566	-8.45658237567394	2.75327788929215e-17	1.43067580519856e-15
AT1G16630	223.680043600481	-4.57060344935335	0.54133769225057	-8.44316498699992	3.08858677716053e-17	1.60139160465804e-15
AT5G01910	213.099455396268	-4.86881639538982	0.576772577564678	-8.44148384437338	3.13334237063682e-17	1.62104187459445e-15
AT1G78220	234.09739476516	-6.13647733270276	0.726968555633672	-8.44118674067521	3.14131816042854e-17	1.62161976565528e-15
AT3G16900	219.611991193957	-5.36676388651854	0.635998399358284	-8.43832923468605	3.21905823534576e-17	1.65813058514771e-15
AT3G44750	816.035436651967	-2.66703222963931	0.316182792800316	-8.43509605952423	3.30930884266475e-17	1.697223188007e-15
AT3G10290	563.049776640761	-4.23121443168486	0.50257792053366	-8.41902172541118	3.79641006361328e-17	1.93862900937384e-15
AT4G10630	390.974111224291	-2.72417840845539	0.323586131896175	-8.41871186658104	3.80646293165996e-17	1.93957334252665e-15
AT5G26250	903.679039856793	-7.72289415321402	0.919164017211251	-8.40208494741268	4.3862034927973e-17	2.21587626453433e-15
AT2G31780	274.168195106164	-7.4612777862018	0.889386583666344	-8.38924031824716	4.892935914278e-17	2.46135497492074e-15
AT2G26760	325.753908158291	-4.60167761427384	0.549518514725639	-8.37401741881498	5.56865226954075e-17	2.78939927137186e-15
AT1G42980	256.605418950334	-5.84280307587203	0.6979563873157	-8.37130110427545	5.69854915279899e-17	2.84843123931557e-15
AT3G47030	129.349283395945	-3.68387962929063	0.440119821849539	-8.37017431709772	5.75330610542261e-17	2.86973452005289e-15
AT4G21040	1124.5972597014	-12.5606874646497	1.50391779071254	-8.35197744332725	6.71294841009999e-17	3.32038157447687e-15
AT2G38220	244.150967821205	-5.53313917475576	0.662558805943898	-8.3511669079292	6.75918252500155e-17	3.33627040581653e-15
AT5G25980	11151.3309783972	-3.97748355972637	0.476325172989723	-8.35035346706774	6.80589808115197e-17	3.35233017359741e-15
AT2G02515	605.938403269286	-8.04093825773682	0.96309062627421	-8.34909824514003	6.87861042743959e-17	3.38110158702608e-15
AT5G23420	375.195180459573	-2.69215898277698	0.322777338093099	-8.34060717732445	7.39100387863984e-17	3.6179193520224e-15
AT2G20635	123.861077220999	-4.45008425441198	0.533968787898373	-8.3339782310627	7.81703044360196e-17	3.81855476814217e-15
AT1G05440	126.588279956749	-4.71569517287895	0.565864598234675	-8.3336105273072	7.8413580935004e-17	3.8225408124666e-15
AT4G11080	530.011754715878	-2.54361430604706	0.305328070288498	-8.33075813712003	8.03262844051241e-17	3.90772498393076e-15
AT4G24240	471.031981067891	-2.19515544896563	0.263873143472255	-8.31898017388207	8.87233880198219e-17	4.3073656323463e-15
AT1G65710	220.938278259578	-3.55310722318533	0.427611154846562	-8.30920143900426	9.63482452856693e-17	4.65840810488564e-15
AT1G23510	148.102794509598	-2.70546003455007	0.32565570294313	-8.30773117160038	9.75492149550063e-17	4.70684916159431e-15
AT5G66750	288.197760186224	-2.96285026291078	0.356940712604588	-8.30067895951382	1.03518077138225e-16	4.98468003620987e-15
AT3G26050	159.559950714363	-2.57966952515952	0.310882943057847	-8.29788054560302	1.05985163345674e-16	5.09310409955645e-15
AT2G26180	236.243371503181	-4.40989671653537	0.532823477955411	-8.27646847218022	1.26882083811341e-16	6.07261762662255e-15
AT2G21420	1073.7490604295	-12.3696203926421	1.4951702731147	-8.2730513139979	1.30573467940194e-16	6.23355434999482e-15
AT5G46871	165.512974490307	-5.14722422075904	0.62347717924365	-8.25567381151499	1.51047632012068e-16	7.17112281859703e-15
AT3G27710	242.853823976045	-7.00924998760481	0.851050178329395	-8.23600084470215	1.78062677862287e-16	8.40306565408793e-15
AT2G27930	387.27373588267	-7.06632875032031	0.859482299164581	-8.22161056392761	2.0078827615936e-16	9.437847342417e-15
AT1G11810	97.2208780711115	-3.85312859195617	0.469073011423022	-8.21434722979898	2.13321483238555e-16	1.00070631512087e-14
AT4G28775	281.801285865732	-6.92254265327241	0.843167249257572	-8.21016549132794	2.2088384276898e-16	1.03413003853208e-14
AT3G24250	479.490328416614	-5.90579840443607	0.719614012652531	-8.20689744862947	2.26977274204678e-16	1.06055804229668e-14
AT5G48650	1552.02071115128	-2.42141342653231	0.295106085605806	-8.20523040574217	2.3014908123327e-16	1.07325734272154e-14
AT5G17800	2312.95487745164	-2.44167238346935	0.298060185209306	-8.19187702562401	2.57183342223421e-16	1.19227171768399e-14
AT2G34210	146.055846369159	-5.84436099720168	0.713579371424582	-8.19020452557934	2.6078263649836e-16	1.20659175630738e-14
AT1G63180	371.553780205909	-3.94561194137305	0.482647492776788	-8.17493512433471	2.96025114709824e-16	1.36165793523042e-14
AT3G55950	299.657394126354	-2.56600237019194	0.314199954611798	-8.16678147952725	3.16725856841428e-16	1.45404843365085e-14
AT4G10490	1118.63563190175	-12.0157832644024	1.47181884463738	-8.16390095029851	3.24374920220882e-16	1.48340352781089e-14
AT5G05240	198.803766397481	-2.6548034633163	0.325646389975122	-8.15241177253374	3.56737198445346e-16	1.6282504986184e-14
AT4G22430	504.200479901207	-9.03827552207633	1.10898060124494	-8.15007540432171	3.63697421941095e-16	1.6568204522068e-14
AT5G08020	161.528827387411	-5.29001617626746	0.649602398928694	-8.14346773502008	3.84114902968823e-16	1.7431149042019e-14
AT1G29630	311.51469356484	-2.67281251296047	0.328332615729111	-8.14056351674079	3.93442365615434e-16	1.78202257667542e-14
AT5G42910	585.325407318565	-7.94542349896577	0.977339581333924	-8.12964465034911	4.30550705335584e-16	1.94265464241397e-14
AT4G18900	109.852212329483	-4.3239593511708	0.532190255299594	-8.12483751461524	4.47962107632469e-16	2.01736535442942e-14
AT5G02930	130.595473548091	-5.49420883883852	0.676669749146323	-8.11948346408264	4.68171965875213e-16	2.10437068235507e-14
AT2G42110	249.369448937465	-6.85161713837132	0.846971683548329	-8.08954687796284	5.98871023766126e-16	2.67657988939556e-14
AT5G66150	587.154331335556	-4.55575755577262	0.563207580024692	-8.08894929214711	6.01816178418971e-16	2.68466790686033e-14
AT1G27220	246.22190277518	-6.599846996785	0.816995379433913	-8.07819378532833	6.57330922083598e-16	2.92679378358239e-14
AT1G49910	172.49835459846	-3.29012081152408	0.407341261699712	-8.07706245568003	6.63455709589341e-16	2.94851190635729e-14
AT4G28840	223.941187228287	-2.31971222666053	0.287420048122807	-8.07080870597231	6.98340572026222e-16	3.08614320456373e-14
AT5G25090	206.952400097727	-4.21147912176729	0.522447060559459	-8.0610638659876	7.5633299261695e-16	3.33619047470943e-14
AT3G55660	176.839020863016	-6.50799728410789	0.807699486008825	-8.05744883690167	7.79031820706475e-16	3.42506910546668e-14
AT3G05310	168.97645099504	-5.5268167286765	0.685931028028223	-8.0573942610001	7.79379595965433e-16	3.42506910546668e-14
AT3G59610	685.703919942245	-12.0804202435266	1.49999708701609	-8.05362913574577	8.03745128882994e-16	3.51510571953849e-14
AT3G04945	235.620374182919	-4.06969550412749	0.505328726716572	-8.05356056159875	8.04195785496176e-16	3.51510571953849e-14
AT2G35670	169.441146820841	-3.79715433485207	0.471488824474809	-8.05354048228337	8.04327790157901e-16	3.51510571953849e-14
AT4G28310	156.704666224707	-4.82784108992807	0.599978703400501	-8.04668742834587	8.50650712921691e-16	3.71068907852538e-14
AT3G25750	667.981985549661	-12.0050569829004	1.4940561091789	-8.03521160225909	9.34175422228337e-16	4.06753397932681e-14
AT1G47317	794.79722343439	-11.8732981825161	1.47819354044784	-8.03230284643168	9.56598827956312e-16	4.15751214878145e-14
AT5G36690	145.417411167298	-4.64525518345821	0.578503640193028	-8.02977692916201	9.76500531929382e-16	4.23622056447823e-14
AT4G26470	543.102614168283	-3.93361406531656	0.489921296446588	-8.02907343250267	9.8211563437358e-16	4.25277654642757e-14
AT3G52810	170.658506640733	-3.976348272996	0.495480522496919	-8.0252362957834	1.01330704618305e-15	4.37982056543068e-14
AT5G36780	145.631993736717	-4.64791733792556	0.579255293586598	-8.02395315051308	1.02395367673669e-15	4.41776218596453e-14
AT1G01370	149.778355272515	-3.4456528250273	0.42967810591295	-8.01914916680759	1.06480135445761e-15	4.58562812813139e-14
AT1G47210	162.752781491441	-3.08579284156499	0.385257043391459	-8.00969870505267	1.14989806855262e-15	4.94309818814356e-14
AT3G63480	112.006990214104	-3.71180580785206	0.463548216964846	-8.00737802888271	1.17179867697143e-15	5.02810092915346e-14
AT5G07660	167.732138488713	-2.97166483659148	0.371418081724135	-8.00086205495683	1.23551141264435e-15	5.29188339296202e-14
AT3G15960	655.975590061795	-7.32833298761465	0.916648325168846	-7.9947050427052	1.29884433431351e-15	5.55308799207494e-14
AT1G76500	1403.94078537254	-2.82464043532084	0.353573473441994	-7.98883583608043	1.36218942227162e-15	5.80292693887709e-14
AT3G17340	419.999848334246	-2.37060549850086	0.29683970575202	-7.98614690880089	1.39221762654308e-15	5.92018009790612e-14
AT4G16990	600.060237690539	-2.37774574152686	0.297942717522549	-7.98054660069651	1.45686683965275e-15	6.17502089406616e-14
AT1G68290	659.010770831844	-3.55085478126401	0.444941173875873	-7.98050391770352	1.45737074774306e-15	6.17502089406616e-14
AT4G28130	200.408591666739	-5.18503665017658	0.650204100108633	-7.97447547517816	1.53029327849237e-15	6.47240142815653e-14
AT5G65370	645.471426155753	-11.987249857261	1.50377728866229	-7.97142631933514	1.56853400378307e-15	6.62229454490056e-14
AT5G10390	418.862142199365	-3.45730301400212	0.434058769335893	-7.96505740292212	1.6514709661258e-15	6.92975560047586e-14
AT3G59550	125.594158000892	-4.37355215229834	0.549100670991362	-7.96493682005925	1.65308216329078e-15	6.92975560047586e-14
AT4G11400	496.380813059067	-3.44102780153575	0.432406879500989	-7.95784702941545	1.75058591106208e-15	7.3229452262631e-14
AT2G03290	236.833836419367	-6.82287473545092	0.857395885573403	-7.95767142139709	1.75307152140799e-15	7.3229452262631e-14
AT2G42470	198.512449306131	-5.60984089786689	0.705945108585345	-7.94656812497581	1.91749451069293e-15	7.99564774538147e-14
AT5G25410	551.057683162119	-9.2953374678741	1.17379489540112	-7.91904744542071	2.39337016529199e-15	9.92744751192956e-14
AT3G61500	695.323580622391	-12.2070476447269	1.54275914926944	-7.91247788127359	2.52315709980892e-15	1.04474611752684e-13
AT3G01600	105.063432096147	-4.65994456044142	0.589057441066892	-7.91084915590133	2.55639130968581e-15	1.05665663872206e-13
AT5G23650	486.224861347253	-9.27207408087668	1.17490739688659	-7.89174883522475	2.97980973164049e-15	1.2188865308854e-13
AT5G67120	512.474826668135	-8.53289859507152	1.08262306141105	-7.88168929631891	3.22984340258901e-15	1.31888061429036e-13
AT3G24690	900.894955268972	-12.1516376653105	1.54199562751898	-7.88046181743203	3.26173285445658e-15	1.32960603237788e-13
AT4G37110	132.074485124746	-3.85890620945638	0.489996418035924	-7.87537636484002	3.39718660632806e-15	1.37809054796355e-13
AT3G05741	502.00563975659	-9.23570120990227	1.1727367371298	-7.87534057516273	3.39815924147846e-15	1.37809054796355e-13
AT4G15417	583.73519665779	-2.8421908580427	0.361709271583582	-7.85766658841626	3.91355336111541e-15	1.58167764302311e-13
AT1G72870	217.37999837306	-4.67277515026634	0.595345272909429	-7.84884900056512	4.19872776705274e-15	1.69403618765235e-13
AT2G29550	6831.6400985315	-2.03711944064332	0.25993407403724	-7.83706194806712	4.61210547103546e-15	1.85448996006278e-13
AT4G08530	553.207147591055	-8.72510744756928	1.11426810948693	-7.83034834550441	4.86520073311304e-15	1.94962611750833e-13
AT5G19650	181.509213063914	-5.27357943819116	0.673712773989819	-7.82763759541073	4.97122451438256e-15	1.98874215217507e-13
AT1G59800	609.832117515562	-11.693532139375	1.49445575809421	-7.82460911006629	5.09236698649135e-15	2.03376406522998e-13
AT5G51600	979.479786842548	-2.80317435972209	0.358753217932292	-7.81365635095472	5.55524275206669e-15	2.20373497293813e-13
AT2G33560	167.852031093077	-2.77921051946233	0.356052466371496	-7.80562074961888	5.92093829267427e-15	2.34487008465155e-13
AT1G75780	268.188533073247	-2.80517070137043	0.360264143692734	-7.78642768224787	6.8930344585443e-15	2.72073478636666e-13
AT4G38070	156.297215556931	-4.0271529366402	0.517687540753663	-7.77911890785969	7.30313942656621e-15	2.876735899162e-13
AT1G18250	423.432571097291	-3.52654215240007	0.453343940088742	-7.7789550946898	7.31260108867895e-15	2.876735899162e-13
AT5G67100	427.878286341526	-2.40974370831226	0.310153978955177	-7.76950763756124	7.87917924328579e-15	3.09447566194362e-13
AT4G15970	677.109898075346	-11.9172719126938	1.53686120423686	-7.75429289244855	8.88370778564063e-15	3.47169426737027e-13
AT2G16270	205.24373693066	-4.04929896425285	0.522963594325398	-7.74298442222597	9.71099432670116e-15	3.77006631964196e-13
AT3G29152	411.307417982536	-11.4113304746523	1.47443721856981	-7.73944819822247	9.98492094558364e-15	3.86372317375506e-13
AT4G37530	995.389988167529	-2.45514238545013	0.31727510586534	-7.73821311556714	1.00823745792198e-14	3.89505853229566e-13
AT4G30130	651.823941056899	-3.46649793597432	0.449494435377559	-7.71199299288897	1.23867934858943e-14	4.76196680304065e-13
AT1G11540	106.841665273534	-5.04482492203635	0.654171801227691	-7.71177374593138	1.24080966600593e-14	4.76241281386008e-13
AT1G21500	1204.78737317682	-2.2801038185303	0.296024130712172	-7.70242551863877	1.33507438128714e-14	5.11590982119481e-13
AT2G38160	185.023325523475	-6.71492857217156	0.872663283947439	-7.69475317191872	1.41767576525766e-14	5.39744092077082e-13
AT4G18860	176.730249306751	-5.92219204555267	0.770776327851807	-7.68341194657356	1.54906451285201e-14	5.87873712317175e-13
AT5G10890	97.3409335439541	-4.53028326617497	0.590324969493141	-7.67421928647997	1.66429158798871e-14	6.28575814933179e-13
AT3G52170	372.270819793366	-2.0274257242796	0.264346353137136	-7.66958083672836	1.72559323704978e-14	6.50689009626283e-13
AT5G37520	534.161633146411	-11.487594849035	1.49899301234968	-7.66354129365028	1.80875077318248e-14	6.80960103986518e-13
AT1G67320	271.390237755564	-2.6804426303726	0.350065762423304	-7.65696882727814	1.90372818842271e-14	7.15577830824771e-13
AT5G25380	113.766086672682	-4.96992594686899	0.649211928024688	-7.65532137092835	1.9282941072287e-14	7.23661231384257e-13
AT1G19950	1792.66360693177	-3.08776378743645	0.403437362673969	-7.65363863914551	1.95370792935668e-14	7.32036712738194e-13
AT3G09620	90.8955706595939	-3.02257135814144	0.395896359345967	-7.63475411376559	2.26251815177786e-14	8.42404986810769e-13
AT5G22110	127.000500835895	-2.72650367841381	0.358294728506503	-7.60966729758718	2.74802391763315e-14	1.01836253110659e-12
AT5G53100	175.129284339529	-6.52456259360308	0.857849233516138	-7.60572177334741	2.83318210896487e-14	1.048277380317e-12
AT3G26010	138.87824224291	-4.09939058504402	0.539252902489953	-7.60198149349858	2.91630446336892e-14	1.07734666292861e-12
AT4G38860	455.808453575516	-3.84009284710507	0.505969760799128	-7.58956986093404	3.20969185941857e-14	1.1820365207513e-12
AT1G28500	98.5986098644786	-4.48895122101485	0.591538383104113	-7.58860515096072	3.23367496836811e-14	1.18901675392111e-12
AT1G49435	263.362112548749	-4.21748420372141	0.555847586276914	-7.58748316597047	3.26178974426728e-14	1.19749215720049e-12
AT5G54530	1240.44521033753	-2.8011366442903	0.369556928263017	-7.57971622249416	3.46311595657355e-14	1.26746827494224e-12
AT4G32200	406.783806296334	-2.6337682668806	0.348064788121562	-7.56689086849186	3.82262770453053e-14	1.39472819163913e-12
AT3G27640	184.935218330213	-7.02006541484649	0.929447777844087	-7.55294227625136	4.25533625904263e-14	1.54071845593484e-12
AT5G14960	757.325980958155	-3.84059476139525	0.508667920898972	-7.5502987383355	4.34260988068868e-14	1.56991323255539e-12
AT3G24495	314.906330409282	-2.35034263187323	0.311327538976042	-7.5494209076509	4.37197796531637e-14	1.57811717609122e-12
AT1G64760	243.173114391897	-3.12927560940475	0.414684710056068	-7.54615623272355	4.48292232917279e-14	1.61569714372915e-12
AT5G01370	549.800706424978	-3.12863254032884	0.41472646244156	-7.54384594103325	4.56310163712322e-14	1.64209150694832e-12
AT1G05370	262.233496295954	-3.40557510803263	0.451565293772689	-7.54171136488391	4.63843504943383e-14	1.66413535468534e-12
AT3G22421	278.416116601667	-7.57303350813863	1.00654658066469	-7.52377848538081	5.32154755068687e-14	1.90056418037598e-12
AT5G48820	129.69179551805	-3.86258918705978	0.513459703964678	-7.52267248478275	5.36677446582132e-14	1.91382577217818e-12
AT1G63190	132.218641063793	-4.90514225594101	0.652265281506412	-7.52016456343122	5.47073386898478e-14	1.94796025398204e-12
AT3G48298	533.480688213585	-2.5392806938706	0.337843976855871	-7.51613427447279	5.64196088568587e-14	2.00590798827475e-12
AT2G20290	5139.91975109582	-2.88525955573749	0.383896810188008	-7.51571640911649	5.66001254246333e-14	2.00930445257448e-12
AT3G56520	499.447317446617	-11.3341766203535	1.50916997340441	-7.51020549049599	5.90346223522072e-14	2.08945445549885e-12
AT5G22791	122.30180840772	-5.08366982466499	0.677225146293456	-7.50661704233607	6.06748900246958e-14	2.1442995887203e-12
AT3G45610	678.072359818659	-2.62080861284223	0.349276086422819	-7.50354437283056	6.21149432050174e-14	2.19191582417347e-12
AT2G45490	169.039309368616	-3.17626961610011	0.423440568377076	-7.50109898131353	6.32849780201355e-14	2.22987590958281e-12
AT1G23590	107.714661285758	-4.46252883687241	0.595127816593179	-7.49843766742117	6.45829506772527e-14	2.26884799830949e-12
AT3G03580	220.327853611799	-2.25766289730611	0.301150599013233	-7.49679032584925	6.53994664944961e-14	2.29159895471682e-12
AT2G29680	111.762896642252	-5.03580971304541	0.671733246176481	-7.49674032320022	6.54244086805335e-14	2.29159895471682e-12
AT4G12870	454.368434847009	-4.22458219111059	0.563718069993172	-7.49414009588474	6.67344153279921e-14	2.33402630414159e-12
AT2G02100	17702.7550890836	-2.93957493500234	0.392529894955034	-7.48879250417112	6.95101295525727e-14	2.4275154992784e-12
AT4G18470	146.137648014006	-3.36243649924161	0.449402208523621	-7.48202041616108	7.31885721029498e-14	2.54844979415323e-12
AT3G45252	329.077373640445	-8.62887978812005	1.15347608210743	-7.48076177908677	7.38930181474062e-14	2.56919504126342e-12
AT1G09460	706.852724603687	-2.45692789184419	0.32869534073436	-7.47478770570646	7.73285882515681e-14	2.68469869608197e-12
AT3G02120	303.867194436994	-4.65772157701375	0.624038504970987	-7.46383683043773	8.40386625803865e-14	2.90470246783694e-12
AT4G31615	165.634900967781	-4.82169347172896	0.646010245018105	-7.46380341320103	8.40599900564198e-14	2.90470246783694e-12
AT2G26320	278.81232625447	-8.43090155924263	1.12959624126456	-7.46364165465389	8.41633024726604e-14	2.90470246783694e-12
AT2G17305	324.197596835939	-8.4933641114821	1.13858982053089	-7.45954685201904	8.68205533412253e-14	2.98791607372138e-12
AT5G43530	132.31121577304	-5.47524773847338	0.734451152741517	-7.45488344328373	8.99473124416829e-14	3.0910237035737e-12
AT3G06890	131.6347642293	-5.16511916245637	0.693677224323542	-7.44599790989718	9.62143290963292e-14	3.30158981542019e-12
AT5G45700	139.585895493153	-4.10385012513374	0.55140210824171	-7.44257242363462	9.87432911994129e-14	3.38346033888075e-12
AT4G04580	458.796798782606	-11.4022385665948	1.53231158284598	-7.44120105482544	9.97739562527435e-14	3.41382872313114e-12
AT1G75090	249.850626442707	-3.20989021954598	0.431653673639517	-7.43626294775061	1.03573572787661e-13	3.53871384598074e-12
AT4G35930	175.703611496667	-2.26354246953563	0.304442875967588	-7.43503181784624	1.04542795903683e-13	3.56667434855811e-12
AT2G03560	419.812740735899	-10.9951941555316	1.47957241293081	-7.43133222776963	1.07509303103873e-13	3.6573272709135e-12
AT4G02800	218.879583905873	-3.93565662500188	0.529793419405932	-7.42866272181147	1.09701070045845e-13	3.72652643547977e-12
AT3G51171	317.788823788696	-8.09995580754143	1.09159447045203	-7.42029758009607	1.16857477343705e-13	3.96318018774673e-12
AT4G22060	347.813631971631	-11.1447600854405	1.50196233701173	-7.42013285607003	1.17002908727624e-13	3.96318018774673e-12
AT5G22920	606.220033437019	-2.32854224965822	0.314084046128756	-7.41375526187553	1.22772392735325e-13	4.15265762724074e-12
AT1G15150	2884.60848328194	-2.42853498523122	0.32843569997262	-7.39424790128987	1.4221088220776e-13	4.78958958409982e-12
AT2G20250	87.076572750921	-2.56191469642773	0.346854120651775	-7.38614461783999	1.5114739471875e-13	5.07610490530596e-12
AT4G39760	440.401120918929	-10.9766194195422	1.48676292449693	-7.38289826756094	1.548803722276e-13	5.19409452564134e-12
AT3G04210	525.957078481213	-3.05063090858552	0.413623976636396	-7.37537251441116	1.63886157974578e-13	5.47282547032903e-12
AT3G22910	543.024998708838	-4.07154766916887	0.552311300654669	-7.37183480465229	1.68295483286685e-13	5.61214402164611e-12
AT2G16220	379.012212083239	-11.0721500072459	1.50575685138302	-7.35321243737081	1.93499032289429e-13	6.42541800620641e-12
AT2G19360	313.636897630359	-8.14821618786312	1.1092503262042	-7.34569645406005	2.04690437355604e-13	6.7685258886693e-12
AT5G37473	320.975894790028	-10.8437779602528	1.47750214079228	-7.3392637891124	2.14771944084066e-13	7.08208239048754e-12
AT2G15590	420.276142478857	-10.8994236968884	1.48812219456417	-7.3242800468281	2.40184649228675e-13	7.90903295503281e-12
AT1G72610	1710.16608677049	-3.48429419141962	0.476402174303329	-7.31376634985957	2.59756658686848e-13	8.54162264441329e-12
AT4G31610	102.873028825461	-3.30509410248148	0.452007584265759	-7.31203240284181	2.6313163402172e-13	8.62860086432112e-12
AT4G15755	707.333923907607	-9.50143187395296	1.29969458838828	-7.31051122228294	2.66127920792738e-13	8.71476791039156e-12
AT2G30730	141.248210807425	-5.38152560587696	0.736521201549932	-7.30668118521517	2.7382119945753e-13	8.94192626902539e-12
AT2G27120	309.90595843848	-10.9940406303838	1.50550894510646	-7.30254088899245	2.82383451925224e-13	9.20881648809390e-12
AT1G26799	516.060842342601	-11.1524238127808	1.52794682662082	-7.29896068271253	2.89999039139338e-13	9.4311516951463e-12
AT1G22120	352.850641452369	-11.0737324634872	1.52081414495891	-7.28145020231017	3.3025055905141e-13	1.07254312742479e-11
AT2G24030	106.301124125834	-2.58222540115789	0.354642839006902	-7.28119989223196	3.30863999468169e-13	1.07306139086775e-11
AT2G20980	100.645692562413	-5.67764371932153	0.780472471420474	-7.27462393258806	3.47386828723e-13	1.12510503993122e-11
AT3G55940	150.921549382645	-3.49648694044683	0.480915742680532	-7.27047719618843	3.58219781808446e-13	1.15702053296408e-11
AT4G13380	349.792494911288	-11.1545187360393	1.53432208287845	-7.26999817086191	3.59492367059805e-13	1.15954679868963e-11
AT4G39380	139.943684605838	-2.35691791435831	0.324468022355466	-7.263945140875	3.75960535008482e-13	1.21101293313427e-11
AT3G60000	324.448634028179	-10.7946103158491	1.48610755182477	-7.26368041303238	3.7669742909606e-13	1.21173568926778e-11
AT2G22600	151.53176242073	-2.29782017598154	0.31720239281455	-7.24401904914046	4.35580201190173e-13	1.39924221423088e-11
AT3G24600	539.48814975873	-2.85055786878311	0.393839479405345	-7.23786724755768	4.55795243622725e-13	1.45626580337461e-11
AT2G37560	139.732284024364	-4.59030516145416	0.635039089063804	-7.22838206419913	4.88782025162489e-13	1.55744924810198e-11
AT3G60660	167.238474004734	-4.0744796423433	0.563988542906876	-7.22440144145989	5.03313732451902e-13	1.60159442481296e-11
AT5G24440	266.330288409174	-8.29129188541917	1.14890946080975	-7.21666255544233	5.32789660968674e-13	1.69311101536053e-11
AT5G48945	410.697469104322	-8.31965657668685	1.15497695203666	-7.20330960892006	5.87683214671395e-13	1.86504620731219e-11
AT1G75250	421.005396578048	-2.91478283726239	0.404727048974203	-7.20184836830162	5.94017316722775e-13	1.88262083368319e-11
AT1G12170	321.51472356607	-10.9929086215053	1.52883799234721	-7.19036855214983	6.46166603018596e-13	2.04515622425283e-11
AT2G03040	104.938023749388	-4.82230118602546	0.671211332567635	-7.18447521971709	6.74658165932469e-13	2.12963191150085e-11
AT5G01280	292.496896412085	-8.16469980928717	1.13661758087047	-7.18333056491551	6.80333362789614e-13	2.14468289285798e-11
AT4G29300	395.698503245196	-8.01474398092352	1.11779198197316	-7.17015697927591	7.49118183411552e-13	2.34899220297073e-11
AT1G09930	70.6763351006199	-3.88084453426702	0.541334022111654	-7.16903866327944	7.55262268897999e-13	2.36512130113316e-11
AT3G13010	248.376318438098	-10.7370996945436	1.49974986755949	-7.15926030519729	8.111353616559e-13	2.5367292798453e-11
AT1G78760	849.981757645117	-3.00985317314066	0.421084452733286	-7.14786108488098	8.81404383817363e-13	2.74559207465005e-11
AT4G26960	137.371909450663	-3.13777491606055	0.439199652806041	-7.14430190464257	9.04543998562179e-13	2.81396496815863e-11
AT5G25310	74.715282891047	-3.63515743766658	0.509452421842872	-7.13542085935506	9.64914644229532e-13	2.99389461069801e-11
AT2G23990	662.874079393803	-9.96643012300614	1.39679120439399	-7.135232589992	9.66236325404649e-13	2.99406624397669e-11
AT1G50240	465.66363452203	-2.43209430021344	0.341463553546415	-7.12255898163624	1.05941392579863e-12	3.27421221538001e-11
AT2G30790	129.413195094071	-2.21053306889884	0.310573827575513	-7.11757679697388	1.09841020624338e-12	3.39030189376137e-11
AT1G49870	438.365237036459	-3.00947247159953	0.422867773829882	-7.11681678729728	1.10448143949426e-12	3.40459643728329e-11
AT1G57780	253.700048799365	-10.6839334789138	1.50314291880104	-7.10772964119455	1.17967353575152e-12	3.63164341221007e-11
AT3G02640	869.292347871969	-3.08489296448789	0.434535608081215	-7.09928693326169	1.25402212971233e-12	3.84052399129387e-11
AT5G52150	243.368166482904	-7.89850794456698	1.11306088858365	-7.09620473199604	1.28229479351992e-12	3.91696328206609e-11
AT4G28230	226.896605562877	-3.08995262948305	0.435530980167776	-7.09467929994953	1.29651783836679e-12	3.95529951645238e-11
AT1G65990	303.169888810211	-10.8362610552298	1.52807452347836	-7.09144802084862	1.32715927515014e-12	4.04356014721323e-11
AT4G00160	85.5957804055798	-3.83042694355356	0.541612665876151	-7.07226249474279	1.52427730443787e-12	4.62625010382858e-11
AT3G04660	118.499125323683	-3.15131941593441	0.446078285998687	-7.06449857535475	1.61196997494502e-12	4.87987274233355e-11
AT2G33780	526.089245017479	-11.7860396440121	1.66961059481281	-7.05915479970555	1.67518375271104e-12	5.064753128561e-11
AT5G55820	364.666088258104	-2.10178984732887	0.298091722949794	-7.05081585805342	1.77871757933618e-12	5.37090928840935e-11
AT4G09010	1306.51382253321	-2.17204933248205	0.308233585983145	-7.04676398437912	1.83126535667613e-12	5.52252638110888e-11
AT1G20360	167.415505395987	-7.05910144548519	1.00225230417811	-7.04323793126516	1.87823093025096e-12	5.6569444438119e-11
AT5G66710	94.3876292607479	-5.487723180279	0.779338494369016	-7.04151433546483	1.90161646520338e-12	5.72009135964422e-11
AT3G42473	518.564486286624	-10.8607093266823	1.54274887567097	-7.03984264578304	1.92457049508645e-12	5.7817814758995e-11
AT3G57860	103.390156479637	-4.26113322633083	0.60574936984284	-7.03448230979815	2.0000217366796e-12	6.00082663963399e-11
AT5G07160	249.095255416434	-7.60298586720347	1.08233633013377	-7.02460561982966	2.14671735154533e-12	6.43280587358508e-11
AT4G19940	155.62053233507	-6.02508245495483	0.857809891493943	-7.02379689800695	2.15918614679824e-12	6.46197950237353e-11
AT3G30280	397.169548031247	-2.61909021391689	0.372997617169543	-7.02173443839027	2.19130742784247e-12	6.5498206721213e-11
AT2G34123	203.133768876508	-7.88272470576249	1.12292037454654	-7.01984297768727	2.22117726886228e-12	6.63071896056957e-11
AT3G59590	226.403096902149	-10.4247229829387	1.4856994397317	-7.01671058368392	2.27152444717148e-12	6.77246563738653e-11
AT3G44060	196.685971546246	-7.56595438886739	1.07856346781938	-7.01484392398724	2.30205787572703e-12	6.85485571231915e-11
AT2G31760	207.902219430484	-10.5561106361991	1.5055251373154	-7.01158046090309	2.35640911662337e-12	7.0070405361026e-11
AT3G46940	334.75839150605	-3.07566931676443	0.43866560343622	-7.01142121167386	2.3590932905036e-12	7.0070405361026e-11
AT3G20030	482.23996480349	-7.04225427014352	1.00448524219961	-7.01080909334464	2.36943859771601e-12	7.02893811365113e-11
AT3G27906	353.807433034617	-2.04570268327022	0.291898180919835	-7.0082748608565	2.41274472377823e-12	7.14843652935949e-11
AT4G39917	368.244205596956	-11.6615534538197	1.66545667601499	-7.00201549626785	2.52306165643069e-12	7.44728423757687e-11
AT2G36560	217.316414612776	-7.8520761715583	1.12147268813407	-7.00157592301491	2.53099208967526e-12	7.46137730376462e-11
AT2G37370	104.520991264961	-5.27970878664559	0.754706271950868	-6.99571340913582	2.63912524565146e-12	7.75116002272516e-11
AT3G05740	120.114844936256	-5.43551489663314	0.777619351546254	-6.98994294036654	2.74998064002577e-12	8.06672360696392e-11
AT5G22150	394.429215988413	-10.4927656626985	1.50116575244114	-6.98974490034529	2.75386510277129e-12	8.06810813194814e-11
AT1G23570	115.448010452458	-4.1287316297941	0.590863933654274	-6.98761829015257	2.79591819041676e-12	8.17106227144913e-11
AT5G08240	159.654040635038	-3.63813655700336	0.520843345966411	-6.98508790633178	2.84677676383472e-12	8.30942506510423e-11
AT3G23360	177.963619712693	-7.52273759033236	1.07912593892435	-6.97113962234179	3.14383761208191e-12	9.13141924600156e-11
AT5G05510	105.880207942715	-5.49015670139819	0.788326066012492	-6.96432217339771	3.29988664289101e-12	9.57291041691684e-11
AT3G20475	154.272091831064	-2.62414208463382	0.377503280001655	-6.95130936245725	3.6191123662208e-12	1.04477013033649e-10
AT2G27970	411.895766819337	-2.21442840359918	0.319233466132157	-6.93670507177478	4.01350486681333e-12	1.15439532318817e-10
AT1G63055	203.182044630964	-11.2187464087937	1.61754096935078	-6.9356799125134	4.0427202870356e-12	1.16138561052713e-10
AT4G25530	203.133938488364	-10.6046471994973	1.52965022951963	-6.932726838362	4.12804851780785e-12	1.18445935808897e-10
AT1G20940	582.707831001302	-10.1848372287058	1.47035797408066	-6.9267738933261	4.30545882809588e-12	1.23386621906268e-10
AT4G39860	2998.07203688942	-2.47177551149089	0.357143205457338	-6.92096468229227	4.48578325052075e-12	1.28398757133247e-10
AT5G63087	235.166727648305	-10.2692387408752	1.48397308044099	-6.9200977269908	4.51332181303689e-12	1.29030795194234e-10
AT5G43090	252.65714185705	-10.4232553464797	1.50674854766555	-6.9177138830688	4.58990107971281e-12	1.3090353585965e-10
AT5G02430	121.965802324281	-2.2967857225228	0.332176843605055	-6.91434627891637	4.70025773145307e-12	1.33889389812946e-10
AT5G24510	162.022687359928	-5.11935643489403	0.740872340254018	-6.90990357817758	4.8498323194568e-12	1.3798385743552e-10
AT2G15740	230.168371069017	-10.4436797878136	1.51156183680239	-6.909197846584	4.87401810090338e-12	1.38505300432282e-10
AT2G47920	124.894851201548	-2.50834034182115	0.363108826931227	-6.90795749312982	4.91681246573858e-12	1.39553658016155e-10
AT1G15790	257.31519332079	-2.30445510199653	0.333989870687599	-6.89977542508176	5.20848123810188e-12	1.47477990314303e-10
AT5G25950	461.170718066164	-9.3645824537107	1.35754509900538	-6.89817410896458	5.26751645651247e-12	1.48971162178618e-10
AT5G06590	94.3660360287526	-4.31809735377949	0.626290125870373	-6.89472366785044	5.39696083864071e-12	1.52449635732356e-10
AT3G53650	313.403107398382	-2.63544829147692	0.382278487396256	-6.89405336258201	5.42246679708151e-12	1.52987329932456e-10
AT5G17470	266.536256533983	-8.2117371630361	1.19212864279524	-6.88829784659958	5.64638974661254e-12	1.59115128461455e-10
AT1G65330	490.831351261472	-11.963628801695	1.73692273411571	-6.88783016464222	5.66497838438129e-12	1.59448909454675e-10
AT1G76100	1694.90005344214	-2.40948191132979	0.350124607402509	-6.881783971727	5.91076040781305e-12	1.6597162508542e-10
AT2G20620	96.2873413011746	-3.63947005393383	0.529068695209572	-6.87901228495891	6.02689635582342e-12	1.69031922349624e-10
AT1G22670	126.418746997318	-6.61586590019665	0.962507587214996	-6.87357272615334	6.26135646621711e-12	1.75399586410866e-10
AT1G31630	336.241908789701	-8.3178769518433	1.21022138742042	-6.87302095162341	6.28563299174399e-12	1.75871267247104e-10
AT4G09060	299.455748811024	-3.00708732459649	0.437904813468562	-6.86698851464527	6.55713468164149e-12	1.82388629738882e-10
AT2G39640	422.775640239643	-7.60989466415442	1.10912288463054	-6.86118262422232	6.8292789087782e-12	1.89617907278502e-10
AT4G33070	2831.37075539051	-3.21011278492224	0.46800003758215	-6.85921480157734	6.92400615599396e-12	1.91249704938386e-10
AT2G12465	357.308955668998	-10.4031218640252	1.51777910562232	-6.85417385539757	7.17258093551956e-12	1.97647238995908e-10
AT2G24490	204.164234299812	-2.57311491169283	0.375426461259172	-6.85384536578125	7.18907921411704e-12	1.97871245470744e-10
AT4G35620	125.879255284071	-4.21814432702223	0.617015835025199	-6.83636316537965	8.12288704742088e-12	2.22022449089216e-10
AT2G26050	183.842695470396	-7.54373309847318	1.10352206140917	-6.8360510063931	8.14059694448909e-12	2.22249576857454e-10
AT2G18300	290.303448294159	-2.47737165208883	0.362523863296032	-6.83367883582836	8.27642049534414e-12	2.25437108031592e-10
AT1G61060	171.465777054375	-6.03346430728479	0.882991940176197	-6.83297778016053	8.31698424627317e-12	2.2628131016644e-10
AT1G70040	232.370235319398	-10.2701619479696	1.50311230992713	-6.83259785722034	8.33904827260874e-12	2.2662082564286e-10
AT4G35733	243.442868456196	-10.4842956843938	1.53490268518424	-6.8305930959625	8.45642797664563e-12	2.29546873308648e-10
AT3G53900	626.252643798748	-2.36003227230733	0.345584170070016	-6.82910988610728	8.54431101431143e-12	2.31666451045144e-10
AT5G63740	254.903893711022	-8.32585332657926	1.22128591241607	-6.81728434098466	9.27775248589628e-12	2.50690173741767e-10
AT3G24280	225.156628829284	-8.12529166580707	1.19359843349868	-6.80739136192578	9.93843059505424e-12	2.68235518902817e-10
AT3G21410	197.842773088475	-10.2757909604007	1.51030837524042	-6.80377009679558	1.01916138210504e-11	2.74442284249539e-10
AT5G03840	347.927063193582	-10.2833204824421	1.51282270137974	-6.797439298778	1.06494994773464e-11	2.85471787010092e-10
AT2G28620	597.342135274563	-2.16672109505151	0.318798705920653	-6.79651784907429	1.07178032779572e-11	2.86652740837943e-10
AT5G04045	209.229656550305	-10.1027205367266	1.48773145482942	-6.79068826832392	1.11599834927797e-11	2.97469548725807e-10
AT3G18180	218.118329427233	-10.0738280328267	1.48534101871542	-6.78216510949042	1.1838805911999e-11	3.14853642494255e-10
AT3G46680	121.520964028462	-3.53644346796559	0.52167950517381	-6.77895802478831	1.21045686071593e-11	3.21290676001735e-10
AT1G47810	210.151585301797	-9.97540465143042	1.47696730261436	-6.75397798839086	1.43845582780829e-11	3.78723954753579e-10
AT5G50890	134.313601181462	-2.35797869804869	0.349369962616371	-6.74923133170978	1.48630454437228e-11	3.90018849529343e-10
AT1G02570	304.535935652714	-11.3630129601572	1.68448425744372	-6.74569258213257	1.52298778206435e-11	3.98759691377048e-10
AT1G04730	151.3198783759	-2.15625292515425	0.319927054865647	-6.73982675850834	1.58575590409722e-11	4.13819280800999e-10
AT3G14640	167.921567316859	-2.79137006369069	0.414420479550143	-6.73559874917558	1.63256242070967e-11	4.24627869228148e-10
AT4G08550	142.381025965344	-7.63535804572341	1.13436805610975	-6.73093534730556	1.68575864759582e-11	4.37982326429757e-10
AT3G47410	89.7187426691351	-2.93909276191151	0.436829981734706	-6.72823039810593	1.71738840866995e-11	4.45710363843947e-10
AT2G26710	125.937941963682	-4.5280468766721	0.673223481253801	-6.72591940530526	1.74487129147479e-11	4.51850952292863e-10
AT2G34620	270.489822672766	-3.14818188010778	0.468674667394483	-6.71720086261448	1.85248535867023e-11	4.78147503657645e-10
AT1G50325	234.57708767831	-10.1059533942045	1.50489912895329	-6.71536928939121	1.87590519821567e-11	4.83664412229151e-10
AT3G15450	2967.68016146829	-3.55535100637095	0.529448312501626	-6.71519943008608	1.8780917765242e-11	4.83700695777361e-10
AT5G56430	188.391107401677	-10.0995583581171	1.50548731308464	-6.7084978201668	1.96638107443912e-11	5.04242383329328e-10
AT5G54067	200.05655404253	-7.22887405993658	1.07887683171326	-6.70037009549748	2.07892339189291e-11	5.32524222692568e-10
AT1G63057	257.884955236592	-11.5566939086468	1.72587209380924	-6.69614738548764	2.13985909669938e-11	5.4753992016519e-10
AT1G06660	112.893651107212	-3.03403309523213	0.453374051160906	-6.69211898533498	2.19961894812294e-11	5.62222603140223e-10
AT3G50990	196.722755109434	-5.08213548761544	0.75964115610242	-6.69017923369363	2.22897425298147e-11	5.69110564397851e-10
AT3G48700	122.415295585018	-7.47709878032606	1.11779426316461	-6.68915472795282	2.24463307896712e-11	5.72490397907441e-10
AT1G20590	149.591339013324	-2.27034074720025	0.339643454378863	-6.68448255937166	2.31741997730098e-11	5.89949500586387e-10
AT4G26390	103.398885884941	-5.12177457779183	0.766599564938477	-6.68116029807932	2.37057748173242e-11	6.00724152203639e-10
AT1G67330	169.971556588964	-5.23619550147179	0.784301878681479	-6.67625010700545	2.45133489312444e-11	6.19860009391884e-10
AT1G02650	152.547557071967	-4.05857118292866	0.608003869443827	-6.67523906820074	2.46829462715638e-11	6.23099419294842e-10
AT2G16300	173.962525110798	-10.3076867506838	1.54418284554953	-6.6751724255916	2.4694165540721e-11	6.23099419294842e-10
AT1G43665	184.434647739835	-10.1932560970139	1.52767145755803	-6.67241378804561	2.51629875886982e-11	6.33576693886679e-10
AT3G56090	671.218012236391	-3.17255326968055	0.475539612352481	-6.67148053973049	2.53235540421355e-11	6.36941264061926e-10
AT4G25260	100.672155002701	-3.30972024104299	0.496323215699768	-6.66847758950104	2.58470508630778e-11	6.4872805048381e-10
AT1G35530	173.713893501193	-2.99311589965302	0.449042605912628	-6.66554990604923	2.63676189049664e-11	6.59692712984254e-10
AT1G65470	266.575980022669	-2.22611399627795	0.333984793403952	-6.66531542825508	2.64097522365931e-11	6.60048384915192e-10
AT1G31250	243.787269319575	-10.8224958160994	1.62442893696075	-6.66233872707775	2.69503988352767e-11	6.72139535508909e-10
AT4G01910	99.1178646642253	-3.00038314950873	0.450372751039502	-6.66199973818035	2.70126509561946e-11	6.72982198690525e-10
AT1G70710	300.631277338848	-3.87026204646978	0.581113578502197	-6.66007849351114	2.73681379358989e-11	6.81120931808904e-10
AT3G23740	94.9457180524309	-4.65561937010125	0.699210485728965	-6.65839466816279	2.76834576729318e-11	6.87936306236744e-10
AT3G22880	342.054306465322	-2.91073612278093	0.437237998239754	-6.65709781514658	2.79287328772777e-11	6.92884607993155e-10
AT3G17360	188.723414561958	-4.07675212297352	0.612560829605743	-6.65526087522999	2.82797992187013e-11	7.00858797618192e-10
AT3G50770	444.542959843949	-4.7522527773987	0.714300734453421	-6.653013987218	2.87150892480865e-11	7.09415731549121e-10
AT4G17340	412.144991355389	-2.5863341803105	0.389101979920068	-6.64693143129675	2.99266356786346e-11	7.37805471689215e-10
AT3G10510	216.326980617519	-8.04729119203066	1.21121339898448	-6.64399122299816	3.05300762809486e-11	7.51898534906737e-10
AT3G58210	68.8135722096696	-4.0800678240647	0.614246172610414	-6.64239844869572	3.08619295296188e-11	7.59280540966469e-10
AT5G40260	170.755088163627	-7.57846711507301	1.14149201219385	-6.63908904671864	3.15627685173899e-11	7.75715733946621e-10
AT4G21010	99.7066656845316	-5.61420002193928	0.846918759979762	-6.62897114485153	3.38034646661239e-11	8.28202399068568e-10
AT5G49110	143.072601461008	-2.22728420422721	0.336239556157094	-6.62409928707675	3.49371886491364e-11	8.55093117216907e-10
AT1G28660	662.760086666389	-3.09843564286503	0.468261343025339	-6.61689393971042	3.66824474783875e-11	8.95029004882886e-10
AT1G64030	146.43823802762	-5.25760716339884	0.794648034950146	-6.61627152167901	3.68371499295369e-11	8.97877047200043e-10
AT4G24710	129.856550748025	-2.08790503329902	0.315610004981598	-6.61545895359293	3.70400754360303e-11	9.00965538615292e-10
AT4G19035	114.066757153672	-5.46448295225855	0.826408895370337	-6.6123234912782	3.78334102570146e-11	9.18373017152562e-10
AT1G29920	31446.8646575527	-2.1597457027801	0.327006874084824	-6.60458808037128	3.9862415286135e-11	9.666329072924e-10
AT1G07690	148.40681065918	-7.47483511244189	1.13223582926369	-6.60183587133337	4.06096974817654e-11	9.81733208140471e-10
AT1G52190	156.839030420824	-4.02614707417633	0.611034076813486	-6.58907125961371	4.42586340066988e-11	1.06776212634733e-09
AT2G02498	653.607358802148	-7.74740550054543	1.1776743893602	-6.5785632858624	4.75015688465086e-11	1.14134104902236e-09
AT3G04770	191.347061123712	-2.84385128073011	0.432754981238448	-6.57150444020687	4.98094008178479e-11	1.19194702787083e-09
AT4G12140	477.380616745226	-4.53907922436944	0.690872401651955	-6.57006881953308	5.02920124222254e-11	1.20106469666533e-09
AT1G54640	106.967734328113	-6.50572724360838	0.990686803148913	-6.56688594511386	5.13783688901363e-11	1.2257707120782e-09
AT3G05890	668.081592515672	-4.01554709662056	0.612304518897585	-6.55808829216269	5.45019387265668e-11	1.29898118680667e-09
AT2G43870	197.180944657716	-9.90165992816743	1.51093849263733	-6.55331767402669	5.62726288551358e-11	1.3384846720543e-09
AT4G09090	121.355182533359	-9.88443278602778	1.50863421929124	-6.55190811638323	5.68064929405959e-11	1.34846979176155e-09
AT5G41720	201.450786265405	-9.84812130983307	1.50446144743358	-6.54594461468768	5.91204894602376e-11	1.39918491722562e-09
AT4G21650	105.917154477169	-5.0589163142838	0.772850007966984	-6.54579318384366	5.91804330378557e-11	1.39920297831402e-09
AT3G49750	274.562047502369	-2.10608172458965	0.322489965372386	-6.53068917092572	6.54677404582228e-11	1.54168703949578e-09
AT2G41450	72.0814700933571	-3.72721206042455	0.570954289797274	-6.52803933174397	6.66362007046407e-11	1.56608319409525e-09
AT2G45180	2207.90744442426	-2.56352715169277	0.392938071544305	-6.52399789518416	6.84576700877529e-11	1.60410772436545e-09
AT3G21170	150.414116436267	-9.64399533219852	1.4792064777901	-6.51970869314095	7.04440658839614e-11	1.64738778406973e-09
AT1G80220	244.339717445621	-10.1158867660356	1.55170544404562	-6.51920556498236	7.06807340979508e-11	1.65128912675677e-09
AT1G02940	205.755342225847	-9.97875753588864	1.53181099383067	-6.5143529952963	7.30036365813029e-11	1.70219426005103e-09
AT2G45135	150.313151675354	-2.4958452963633	0.383600988109365	-6.50635783985972	7.69946957975234e-11	1.78819802823266e-09
AT3G26270	163.897049649642	-9.80181463254229	1.50661050304647	-6.50587169857263	7.72441335741999e-11	1.79223066741394e-09
AT3G51720	299.053297055682	-2.01864761206315	0.310579847534285	-6.4996091281818	8.05289678930845e-11	1.86114016412141e-09
AT5G10660	292.606629160551	-3.10739150671338	0.479309829696362	-6.48305399595471	8.98843110745181e-11	2.06725171861365e-09
AT5G04160	1034.61713652648	-2.04104381813191	0.315106576021581	-6.47731267275147	9.33705813251346e-11	2.14326277113607e-09
AT4G10220	158.177149232592	-4.01628141591457	0.620838184593555	-6.46912756911677	9.85703553400389e-11	2.25386741905661e-09
AT2G31270	465.393592794532	-2.41297374283909	0.37392569285179	-6.45308356437412	1.09596884691087e-10	2.48914423126933e-09
AT1G61450	56.5103339120974	-4.59180742905509	0.711897607520763	-6.45009532346429	1.11779821896846e-10	2.53628630432546e-09
AT5G40360	365.614546818506	-9.99648614430591	1.55048611152854	-6.44732388763608	1.13842335057783e-10	2.57813632928272e-09
AT5G58830	161.130436092733	-10.3498388636485	1.60637248407116	-6.4429881402214	1.17143852605368e-10	2.6503656527739e-09
AT1G47655	71.8297705931759	-4.8753676011337	0.756870966522871	-6.44147789620145	1.18315682387305e-10	2.66921534225482e-09
AT3G46320	349.308141589805	-2.45290228005291	0.380960897816792	-6.43872453606126	1.20481628928133e-10	2.71548822950224e-09
AT3G49450	206.994360891581	-7.92823330045507	1.2323327192529	-6.43351683891145	1.24684774383958e-10	2.79954617356118e-09
AT5G03810	89.7229770603297	-4.65349215212416	0.723380153825143	-6.43298288944904	1.25123741389212e-10	2.80673682890431e-09
AT5G22880	1906.51825120864	-2.36323612613655	0.367670299812734	-6.42759593946048	1.29637777390203e-10	2.90084619190116e-09
AT3G11160	120.842736791731	-2.70834586622512	0.42184601194049	-6.42022394325062	1.36074018696902e-10	3.03509247551967e-09
AT1G26515	154.816790039991	-9.49827629660283	1.48016856523369	-6.41702338483538	1.38964583945404e-10	3.0937284917337e-09
AT1G49920	80.6873801612831	-3.02403014404327	0.471844622762613	-6.40895328283666	1.46522079091122e-10	3.2527901558229e-09
AT1G17770	112.594243501584	-9.4693164778906	1.47804447104023	-6.40665194006387	1.48749866584791e-10	3.29914924546362e-09
AT3G44120	94.6045708985839	-2.22814918910154	0.348182858157355	-6.39936497992264	1.56024480767303e-10	3.45078278651202e-09
AT4G21530	142.459449834663	-2.25329145513859	0.352698371665546	-6.38872089059521	1.67279058682111e-10	3.67905003201968e-09
AT3G66656	143.371872008664	-10.0168072738854	1.57140121456599	-6.37444287368195	1.83629245192945e-10	4.02740838970018e-09
AT5G23212	122.509948694235	-9.58104909803913	1.50315529469254	-6.37395825425934	1.84210751806116e-10	4.03641779884337e-09
AT3G49040	140.524805213255	-9.67135741779767	1.51780456858022	-6.37193853411869	1.86653697487486e-10	4.08616052749688e-09
AT2G25685	158.300375972793	-9.8119275215839	1.54001168652871	-6.37133315767274	1.87392074020512e-10	4.09852988535335e-09
AT3G24210	259.576907348688	-4.28993584594492	0.673370889809939	-6.37083650461303	1.87999971131156e-10	4.10802524718477e-09
AT1G09370	113.608092255214	-7.13020751591708	1.11974623871034	-6.36769945673517	1.91884437413388e-10	4.18516951454311e-09
AT4G12540	110.779151985767	-6.6968783220778	1.05200296984137	-6.3658359472955	1.94228946944077e-10	4.23240091483761e-09
AT2G28040	355.452649177535	-5.92408460774422	0.930664681022849	-6.36543400490211	1.94738293786711e-10	4.23959252301954e-09
AT4G19980	86.5509917037284	-5.21519133054796	0.819567527642073	-6.36334548972708	1.97405966921353e-10	4.29371598520841e-09
AT5G43980	772.898657169265	-2.02301631269627	0.318488043403101	-6.35193802279037	2.12618992329323e-10	4.60343483117415e-09
AT1G23520	179.275578518877	-2.09698022380456	0.330140079468196	-6.35178929859855	2.12824705344553e-10	4.60367292631407e-09
AT5G06020	145.704889689928	-9.47192444806155	1.49164418903447	-6.34998917147438	2.15330084403948e-10	4.65360985883231e-09
AT5G26310	130.801290028985	-4.23168188996061	0.666434673507555	-6.34973247668609	2.15689685781943e-10	4.65712442095203e-09
AT4G15140	135.25822744684	-2.55391779916917	0.402618332964504	-6.34327249920419	2.24935044796121e-10	4.83907121393512e-09
AT3G62340	117.162436763507	-9.80953858743583	1.54743401269591	-6.33922901199893	2.30917781542485e-10	4.96326282637179e-09
AT4G03945	197.153915347132	-9.58421648286611	1.51335836062723	-6.33307796237622	2.40318051694807e-10	5.15125992404381e-09
AT5G52290	101.950356266551	-3.02987619605431	0.47906961436386	-6.32450087672035	2.54052410302072e-10	5.4161957951054e-09
AT3G45970	3127.1540013735	-3.16742485138885	0.501322818348703	-6.31813421503926	2.64740048744993e-10	5.62376367697922e-09
AT5G05940	132.21695463665	-4.30175271162523	0.681741615635783	-6.30994589880431	2.79133026514617e-10	5.90827407867959e-09
AT3G44090	111.91471113525	-9.4507550053121	1.50032294202387	-6.29914716398555	2.9928774122104e-10	6.31791077293665e-09
AT3G09660	99.363418375098	-2.45994909302801	0.390660467296611	-6.29689794324718	3.03661061060468e-10	6.40451245910138e-09
AT5G61440	181.018479761766	-3.53421615800791	0.561407599897506	-6.29527665577228	3.06852084350903e-10	6.46604619457076e-09
AT4G29700	104.189601671456	-4.24677182838283	0.674620976181763	-6.29504859516645	3.07303572776067e-10	6.46979374100138e-09
AT1G31640	368.731762006022	-9.32031191202557	1.48229746948299	-6.28774730032858	3.22105654374654e-10	6.7633605562877e-09
AT3G20710	129.151975721101	-9.45935336094331	1.50471803216525	-6.28646241936208	3.2478159099147e-10	6.81349703266311e-09
AT2G17620	76.7345617797675	-4.392800366122	0.699060766321184	-6.28386054225181	3.30266996794532e-10	6.92243138760028e-09
AT5G26805	89.3882931066673	-5.54322841104375	0.882505903305611	-6.28123663567623	3.35890424559511e-10	7.03406316019532e-09
AT3G12870	413.655592822792	-3.07280493651727	0.489274798045915	-6.28032538930997	3.37865148808424e-10	7.06915549847573e-09
AT2G16960	94.3761926948644	-5.386410820198	0.857786139197431	-6.27943326904033	3.39809404527991e-10	7.09100948919267e-09
AT4G39670	305.081676811643	-3.12617640861082	0.498003135965757	-6.27742313820646	3.44230335980898e-10	7.17616772578813e-09
AT1G20690	126.54419545908	-2.86594734691527	0.45662832935887	-6.27632400937367	3.4667137403869e-10	7.21509797218024e-09
AT1G19460	165.810329459761	-6.87473104467413	1.09558178960169	-6.27495921338153	3.49725958631574e-10	7.27226986800907e-09
AT1G11593	171.656923744831	-9.35675946438148	1.49136972059639	-6.27393686163868	3.52031309006125e-10	7.30735402882513e-09
AT5G03930	148.368969804728	-7.06031739849588	1.12691654425276	-6.26516438551134	3.72432308816669e-10	7.71728052353419e-09
AT3G44080	106.248695837154	-9.67303927663029	1.54502842156276	-6.26075167397001	3.83126205960746e-10	7.92498065400693e-09
AT5G51380	166.103263073826	-2.41985843995102	0.386530043676464	-6.26046663005711	3.83827203505989e-10	7.93254071022038e-09
AT2G29890	910.810689640824	-2.41415732591138	0.385924764261058	-6.2555128602173	3.96211689381095e-10	8.15995903487564e-09
AT5G23400	403.970366943906	-3.22680173303753	0.516507193533165	-6.24735100195721	4.17472201406294e-10	8.57540856459515e-09
AT3G20520	152.074654493334	-3.82302178602866	0.612392979095884	-6.24275900692532	4.2991903728548e-10	8.80812460878736e-09
AT1G16330	182.932122655907	-2.78142484876187	0.445726964091528	-6.24019876031265	4.37015235021079e-10	8.94575861610682e-09
AT5G37560	167.785675597903	-9.52842853734311	1.52698691035762	-6.24001978845487	4.37515541681478e-10	8.94825255361175e-09
AT4G01160	690.405286749283	-3.68703140959329	0.590882784198822	-6.23986940928146	4.37936351144289e-10	8.94911767511186e-09
AT5G50070	95.5514449818608	-6.82236593466071	1.09414244645218	-6.23535441549005	4.50756387780955e-10	9.18727006578028e-09
AT1G05291	133.222729917789	-9.37409841484458	1.50346261268316	-6.23500600265348	4.5176076871507e-10	9.19981038305806e-09
AT3G09940	110.852201796909	-4.97244800037771	0.798057206117976	-6.23069118636921	4.64381714415431e-10	9.44868922024444e-09
AT2G23970	108.039437393829	-10.0245239188578	1.60978433473701	-6.22724653392504	4.74703839466073e-10	9.64211587327865e-09
AT3G23060	101.867510058886	-9.51945117776267	1.52928717273319	-6.22476363333983	4.822825418929e-10	9.77925054714737e-09
AT2G07170	334.906815266759	-2.31618153032307	0.372103254708364	-6.22456670565371	4.82888664868141e-10	9.78315055996355e-09
AT4G17000	120.11268084005	-3.67753934968437	0.591523597625069	-6.21706279250644	5.06547094803888e-10	1.02536754815482e-08
AT5G11300	144.504640705798	-2.14036794745777	0.34474481520939	-6.20855732422766	5.34732172793024e-10	1.08057032148252e-08
AT2G17900	125.009934308948	-2.1352746066568	0.343997314992977	-6.20724207309698	5.39225059781454e-10	1.08778993928438e-08
AT4G19130	83.8338290513915	-6.49137904071546	1.04654933869474	-6.20264979462077	5.55202962965799e-10	1.11906766013644e-08
AT2G14935	386.462589998975	-6.14731896483866	0.991237145802805	-6.20166323555191	5.58695300200445e-10	1.12419004107567e-08
AT4G39753	135.262602733206	-9.2273064967752	1.48813866098934	-6.20056903208248	5.62593763203161e-10	1.13107179790921e-08
AT2G42460	167.68004669588	-9.21652215074601	1.48676376871613	-6.19904946883713	5.68051770014103e-10	1.14018001756026e-08
AT2G15610	95.390719832964	-9.25037376312589	1.49222700520031	-6.19903924194439	5.68088677699947e-10	1.14018001756026e-08
AT5G38270	104.409480500688	-9.28879291812587	1.49857950971378	-6.19839845528114	5.70405875814147e-10	1.14385972195707e-08
AT1G77650	138.311045841278	-5.6057202966136	0.905187809289235	-6.19288090171617	5.90743670481766e-10	1.18263781551231e-08
AT1G31530	202.099724478816	-9.5010017608717	1.53585459610318	-6.18613362552547	6.16577479719364e-10	1.23226892248562e-08
AT1G65900	133.204119459187	-3.07040747007798	0.496583658281817	-6.18306184440626	6.28700693634257e-10	1.25331960367578e-08
AT1G63100	239.972870192156	-3.92527355917043	0.63553642989884	-6.17631558869919	6.56147678724667e-10	1.30254404433982e-08
AT2G46330	694.91443590317	-2.00634950914258	0.324936998726257	-6.17458004784744	6.63395640985342e-10	1.31472448783038e-08
AT1G56100	612.126173569253	-5.37602948787183	0.871347879923269	-6.16978546885917	6.83827101941481e-10	1.35181640227445e-08
AT5G54400	404.327867311744	-3.02118318187317	0.490056508466588	-6.16496899781335	7.04969508776064e-10	1.39128498297099e-08
AT4G25270	104.435680235054	-2.01293845102025	0.326521505223713	-6.16479594396425	7.05740895166609e-10	1.39164570345489e-08
AT3G21770	145.06724259546	-5.21061349777183	0.845466725125073	-6.1630024493288	7.13784029229681e-10	1.40633298358978e-08
AT5G05260	180.983786980514	-4.70790631615828	0.764428853577407	-6.15872398605314	7.33334097434387e-10	1.44364846508253e-08
AT2G18720	171.694433159392	-2.7610123226108	0.448487436877146	-6.15627572945176	7.44755141616547e-10	1.46369458131671e-08
AT5G59845	3985.01185727421	-2.33200030512972	0.37893017419991	-6.15416893113251	7.54722043077218e-10	1.4820509355876e-08
AT1G78060	1833.25232561674	-2.26824625161499	0.368588455597084	-6.1538722040022	7.561362200694e-10	1.48359573868057e-08
AT5G66840	79.9044637730318	-3.1166668376787	0.506692478443268	-6.15100276849218	7.69945750160741e-10	1.5056929173739e-08
AT5G40730	4731.66962000761	-2.06515378970105	0.336473706990885	-6.13763793958792	8.37574841637276e-10	1.62985859924528e-08
AT1G12190	151.183520687717	-10.1308557595054	1.65213402381018	-6.13198179657451	8.67910366822655e-10	1.68472945835698e-08
AT4G36470	125.408218779324	-2.16216223210989	0.353063998541334	-6.12399519929179	9.12576470639633e-10	1.76563383758861e-08
AT3G27730	62.1884487484693	-5.17717331015105	0.845505515345144	-6.1231691765342	9.17322048281451e-10	1.77336428352562e-08
AT1G32850	102.861074367582	-9.34952161750719	1.52695869349151	-6.12296957171039	9.18472402046294e-10	1.77413750012913e-08
AT1G24130	115.222183483033	-9.00231928245352	1.47102312299718	-6.11976735220278	9.37120763953789e-10	1.80868132425791e-08
AT1G26798	115.677650041227	-9.17087894753497	1.49863295398875	-6.11949638710789	9.38715586092456e-10	1.81028161516998e-08
AT1G67780	54.6951863486168	-3.97423900669466	0.649715551732804	-6.11689068561664	9.54187720755342e-10	1.83712217278653e-08
AT1G76790	354.254835098554	-2.86322095335917	0.468176824744198	-6.11568279767708	9.61444007821144e-10	1.84958671089628e-08
AT2G22050	126.930541412126	-9.45510110815636	1.5472154832076	-6.11104349121078	9.89817845785604e-10	1.89731968562932e-08
AT4G13690	88.9725585818311	-5.20869155451678	0.852350913692624	-6.1109708112487	9.90268786561171e-10	1.89731968562932e-08
AT3G02820	110.353931574539	-9.04730547882583	1.48104444414147	-6.10873327577308	1.00424995191968e-09	1.92099365802887e-08
AT4G30590	474.702787977376	-4.13800595832355	0.678453117005165	-6.0991774591435	1.06615655883133e-09	2.0361178934127e-08
AT3G01710	99.6927564948353	-4.05924749128018	0.66648103651673	-6.09056712625353	1.12511394958573e-09	2.14524750887545e-08
AT1G30520	73.6637950845629	-3.17829063550316	0.522754684138121	-6.07988934760727	1.20265512683688e-09	2.28572147619006e-08
AT5G41450	104.063610696619	-6.79932313515326	1.11885805585397	-6.07702031511378	1.22436256789185e-09	2.32137964656512e-08
AT4G02733	73.4724316896651	-4.9362531379735	0.812663856540549	-6.07416350345242	1.24635689083153e-09	2.36118717707771e-08
AT4G21820	209.53618266074	-2.66152679156087	0.438332844504067	-6.07193101071889	1.26381229371069e-09	2.39233899601295e-08
AT4G33870	119.991845638232	-9.17528217409385	1.51139994776589	-6.07071754081804	1.27339990137283e-09	2.40663420209095e-08
AT5G53840	103.09122451055	-9.51253050301672	1.56928121204893	-6.06171183977709	1.34680349888758e-09	2.53321202260931e-08
AT1G13605	66.5130760746046	-9.572110132419	1.57947129648743	-6.06032547328102	1.35846380066214e-09	2.55096927163482e-08
AT5G46740	786.538209036956	-2.13858444384961	0.352889781933873	-6.06020506496375	1.35948114971022e-09	2.55096927163482e-08
AT5G64870	215.504520551717	-3.07599071907973	0.50793297995522	-6.05589879072414	1.39635780020319e-09	2.61601327022219e-08
AT5G50490	148.15896957184	-9.49341836828326	1.57075329459215	-6.04386341315825	1.50466905927082e-09	2.79237759563108e-08
AT2G35190	463.056524364981	-2.87811903397896	0.47643107462838	-6.0409977166664	1.53164146932188e-09	2.84020386346488e-08
AT1G30960	131.473991851551	-2.03900497724036	0.337991297059335	-6.03271443667503	1.61228182293258e-09	2.98505709785395e-08
AT2G19070	140.920574542525	-8.86349238185561	1.47049522058122	-6.02755606261152	1.66457519070447e-09	3.0751699405836e-08
AT5G04047	101.348174176924	-9.03523799166251	1.49899539448205	-6.02752885360564	1.66485535843464e-09	3.0751699405836e-08
AT4G15390	2163.68084473861	-5.05800123075895	0.839431275607299	-6.02550962507284	1.68577584583999e-09	3.10653143594661e-08
AT3G04230	205.204739169328	-2.28820347567472	0.380017721929459	-6.02130728024171	1.73013940593261e-09	3.17590729615408e-08
AT2G31770	118.809500579483	-9.12813942740532	1.51620132752009	-6.02040062999773	1.73985892360864e-09	3.19127110402475e-08
AT4G27810	100.057700177938	-8.94356821297522	1.48570277929027	-6.01975599537321	1.74680191038216e-09	3.19904241418787e-08
AT5G52140	119.728024498469	-9.78022656353212	1.62672662275216	-6.01221276319037	1.83007909799372e-09	3.32835077798965e-08
AT1G71320	112.589325319605	-9.75781372284088	1.62400016637373	-6.00850537141838	1.87241413934639e-09	3.40011424704814e-08
AT4G23810	260.022965896704	-2.85960301190532	0.475993871999325	-6.00764669489143	1.88235470330388e-09	3.41554199924894e-08
AT2G41260	194.924100303747	-5.03191218425653	0.838010127305943	-6.00459591154734	1.91809003644421e-09	3.47505001775099e-08
AT4G17240	108.662571055506	-8.94600423071074	1.49018295061105	-6.0032925668908	1.93355748193465e-09	3.50039047054984e-08
AT4G05475	96.2980939516058	-8.85892448001728	1.47969790567816	-5.98698183326628	2.13770648804337e-09	3.846407495952e-08
AT1G72600	1824.0595217186	-2.65999328084851	0.444321672429483	-5.98663861320128	2.14222030389310e-09	3.84789788572383e-08
AT1G73690	187.49655053806	-2.03416576790857	0.339906937960968	-5.98447851671139	2.17084238480871e-09	3.89417500030595e-08
AT1G26760	147.38957606286	-2.83720839158816	0.474191890432051	-5.983249500541	2.18729322293611e-09	3.92071066488844e-08
AT5G17730	103.962391392691	-9.53049185989079	1.59402145654362	-5.97889810125652	2.24652022064799e-09	4.02077801489633e-08
AT5G54220	95.4462035413006	-7.62455948434631	1.27706178356366	-5.97039202212272	2.36684184678992e-09	4.22972349082797e-08
AT5G08600	74.4982197588975	-4.78226133859043	0.80120496756419	-5.96883635548264	2.38951622007437e-09	4.26701903256935e-08
AT1G26840	126.900013169849	-2.37459606423842	0.397873560389961	-5.96821779741043	2.39859058235523e-09	4.27999072744337e-08
AT5G12460	2447.85941619523	-4.19871094191428	0.705582866324191	-5.9506985533647	2.67000446542832e-09	4.72860790832374e-08
AT5G49850	269.828203474361	-4.25690400523402	0.715415361592271	-5.95025524159783	2.67724652124404e-09	4.73788469324647e-08
AT5G54340	119.861230637378	-9.16060181133185	1.54049141076302	-5.94654520455555	2.73860930095606e-09	4.82480921777229e-08
AT5G38080	104.490422093893	-7.01810863822923	1.180350203216	-5.94578508912658	2.75134934818966e-09	4.84364502153747e-08
AT3G51230	119.577687944311	-3.32362482834123	0.559433180959063	-5.9410577374824	2.83188842855493e-09	4.97801770381593e-08
AT3G25990	297.681576089731	-3.2563031190227	0.54821057541323	-5.93987650925589	2.85236858466994e-09	5.01029349534557e-08
AT2G21590	443.708692222724	-2.26794235595507	0.38240194812175	-5.93078138616855	3.01496415311395e-09	5.25684347139182e-08
AT1G71020	937.644039653094	-2.11190894443013	0.35616483186623	-5.92958303424896	3.03704903325863e-09	5.2914480687792e-08
AT1G57580	90.4754702896947	-9.00148641592611	1.52019712797679	-5.92126261145229	3.19479219185848e-09	5.54992445202865e-08
AT1G72590	98.6495073744556	-2.60682853738861	0.440439926142442	-5.91869261313411	3.24510811715967e-09	5.63319318751879e-08
AT1G51210	79.7084135048302	-9.06782249340779	1.53416010388197	-5.91061028797646	3.40842553991488e-09	5.90369267693828e-08
AT3G27720	65.9492550358577	-9.0255559064304	1.52909380654586	-5.90255213106816	3.57920964829749e-09	6.1588976502691e-08
AT4G01930	54.5756810801313	-3.50310351707197	0.594353747000074	-5.89397061052184	3.77024255148914e-09	6.4547316904314e-08
AT1G48010	111.316752147708	-8.92683297032396	1.51474721860623	-5.89328229863848	3.78598790855358e-09	6.47699798277368e-08
AT5G07810	199.427096723025	-2.16065604196115	0.367028119220506	-5.88689511460307	3.93518269723064e-09	6.71280840624993e-08
AT2G21235	131.7254466785	-9.33872698250225	1.5874924304476	-5.88269071611836	4.0364979187552e-09	6.87076459993731e-08
AT3G57200	83.5325231374495	-3.32080802863022	0.564935846875973	-5.87820377657727	4.14742173181835e-09	7.04942429945228e-08
AT1G72080	144.005245254346	-7.32063483932858	1.24545684266019	-5.87787114621519	4.15576194694712e-09	7.05852584135566e-08
AT4G14490	79.7448875636349	-3.02717037778177	0.515288888997033	-5.87470532049294	4.23596172114038e-09	7.18442202101306e-08
AT5G38450	69.4007626938327	-2.89225562195959	0.492568449677052	-5.87178416290338	4.31129820025741e-09	7.30172087024971e-08
AT4G33930	81.7001034474942	-5.07901791042536	0.865886383006405	-5.86568631878784	4.47278685930773e-09	7.54280311801802e-08
AT1G10540	2121.78516425968	-2.1702035578604	0.370159164877017	-5.86289294925721	4.54871500703052e-09	7.65991943812127e-08
AT3G51930	64.490905737745	-3.65274333302551	0.624478852342376	-5.84926666343357	4.93744982293231e-09	8.26743103141562e-08
AT4G30430	77.3557087364809	-5.30144332020154	0.907198164690761	-5.84375445910283	5.10372402148072e-09	8.51569139307472e-08
AT3G42850	307.246245620912	-2.25665516814553	0.386403504003158	-5.84015192607335	5.21532402303783e-09	8.68351449835799e-08
AT5G56368	105.275528052811	-8.83400501881548	1.51308853164647	-5.8383926875731	5.27068136302703e-09	8.75945197051352e-08
AT5G11660	82.4160573418871	-8.73271043884837	1.49629222797083	-5.83623324080958	5.33941382810192e-09	8.84651444553705e-08
AT2G41445	101.699054969233	-4.20410567119146	0.720649033486932	-5.8337768814446	5.41865698665686e-09	8.97152010752998e-08
AT4G31050	83.0706776602858	-2.70807590909249	0.464345193657115	-5.83203174294554	5.47564986044409e-09	9.03245052694293e-08
AT4G10895	103.494087903663	-9.12657223376625	1.567162671269	-5.82362788565915	5.75837130358781e-09	9.44796479741337e-08
AT1G21520	99.610541789833	-3.11498452102843	0.53505073321763	-5.82184889701182	5.82001572043909e-09	9.5292681217688e-08
AT2G24810	132.664017042816	-3.83841413208016	0.660009702369104	-5.81569349405345	6.03830201302955e-09	9.85001132409163e-08
AT2G36724	184.082254151058	-7.28259686484851	1.25224742545687	-5.81562135150052	6.04090699992931e-09	9.85001132409163e-08
AT1G15757	677.73122204887	-2.82899336010985	0.486822738000106	-5.81113645539958	6.20501588839816e-09	1.01106265092624e-07
AT3G23167	754.606071286389	-2.40505229392662	0.414044847150364	-5.80867582456159	6.2968878444233e-09	1.02532589053513e-07
AT4G16810	83.7766860808817	-9.2359558707304	1.59484055039899	-5.79114687572987	6.99074090318935e-09	1.13129423117116e-07
AT4G11140	69.4537568041926	-4.85177843852579	0.837826684042712	-5.79090942188045	7.00063253430734e-09	1.13212007529842e-07
AT2G20597	60.0992920073288	-5.34763932820489	0.925308408360571	-5.77930480247082	7.50099248950947e-09	1.20890228649947e-07
AT4G31710	88.7632532635814	-8.76979478617927	1.51800532838765	-5.77718313775229	7.59615917089575e-09	1.22257311965615e-07
AT3G48540	51.570081302782	-3.14966546747191	0.545788366449786	-5.77085489740223	7.8870368550173e-09	1.26508285185328e-07
AT1G47760	182.952464903113	-3.5455199137813	0.614476064830899	-5.76998864025242	7.92768764722503e-09	1.26988021032074e-07
AT5G03870	94.8720218987338	-6.542804743289	1.1341252362446	-5.76903196771637	7.97281808968852e-09	1.27538117790599e-07
AT5G54990	71.8245249433145	-9.09549478685026	1.57704008700016	-5.76744678960676	8.04814834653612e-09	1.28500806779879e-07
AT2G42100	99.9701049052028	-6.71715688165752	1.16477075978731	-5.76693467381006	8.07263249372963e-09	1.28733030356467e-07
AT5G24330	90.1838688979948	-3.96099379616074	0.687034428430098	-5.76534978779998	8.14886532552287e-09	1.29652505310456e-07
AT3G09080	78.7199286915764	-2.62362788527659	0.455541482174595	-5.75936108552027	8.44329119674012e-09	1.34246626606945e-07
AT5G43250	68.183813296209	-3.39157490425291	0.590691472215267	-5.7417028411355	9.37291959412978e-09	1.47933202913225e-07
AT2G16450	86.8232431567593	-3.05272765201978	0.53182107254531	-5.74014045251976	9.4598061117003e-09	1.49204933888546e-07
AT3G50020	114.448425625277	-8.741010138126	1.52323657346644	-5.73844555099804	9.55494719403336e-09	1.50504741178235e-07
AT4G20800	116.902229747758	-7.70737830506408	1.34409274492328	-5.73426077491698	9.79385486360311e-09	1.53961630268342e-07
AT4G10190	81.4642637950248	-8.67757328943005	1.51328585262455	-5.73425917805297	9.79394712699684e-09	1.53961630268342e-07
AT2G24700	84.3942266005871	-4.83298740956177	0.84315604348797	-5.73202012473119	9.92414939676132e-09	1.5590476025756e-07
AT3G17480	114.525167372485	-8.6769132734237	1.51416939359372	-5.7304772571251	1.00148455216038e-08	1.57070255364146e-07
AT3G24068	163.996548533078	-7.33872813514822	1.28069953481205	-5.73024970780929	1.00282897976288e-08	1.57123164801416e-07
AT4G39330	1638.39153832936	-2.52335451584071	0.44046958743664	-5.72878261703752	1.01153918967692e-08	1.58173419719123e-07
AT3G14480	83.2405561887947	-8.89688060479586	1.55368145673132	-5.72632219188182	1.02631222089131e-08	1.60377394834985e-07
AT4G03130	53.97517948416	-3.75103588099091	0.655819392601611	-5.71961720453355	1.06764308003097e-08	1.66505839981347e-07
AT3G54830	68.7194003080892	-3.99511729833935	0.698683754349021	-5.71806239013199	1.07745584860844e-08	1.67925435917267e-07
AT3G45690	80.7247899512216	-6.1037011752459	1.06792022446742	-5.71550293308647	1.09380034425854e-08	1.70127376302551e-07
AT5G54350	85.1817904135263	-8.47565984508785	1.48299392814016	-5.71523570276333	1.095520684191e-08	1.70127376302551e-07
AT1G49810	92.3167219002018	-9.03434310522897	1.58075770271424	-5.71519790143456	1.09576424876546e-08	1.70127376302551e-07
AT2G10535	110.891509299732	-8.70611544525765	1.52356524308456	-5.71430431665107	1.10153721637712e-08	1.70890055162757e-07
AT1G43000	87.8528730320009	-8.77122052086686	1.53511395549462	-5.71372600025692	1.10528914891811e-08	1.71135241308912e-07
AT5G06380	151.25475492552	-8.74248190279067	1.53139403156218	-5.70883895496996	1.13749457568476e-08	1.75568492101524e-07
AT4G11940	63.2567769356157	-8.37919346553035	1.46783259304128	-5.70854844432162	1.13943747738245e-08	1.75732030513719e-07
AT3G61172	79.5399671728685	-6.69055360412201	1.17235185519828	-5.70695015703323	1.15018445242865e-08	1.77273865767734e-07
AT2G42340	67.7079351588918	-9.03529431576805	1.58346595381035	-5.70602373484958	1.15645879469611e-08	1.77893007696812e-07
AT1G55650	75.1836473542401	-6.12117814838772	1.07310137325142	-5.70419375183631	1.16895053426217e-08	1.79464269360782e-07
AT2G23060	86.3518875390477	-4.35990452963596	0.764741569937022	-5.70114755236204	1.19003570605419e-08	1.82582830618036e-07
AT4G31805	100.593430738286	-3.40785790822367	0.598273902185446	-5.6961500339143	1.22543049447557e-08	1.87648012829572e-07
AT2G15400	526.554756059188	-2.04757011123079	0.359744285255459	-5.6917377013419	1.25752933707725e-08	1.92189826221833e-07
AT1G65360	80.7760235805813	-9.34121897617326	1.64164236084253	-5.69016687129048	1.26915282451986e-08	1.93840957558934e-07
AT4G17760	66.2030543339652	-3.22208647141218	0.566942509659869	-5.68326843817945	1.32144605825091e-08	2.00790161665978e-07
AT1G27880	103.006093203782	-2.0825497793688	0.366496164475562	-5.6823235308583	1.32876991469255e-08	2.01773327508517e-07
AT4G13960	66.7798047252449	-8.39944337242248	1.47845017100774	-5.68124887611009	1.33714736082948e-08	2.02654968282637e-07
AT5G51845	59.9667862247519	-9.17083762738037	1.61680436554727	-5.67219994131828	1.40975302696551e-08	2.13112473251571e-07
AT1G20010	1847.9295921468	-2.14400738728966	0.3780237850161	-5.67162033785346	1.41453186018917e-08	2.13698254124297e-07
AT3G17265	70.5563089444729	-8.89267302823435	1.56873827083405	-5.66867857664133	1.43903035412325e-08	2.16845090264729e-07
AT1G71690	1627.76369150063	-2.89256520439599	0.510593614246357	-5.66510258587048	1.46936601101498e-08	2.21134440473757e-07
AT5G20850	58.2824446433887	-4.68803702539281	0.827782307961309	-5.66336943941055	1.48429115039232e-08	2.2295486447729e-07
AT1G33020	79.171576053611	-9.0386533709409	1.5970707834701	-5.65951958078013	1.51797330045957e-08	2.27436265796994e-07
AT5G60553	82.2097793620167	-7.26738443022374	1.28417427446061	-5.65918861229037	1.52090333154608e-08	2.27730952930615e-07
AT3G01510	420.29819933999	-2.01155102174844	0.355758812208489	-5.6542549410402	1.56523740736757e-08	2.33924829471501e-07
AT1G31580	1255.70967904411	-3.17949468017131	0.562380530420803	-5.65363576472364	1.57088921626863e-08	2.34473066541915e-07
AT3G28340	102.360743917231	-6.03773642881508	1.07060481169878	-5.63955659720483	1.70488608935399e-08	2.52877175725197e-07
AT3G56100	199.202656037484	-3.78782678828527	0.67210688501044	-5.63575061164035	1.74297464518459e-08	2.58202691328943e-07
AT1G18770	77.0152682351333	-5.29051534719998	0.939273440269026	-5.6325614250145	1.77552574995238e-08	2.62367220663275e-07
AT3G12170	81.1835596470801	-8.58633716137908	1.52490817406337	-5.63072407074807	1.79454630673193e-08	2.64681586588041e-07
AT3G20980	66.3005812293427	-8.47107750077019	1.50464497256428	-5.62995102182373	1.80260802543445e-08	2.65632713988263e-07
AT4G00460	83.0937792606252	-2.953747937865	0.524654610102301	-5.62989037166577	1.80324199953966e-08	2.65632713988263e-07
AT5G15580	709.509245876689	-2.3076076208118	0.409980207005427	-5.62858299347426	1.81696073587102e-08	2.67486940711075e-07
AT1G77780	68.3570948800093	-9.56778957769978	1.70467581724453	-5.61267396469865	1.99223755029065e-08	2.91656175860817e-07
AT3G53190	623.264275389582	-2.83087689280069	0.504696986068979	-5.60906240960548	2.03425661780907e-08	2.97071829616182e-07
AT1G13650	90.6425323615614	-2.65492494003321	0.473426211386981	-5.60789596388245	2.04801066339691e-08	2.98711388739625e-07
AT4G35100	3641.72557736318	-2.08312388065347	0.371660841007125	-5.60490546975201	2.08368654470899e-08	3.03540363379881e-07
AT1G07680	83.6404335286774	-8.81315544388824	1.57855870306616	-5.5830394059909	2.36351165575633e-08	3.41150830751202e-07
AT4G12617	70.6266727086789	-8.48275898805388	1.52036527034613	-5.57942170444519	2.41319538348619e-08	3.47262193863445e-07
AT1G29430	78.979587594764	-4.57824162429049	0.821272152826808	-5.57457306756627	2.48137642661947e-08	3.56422739092128e-07
AT2G18000	81.8282356516031	-3.06588940851036	0.550223520446816	-5.57207988131927	2.5171594900054e-08	3.61343059029737e-07
AT1G30930	74.7046098545422	-8.49583397727656	1.52563677781405	-5.56871340598481	2.56627183800612e-08	3.67723424642294e-07
AT1G56400	97.9901196191253	-9.60390070403453	1.72693087746637	-5.56125368383285	2.67843516868264e-08	3.82554282659049e-07
AT2G47750	23215.6688801414	-2.93846445400389	0.528388137543199	-5.56118550970242	2.67948184275847e-08	3.82554282659049e-07
AT3G21850	217.06720794527	-6.04635116570165	1.0873410774392	-5.56067575405265	2.68732068525603e-08	3.82979644132057e-07
AT5G09490	276.642601954247	-5.54716223778829	0.999058676535097	-5.55238883168182	2.81791921600566e-08	3.99904345882485e-07
AT1G05080	63.9841933098789	-8.22526422308134	1.4866609824001	-5.53271009359665	3.15320403497495e-08	4.44551001782426e-07
AT2G37880	60.2178794029255	-4.64051797872694	0.838939844118486	-5.53140730084522	3.17671730633983e-08	4.46800281224227e-07
AT3G16240	548.322799827798	-2.08300500273993	0.377044166370157	-5.52456499405159	3.30302949787594e-08	4.62913612437942e-07
AT5G18020	70.3748850029449	-5.399177019645	0.977533837077949	-5.52326355861426	3.32759995634039e-08	4.65804889092693e-07
AT3G61340	54.8547460278098	-8.19408492526047	1.48517119702044	-5.51726625300806	3.44313588459109e-08	4.79471185862195e-07
AT3G56780	113.072902213521	-3.72321408432122	0.675051593442227	-5.51545114549806	3.4788637697959e-08	4.84112867035223e-07
AT2G03210	88.1635659514644	-2.721025341193	0.493383571827225	-5.51503028590068	3.48719901999409e-08	4.84987331939531e-07
AT4G18490	79.2180073738243	-2.29873717635973	0.417300051695998	-5.5085954746882	3.61708045150415e-08	5.01869912646201e-07
AT3G25100	65.0582253580942	-8.33074768581919	1.51379042235098	-5.50323714750499	3.7288030592432e-08	5.1676489290555e-07
AT1G60410	93.4224246137782	-2.52955501874056	0.459829414195383	-5.50107266010118	3.77487593421829e-08	5.22537422205639e-07
AT5G01120	63.0386258604762	-4.51620762034693	0.821419703118185	-5.49805124372229	3.84011349606395e-08	5.3063590524512e-07
AT5G36200	125.435928133229	-8.04511342284459	1.46453659061469	-5.49328263588685	3.94530619615892e-08	5.44217470220451e-07
AT3G10880	44.4308090989411	-4.43318180726611	0.807475956127064	-5.49017190372973	4.01542738847431e-08	5.51957847358709e-07
AT1G29440	99.1038049715401	-4.18831152384471	0.76310212773177	-5.48853341071655	4.05284618942998e-08	5.56131412981387e-07
AT5G48490	84.0515240157569	-4.9897367776082	0.909458792849178	-5.4864902256607	4.09998097945258e-08	5.61296180064837e-07
AT1G05260	1387.85923585722	-2.70224671687803	0.492704404481682	-5.48451909968363	4.14595692515098e-08	5.66606124747657e-07
AT2G01810	115.617046632571	-8.10244609987277	1.47848118250389	-5.48024972908402	4.24725915682237e-08	5.79111581572961e-07
AT5G01380	62.7988754622631	-3.68124005437221	0.672003632688692	-5.47800618226354	4.3014510820391e-08	5.85487668006048e-07
AT2G15260	64.8070741474054	-8.86938396064325	1.61912979971327	-5.47787086755733	4.30474089961662e-08	5.85598326177422e-07
AT3G03630	121.03107131738	-2.04593854912774	0.373539156965801	-5.4771729040312	4.3217488098372e-08	5.87573933933185e-07
AT1G27860	74.447111306577	-3.62463962579295	0.661996136478462	-5.47531839849472	4.36725636830528e-08	5.93419783424378e-07
AT5G59820	201.204664121809	-2.58935067036772	0.473326518565111	-5.47053792425857	4.48671682193685e-08	6.08952042600764e-07
AT5G35610	82.1713017258576	-6.01863891726264	1.10046102255018	-5.46919772161964	4.52077211196157e-08	6.12870499100387e-07
AT5G53780	59.0928527912911	-8.41151160032526	1.53912957128891	-5.46510947306483	4.62621209753399e-08	6.26446349495968e-07
AT1G13590	383.676572582468	-2.13234079719252	0.390395654079452	-5.4619993202039	4.70801883237003e-08	6.36794560948082e-07
AT5G64540	56.3834037787462	-4.02345971896617	0.736728611954853	-5.46125079666748	4.72791571950339e-08	6.39120133540415e-07
AT2G02660	53.5450146273098	-4.54702290584126	0.833956449156509	-5.45235055192662	4.97083430429359e-08	6.68596823010809e-07
AT1G74870	41.568114578526	-4.18055107144693	0.76674585318054	-5.45232954844891	4.97142162522947e-08	6.68596823010809e-07
AT5G36930	100.491704248035	-2.36321806831582	0.433523943009498	-5.45118235433664	5.00360302208189e-08	6.72542275446742e-07
AT1G50980	55.8897199129659	-6.44026163797119	1.18342913435865	-5.44203404410983	5.26756052055271e-08	7.02826937852301e-07
AT2G20080	43.9017090407603	-8.80979031954135	1.62479091509763	-5.42210707708936	5.8900580441713e-08	7.81035571162883e-07
AT3G05860	45.3217389564636	-8.44163046897038	1.55893179107703	-5.41500950669448	6.12854496401261e-08	8.10840450946559e-07
AT1G23320	52.6373659434534	-8.60214123898715	1.58917219327238	-5.41296989426541	6.19879156090405e-08	8.19675776702766e-07
AT3G16370	421.354362488982	-2.95753995871379	0.546793730238802	-5.40887686737399	6.34212131974441e-08	8.37223754119023e-07
AT5G50470	52.3135282448588	-8.07054937615285	1.49260913276766	-5.40700790245607	6.40863168744581e-08	8.45060117045629e-07
AT1G60570	52.7520984707109	-8.09805002835696	1.49854652892783	-5.40393632899134	6.51940944909179e-08	8.57754021173496e-07
AT3G09430	75.8301714779577	-3.2957812786673	0.610259075499205	-5.40062640767985	6.64085969520137e-08	8.71792591747062e-07
AT5G39260	188.220811877505	-6.53763319656541	1.21059230912018	-5.40035910298882	6.65076293908665e-08	8.72608147440764e-07
AT2G35250	43.0318852438706	-8.54243238357923	1.58251017078096	-5.3980268445059	6.7377788069956e-08	8.83044924244994e-07
AT3G07990	201.970039438151	-2.1017769942931	0.389884165271611	-5.39077290514967	7.0155285974918e-08	9.15387100609815e-07
AT4G20200	29.6715677197703	-8.76714801257322	1.62644119874474	-5.3903873188527	7.03059884353799e-08	9.16543137580089e-07
AT5G15160	162.175884825472	-2.18558586227859	0.405462858237863	-5.39034788976018	7.03214165533258e-08	9.16543137580089e-07
AT5G60630	1060.79956604146	-5.29623535132343	0.982606810491523	-5.38998437093483	7.0463811567873e-08	9.17893056142821e-07
AT3G09240	65.3104961127181	-5.38357609396511	0.999380507248491	-5.38691324767505	7.16780090075409e-08	9.32681985121237e-07
AT2G34580	69.7600453543682	-8.58371049743984	1.59431486383984	-5.38394936415907	7.28690106706098e-08	9.45077447242427e-07
AT1G48400	54.849287324404	-2.8165332253712	0.523548068916658	-5.37970320700305	7.46087364526308e-08	9.6656129093126e-07
AT1G51405	47.3931600069507	-4.45217827074258	0.828259668224328	-5.37534114185159	7.64378191345206e-08	9.88091502349629e-07
AT3G55590	43.3788268619554	-8.06998054527502	1.50170241346829	-5.37388797733689	7.7056741414974e-08	9.95004116479645e-07
AT5G26731	97.672365789548	-2.42751057970614	0.452067517275122	-5.36979651698529	7.88255320068861e-08	1.0161788730855e-06
AT1G13608	58.8495579996869	-8.13201241646447	1.51619066211221	-5.36344974261727	8.16473762749871e-08	1.048554544959e-06
AT1G33055	292.860437007858	-2.46243599363605	0.459340618952671	-5.36080610343275	8.28514081277402e-08	1.06171048366621e-06
AT1G70950	87.4451811399613	-2.40327070465542	0.448312695572007	-5.36070186812145	8.28992321715587e-08	1.06174785819727e-06
AT3G52630	71.4155945340858	-8.11882398127825	1.51462785575174	-5.36027642067148	8.30947084275737e-08	1.06367525249222e-06
AT1G19830	213.493833725839	-2.73116998835083	0.509551116383168	-5.35995290862452	8.32436480596296e-08	1.0650051791525e-06
AT1G17970	197.090886351829	-2.00893546558383	0.37492116882803	-5.35828764180903	8.40144087874002e-08	1.07370414430297e-06
AT5G52160	47.7113011661001	-8.47940713031309	1.58429762780792	-5.35215541668483	8.69127003069738e-08	1.10715354167984e-06
AT5G03020	215.658212190631	-2.84826676442272	0.53223890923653	-5.35148166545811	8.72369778692702e-08	1.11068598156336e-06
AT3G56330	58.883201227333	-4.53102495657732	0.846843435538543	-5.35048719329784	8.77177605046619e-08	1.11620614187929e-06
AT5G64770	394.186208876365	-2.52035118718026	0.471536282927141	-5.34497827300744	9.04278998703623e-08	1.14637363894637e-06
AT4G15710	48.8002050137823	-8.1268426692344	1.52104930057984	-5.34291864579037	9.14618189481662e-08	1.15823877096491e-06
AT5G05020	8228.51585448601	-5.25806289769761	0.986277931429924	-5.33121823994822	9.75560934270523e-08	1.23145686967208e-06
AT1G20795	61.1714858432046	-8.00656735380902	1.50245399180474	-5.32899336517556	9.87586040506327e-08	1.24464268420528e-06
AT1G51320	48.5546315019382	-8.44567523581753	1.58532912635965	-5.32739548866493	9.963107123252e-08	1.25363353760004e-06
AT3G52115	45.6424428121722	-3.9427521154465	0.741084838219038	-5.32024393444839	1.03628210886501e-07	1.30046804139572e-06
AT5G62730	660.399956916002	-2.25010197204939	0.422959898313933	-5.31989434700333	1.03827529624951e-07	1.30227813417651e-06
AT2G32765	244.185429404556	-2.81536659664988	0.529230428002089	-5.31973682480472	1.03917462781681e-07	1.30271504376845e-06
AT3G10110	81.6668820745993	-2.52108016561455	0.474006500991192	-5.31866158025836	1.04533362306838e-07	1.30974153949156e-06
AT2G18260	109.770443675875	-4.91560904738371	0.925009703113059	-5.31411619882533	1.07176215030349e-07	1.33930615854257e-06
AT4G39590	66.6014769389021	-3.66658208714303	0.690110460897063	-5.31303652806088	1.07813415980346e-07	1.34655710196689e-06
AT5G15581	67.6725461147744	-2.83646235827363	0.534052644710647	-5.31120365448323	1.08903547206012e-07	1.35873697445474e-06
AT3G43960	245.103165436137	-2.54873347645521	0.480369390558439	-5.30577827511503	1.12193266384046e-07	1.39449256183158e-06
AT1G22090	44.9331896938983	-8.2709890500889	1.55888733782862	-5.30570032187802	1.12241227643087e-07	1.39449256183158e-06
AT3G03730	46.9672209140599	-8.17422388491402	1.54177466416952	-5.30182787075249	1.14648915844076e-07	1.42141810031541e-06
AT5G03510	71.5606575432327	-6.36623370821028	1.20087695265181	-5.30132058422154	1.14967998712588e-07	1.4246270406508e-06
AT2G44580	41.8132044935506	-4.38088103725317	0.826606017781061	-5.29984169364408	1.15903131880967e-07	1.43471086233596e-06
AT2G42570	50.0624082443078	-3.69533406561264	0.698814337930164	-5.28800550452061	1.23657258221561e-07	1.51955746160726e-06
AT1G31090	64.7511067857619	-7.92170169614747	1.49884622900991	-5.28519973752098	1.25567674853404e-07	1.53983222850572e-06
AT4G29270	200.850535441527	-2.70866028985832	0.512854659211754	-5.28153589171144	1.28105379246181e-07	1.56526898269636e-06
AT4G13080	57.6346086216232	-8.98761159857875	1.70257282442578	-5.27884121585809	1.30003396283053e-07	1.58681997848231e-06
AT1G27240	52.1429329748205	-7.89275463617459	1.49519720601747	-5.27873821888508	1.3007648020354e-07	1.58689278712708e-06
AT2G14900	112.734084590883	-3.02176563384304	0.572493125760192	-5.27825662505651	1.30418734161127e-07	1.59018036944853e-06
AT5G60800	167.727774713949	-3.02231852340288	0.57303330116844	-5.27424587234328	1.33303092629213e-07	1.62123714970806e-06
AT5G12920	65.6227491523562	-2.57994365061753	0.489224974664141	-5.27353218708569	1.33822770466012e-07	1.62672070032284e-06
AT1G66000	36.0575133397852	-8.03922964868838	1.52554604445665	-5.26973910613869	1.36617800001094e-07	1.65813893502354e-06
AT4G08950	363.148564633046	-3.31723675300295	0.629734621190939	-5.26767409854244	1.38163107986878e-07	1.67603404932466e-06
AT5G57500	51.210242819163	-4.30710470961244	0.817714272212389	-5.26724903303844	1.38483289165014e-07	1.67905661832227e-06
AT5G49410	111.440382100031	-2.10362940878845	0.399437525299758	-5.26647917520963	1.39065013671957e-07	1.68438223270803e-06
AT5G59810	209.36821038584	-6.98957838611078	1.32784807438664	-5.26383892926862	1.41078059910572e-07	1.70676447507938e-06
AT5G66520	93.101574605771	-2.26897727843816	0.431102152685916	-5.26320099378221	1.41568663096236e-07	1.70945245229025e-06
AT3G49770	45.9702189078614	-5.89397927190079	1.12152304054687	-5.25533498538454	1.47755282407125e-07	1.77961189095856e-06
AT1G65985	325.277126414237	-5.558923903396	1.05849801709273	-5.25170932172756	1.50694147884729e-07	1.81223893104713e-06
AT4G27950	39.715769730897	-2.64358116334252	0.503479642177347	-5.25062175684026	1.51586666331591e-07	1.82111969109645e-06
AT3G48490	62.1847367735716	-8.08590389439536	1.54156962260048	-5.24524080901076	1.56078335499371e-07	1.86938200922575e-06
AT5G09840	109.85594458783	-2.87303057473506	0.547992334727884	-5.24282985849012	1.58132344327051e-07	1.89274630991704e-06
AT2G20605	89.202170823616	-7.93207235268799	1.51328990819084	-5.24160790986237	1.59183340298056e-07	1.90175427724454e-06
AT3G23370	79.77366624071	-2.16080020716814	0.412540526653859	-5.23778893844567	1.62511756637095e-07	1.93857995064119e-06
AT5G49040	188.967631108257	-3.90023590874103	0.745362425784624	-5.23267040813782	1.670785008058e-07	1.98704074172613e-06
AT3G21840	76.1894050226456	-5.78050278766025	1.10595171023596	-5.22672259029008	1.72541072647308e-07	2.04275842794207e-06
AT3G28490	49.0102884431429	-3.31529597195552	0.634391271036078	-5.2259482803744	1.73264790074808e-07	2.05030001588523e-06
AT1G51290	59.0442266711071	-6.33733631118329	1.21307382668927	-5.22419672385415	1.74912746638309e-07	2.06876541709332e-06
AT5G13825	58.0221866519878	-8.8740134588373	1.70089796956841	-5.21725207367319	1.81597049674621e-07	2.14246459354145e-06
AT4G36590	103.026667426354	-5.9062620359504	1.13382810335456	-5.20913357013825	1.89724499811454e-07	2.23166982539413e-06
AT1G71250	6490.65089693519	-2.21979331404514	0.426887207956017	-5.19995275724882	1.99339186572825e-07	2.33778590681613e-06
AT1G75050	49.1874516989018	-7.79842568969531	1.50070572858278	-5.19650557811885	2.03069510607645e-07	2.37446708174903e-06
AT5G26630	108.405785922978	-9.90376324620214	1.90887894525173	-5.18826155573531	2.12266328525965e-07	2.46655217937026e-06
AT3G29300	132.249821859816	-2.91302057655655	0.56146649656868	-5.18823579743235	2.12295685028145e-07	2.46655217937026e-06
AT4G14590	63.3069990029022	-2.26934444406875	0.437755443266924	-5.18404620427531	2.17123106821344e-07	2.51392831272136e-06
AT1G73607	34.0615386769351	-8.31202953560627	1.60721248597974	-5.17170542670301	2.31967066547953e-07	2.67010582005514e-06
AT5G06000	87.0175304202343	-2.23310830056902	0.432509881157772	-5.16313822609388	2.42843677176424e-07	2.78445832176634e-06
AT1G25450	185.95550915523	-3.41733647909037	0.661938789920471	-5.16261704424505	2.43521012038303e-07	2.79054945992329e-06
AT1G78430	100.150420025939	-2.18367462557426	0.423166230642542	-5.16032345553315	2.46523541145564e-07	2.81708848878907e-06
AT4G05630	29.7195726847675	-7.81689912324939	1.51617752183304	-5.15566219040029	2.52736171064084e-07	2.87834358982088e-06
AT1G78860	56.0489308963886	-8.00264665593408	1.55598134682926	-5.14315076606907	2.7016863582975e-07	3.05772956291181e-06
AT2G28340	47.5990713707923	-5.92871917967691	1.15437204428498	-5.13588249908562	2.80823083448486e-07	3.16770045895638e-06
AT1G73620	70.9663491581143	-5.72601680561685	1.1170681133133	-5.1259334479015	2.96067183220354e-07	3.31592440212166e-06
AT1G73550	112.552670150643	-3.39963287252321	0.663640162645953	-5.12270514034107	3.01183138204191e-07	3.37002978540544e-06
AT1G77830	44.686900165569	-8.0899021489653	1.5793462818753	-5.12231056723001	3.01814248386078e-07	3.3754939804125e-06
AT3G51290	1331.64568274166	-2.1180873846262	0.413618245993676	-5.1208751188858	3.04121003863206e-07	3.39968458361124e-06
AT4G11070	38.6821168024618	-7.79009675862149	1.52162586017794	-5.11958751654661	3.06204648127859e-07	3.42135940249857e-06
AT2G33793	84.7364634180508	-2.45807487248106	0.480250055572522	-5.11832293189577	3.08264457251164e-07	3.43787573716475e-06
AT1G57565	33.284713274494	-7.70311879184909	1.50541961312101	-5.11692469309545	3.10557541991125e-07	3.45654115910824e-06
AT1G71370	52.1660271789897	-4.6475003350986	0.909679748695581	-5.10894118700872	3.2396916906843e-07	3.58931727473519e-06
AT4G29050	61.794095590692	-3.71758102139158	0.72912424330847	-5.09869347441076	3.42005852539517e-07	3.77323582435455e-06
AT2G14540	35.8257350108313	-8.47878471218201	1.666215582362	-5.08864807287579	3.60625141495024e-07	3.96017660026328e-06
AT2G30810	186.033261968093	-11.5293994496828	2.26914728761165	-5.08093922004414	3.7557328215396e-07	4.10715962533121e-06
AT3G01325	41.9872704418456	-9.31481817513319	1.83365501209907	-5.07991858537779	3.7759665535496e-07	4.12737758786746e-06
AT2G16290	40.0444789506346	-7.82811522214536	1.54220356917618	-5.07592861189332	3.85608060701131e-07	4.20716722619144e-06
AT3G27999	33.7979896769148	-7.66187594972031	1.50950075931504	-5.07576819848506	3.85933558272462e-07	4.20877634604973e-06
AT4G25835	119.89176643021	-2.05829311611306	0.405598800136002	-5.07470218211416	3.88103375510949e-07	4.22853829825132e-06
AT1G26540	88.5612919236643	-2.20958884058657	0.435534261913873	-5.07328362842673	3.91009025464163e-07	4.25823417275412e-06
AT4G32370	146.189546219195	-10.4008089289086	2.05060017119576	-5.07208039626934	3.93490072588118e-07	4.27934028804088e-06
AT2G44740	290.427398933643	-2.28708856178349	0.451030717777272	-5.07080443002753	3.96137691032227e-07	4.3002219600895e-06
AT1G16070	56.8022598733138	-3.61781435680933	0.713508853318564	-5.07045475327	3.96866262906358e-07	4.30220497656809e-06
AT3G12775	65.7558734890546	-5.08543137689317	1.00305062365442	-5.06996482227925	3.97889237931569e-07	4.31131771421452e-06
AT4G02290	131.547995839366	-2.61500818264596	0.516333209002405	-5.06457484634459	4.09312801592784e-07	4.42293536017285e-06
AT5G40040	65.3097968845769	-5.47058834310754	1.08037655008881	-5.06359411693804	4.114251190857e-07	4.4437295982381e-06
AT2G25230	45.0857351894907	-7.98085479195286	1.57625358858532	-5.06317945903339	4.12321378910168e-07	4.45070003710898e-06
AT3G24790	40.8041502974533	-8.3241831421572	1.64633281769839	-5.05619705363985	4.27699411293707e-07	4.59849803602416e-06
AT5G24090	47.2137882025594	-2.48662047601756	0.492827356299669	-5.04562184755334	4.52048696525312e-07	4.83829213759528e-06
AT5G39280	307.639436924648	-12.2943453602104	2.43728627021504	-5.04427629632759	4.5524108457936e-07	4.86585215312378e-06
AT4G24973	57.2957133165742	-7.82976544561325	1.55318655176548	-5.04109788789587	4.62868610316675e-07	4.93267055016695e-06
AT1G65300	536.149962902567	-6.43474346417316	1.277334419758	-5.03763412669352	4.71321273607947e-07	5.0105435575147e-06
AT3G53640	32.400115147595	-7.69405661079071	1.52793113307077	-5.03560431766812	4.76343626394e-07	5.05484396716039e-06
AT3G05600	775.065848097392	-2.57497532026751	0.511773334767045	-5.03147613472206	4.86717704731834e-07	5.14645200938048e-06
AT3G55710	169.145201321516	-2.40422514137393	0.478119353607235	-5.02850412399109	4.94320884388531e-07	5.21285846101607e-06
AT2G36830	3176.90721894253	-2.35634347561219	0.468634266219587	-5.02810751467347	4.95344136693203e-07	5.22132029595961e-06
AT5G06940	117.323180808396	-2.51086898172456	0.499380947489091	-5.02796310982492	4.95717208338198e-07	5.22292422314617e-06
AT5G46877	54.5202537137066	-9.27343423923027	1.84532606954001	-5.02536348036413	5.02479913739756e-07	5.28671050872616e-06
AT5G18810	73.9072745896138	-2.59177846936486	0.515918930651471	-5.02361575701848	5.07076382383622e-07	5.3283586260871e-06
AT3G13830	39.3107243710661	-7.94653996125601	1.58314259689084	-5.01947201525773	5.18136926776886e-07	5.43733304917262e-06
AT4G20160	97.0322910585411	-2.30717865147988	0.459773040688096	-5.01808163442328	5.21900009279594e-07	5.47076686779681e-06
AT3G11860	77.1609760193852	-2.13630026100511	0.425724164506578	-5.01803853084336	5.22017089783429e-07	5.47076686779681e-06
AT3G50730	40.214430636459	-7.45483275089781	1.48651633593435	-5.0149686018836	5.30421268935178e-07	5.55472781749083e-06
AT5G38170	21307.8177206092	-2.2542765896783	0.449801978181842	-5.01170892753825	5.39487661037554e-07	5.63886240933285e-06
AT3G23165	125.563177875508	-6.13707470128525	1.224783220837	-5.01074361313608	5.42201120431364e-07	5.65472478621911e-06
AT1G66290	26.1299371880988	-7.91337735056949	1.57947890747471	-5.01011904186901	5.4396377106154e-07	5.67060645467724e-06
AT5G38010	39.1163240073588	-3.58732303790249	0.716197520204547	-5.00884593523578	5.47573827883369e-07	5.69819014641131e-06
AT3G01345	1051.71095152382	-3.26237288564857	0.652767832014716	-4.99775375814632	5.80019849081218e-07	6.00149203143424e-06
AT1G10990	59.7306759133244	-4.24793523423402	0.850964688304318	-4.99190541348867	5.97865336945056e-07	6.16724701631412e-06
AT4G22880	285.155297039982	-5.37798202508463	1.07745474168087	-4.99137626578613	5.99505823164433e-07	6.17877775809795e-06
AT4G23120	55.0774376538644	-8.17399001704251	1.63875459567825	-4.98792805133793	6.10302876508099e-07	6.2845779221607e-06
AT3G03410	66.0274432140751	-5.95852039485087	1.19467949974442	-4.98754720083973	6.11506826320838e-07	6.29423417270508e-06
AT1G05210	81.6849037602313	-2.8307095583907	0.568043125489992	-4.98326523351364	6.25201574484664e-07	6.42348857476954e-06
AT3G48340	101.402777479822	-2.07968635043382	0.417437431594379	-4.9820313010517	6.29202537284728e-07	6.45950307816883e-06
AT3G18330	34.2984088080207	-8.02695568650794	1.61295705213754	-4.97654644670817	6.47287498536391e-07	6.63364470216554e-06
AT1G64295	37.8320567488085	-7.95106413675049	1.59984735631963	-4.96988922433296	6.69911640106581e-07	6.85362220122886e-06
AT3G62350	33.5898701491569	-7.82565568817565	1.57472256349698	-4.96954566447392	6.71099650135671e-07	6.86280667307858e-06
AT3G61760	65.9681041222866	-2.61705775408495	0.527447334342912	-4.96174230806427	6.98636444272089e-07	7.12283805602631e-06
AT1G34650	49.1559812496675	-6.24648021761371	1.25979510367991	-4.958330286701	7.11016113012336e-07	7.24592843101321e-06
AT5G63540	57.2235867629159	-2.73219638218931	0.551333177121495	-4.95561757493732	7.21009063995208e-07	7.33511932015434e-06
AT5G35770	61.3929699719401	-2.46127716041367	0.496909039025541	-4.95317445873058	7.30124593279071e-07	7.41714283802538e-06
AT3G05975	45.0895425674683	-8.02937019864092	1.62255938541188	-4.94858325114719	7.47556150840255e-07	7.5661258879778e-06
AT5G22990	32.9579119164783	-7.84096036545816	1.58499600339043	-4.94699062249099	7.53696059064407e-07	7.6184847902778e-06
AT3G14740	53.7763645917134	-5.57955083207959	1.12877397141818	-4.94301868519302	7.69221081435819e-07	7.76214000357963e-06
AT1G62150	65.272143918558	-2.13679135243116	0.432550445890203	-4.93998185121176	7.81298425100963e-07	7.87392952457888e-06
AT5G62120	77.1884404939004	-7.4652260961869	1.51361557359776	-4.93204894717262	8.13715187130722e-07	8.15543373011092e-06
AT5G17960	43.5300361383392	-2.92292575032234	0.59286988666573	-4.93013022935053	8.21748184101195e-07	8.22200267317163e-06
AT3G01015	86.7371681487121	-2.05203278624921	0.416341855700296	-4.92872085319804	8.27697345163108e-07	8.27102634475544e-06
AT3G11040	93.1710441349518	-2.14240807997008	0.434954827593203	-4.92558754164189	8.41072447377625e-07	8.39403793725166e-06
AT2G15042	43.6340038210987	-3.88863028692929	0.790591991058312	-4.91863101436665	8.71515766416871e-07	8.65039767648786e-06
AT1G01695	27.6410227013043	-3.4613527426653	0.706358397661772	-4.90027832064185	9.57009852282702e-07	9.4081430093638e-06
AT3G21830	45.2345398889901	-6.51004702351847	1.32920848816553	-4.89768691780107	9.69713760193087e-07	9.51720316822132e-06
AT5G42700	45.3107536910486	-2.15627406415894	0.440788576777483	-4.8918555919099	9.98897255363543e-07	9.7833172363547e-06
AT1G72000	39.9562068091742	-8.82081065252391	1.80373351974291	-4.89030699711183	1.00678832203778e-06	9.84464919564677e-06
AT2G18550	57.5284209648544	-5.53413407399038	1.1325692330918	-4.88635388662531	1.02720494852681e-06	1.0023197110202e-05
AT5G64120	170.289146866964	-2.42308501933007	0.496414928296925	-4.88116871836039	1.05458965960023e-06	1.02523286685561e-05
AT1G67220	81.0889937551911	-3.10146440584932	0.635453920531155	-4.88070701217314	1.05706187738712e-06	1.02594884922265e-05
AT5G49010	192.787374846839	-2.04933829997354	0.420137743930848	-4.87777718040694	1.07288022723812e-06	1.03831793747814e-05
AT4G22110	82.1541483443921	-9.9775752415454	2.04634777094652	-4.87579647174555	1.08370300263342e-06	1.04793415506184e-05
AT5G59230	42.3610601010093	-4.82415422357203	0.99130187696351	-4.86648349577331	1.13601405427451e-06	1.0958294690009e-05
AT5G01760	78.3349828185736	-2.26213859349003	0.465809867056857	-4.85635610894844	1.19565593358824e-06	1.14727651127544e-05
AT5G64630	145.701084642099	-2.00540128700891	0.413810152060819	-4.84618677676659	1.25857036308379e-06	1.20471170422631e-05
AT3G47140	53.6415698485028	-6.03193669759743	1.24533180265638	-4.84363820528062	1.27482973970321e-06	1.21781008225467e-05
AT3G03260	256.791421431923	-6.18850105049615	1.2787790242216	-4.83938267150036	1.30243053748009e-06	1.24166795151781e-05
AT1G48605	44.42044061793	-3.00590996367832	0.621406669995534	-4.83726697639071	1.31636567109553e-06	1.25242790992803e-05
AT5G44020	944.471492106723	-2.76453351776214	0.571831976450357	-4.8345206837207	1.3346682789343e-06	1.26714682667289e-05
AT5G52170	47.2680415153319	-2.69560542040007	0.557739024070999	-4.83309451923329	1.34426922652406e-06	1.27538352017289e-05
AT1G34580	683.572241592274	-3.98336960181711	0.824829778476637	-4.82932322008781	1.36997877390811e-06	1.29769263427522e-05
AT1G61255	67.5225873801233	-4.06169334813616	0.842734253777471	-4.81966091912134	1.43802421996644e-06	1.35725375779108e-05
AT3G28990	120.167055525576	-7.66231872892162	1.59272557748269	-4.81082167402119	1.50311080998659e-06	1.41079987616168e-05
AT2G30690	35.3218577197413	-3.57754567069855	0.744347555858095	-4.80628389593394	1.53761517115524e-06	1.43861636294512e-05
AT5G41820	32.9728438091077	-5.34062109302304	1.11270042009825	-4.79969360715389	1.58908551718546e-06	1.48091245103728e-05
AT2G19920	40.2479591980833	-3.77623664721211	0.787773873574949	-4.79355405641393	1.6385228195648e-06	1.52338163676644e-05
AT4G27660	33.9545187414714	-2.8713261491361	0.599475687703352	-4.78972910500578	1.67006620256165e-06	1.5478390916176e-05
AT1G59500	25.0963893018961	-7.7894674838549	1.62748092952574	-4.78621121915376	1.69959191740146e-06	1.57089334257712e-05
AT4G28703	56.6712477473832	-2.04051653392413	0.426494541447707	-4.7843907380332	1.71506760607024e-06	1.5833402346864e-05
AT3G59790	196.226559387077	-8.69900744315678	1.81880569125164	-4.78281296622202	1.72858952158766e-06	1.59426481343318e-05
AT2G37720	58.7840358828158	-6.44215257021192	1.35031135302531	-4.77086455340732	1.83436864398183e-06	1.67905450443912e-05
AT2G23530	85.3100213165744	-2.35611301146671	0.493924262534027	-4.77019087780566	1.84051430118751e-06	1.68277780681248e-05
AT3G05780	45.8582928894111	-5.7554647700379	1.2067644529525	-4.76933568597953	1.84834435598456e-06	1.68857826926364e-05
AT5G25290	50.9931267507005	-5.25922097325382	1.10301572348232	-4.76803808077188	1.86028626348541e-06	1.69621088035425e-05
AT5G64060	37.4124908059778	-2.93061834890493	0.614654214099526	-4.76791386389225	1.86143331594222e-06	1.6966024629461e-05
AT1G64870	27.6857797282485	-8.21934291999106	1.72494875644606	-4.76497802573887	1.88874232137729e-06	1.7168602346914e-05
AT2G47430	75.9253810840134	-5.69026714210119	1.19550900493296	-4.75970245194454	1.93878566591673e-06	1.75694555382404e-05
AT3G42725	50.9458502868838	-4.4200868743894	0.929215988486352	-4.75679167078206	1.96693970370262e-06	1.77768942716518e-05
AT1G29270	42.384603020128	-7.47415394213429	1.57273172667432	-4.7523387589688	2.01077108753627e-06	1.81383673493399e-05
AT1G50400	43.5230865782414	-3.89182410318603	0.819006156947149	-4.75188625894197	2.01527733736489e-06	1.81720831759413e-05
AT3G10185	102.241392253119	-3.10675893838916	0.653873006633183	-4.75131853872662	2.0209447362189e-06	1.8216239572407e-05
AT5G39440	49.2226019267193	-7.9635279865505	1.67647298897324	-4.7501677861376	2.03247939432294e-06	1.83062515504675e-05
AT4G13060	25.9130317298129	-7.2524038115198	1.52715480862375	-4.74896439481179	2.04460931468988e-06	1.83899627756493e-05
AT5G19315	39.6415742675722	-7.35303650084717	1.54867723079758	-4.74794641170021	2.05492462372191e-06	1.84591880238059e-05
AT4G19905	62.8253915690619	-9.71769761693029	2.04855347565304	-4.74368754949512	2.09862462367134e-06	1.88231342858352e-05
AT1G59850	38.7784539236819	-2.20533619215935	0.465665020529578	-4.73588544325561	2.18100764480853e-06	1.95068030150246e-05
AT2G15327	21.6158128841396	-7.38842069396151	1.56061563570433	-4.73429877602565	2.19813725478305e-06	1.96337586380188e-05
AT3G17560	30.4759550487133	-7.48890348627899	1.58277651820018	-4.73149771945999	2.22869322162424e-06	1.9869153031245e-05
AT2G21750	74.0682044977773	-5.22838557605818	1.10648490166749	-4.72522089382234	2.29865351055122e-06	2.04013958944515e-05
AT1G64585	48.3818234741076	-2.33743646730191	0.494681288965808	-4.72513620272278	2.29961172688379e-06	2.04013958944515e-05
AT4G10660	37.959633191495	-3.92883975211955	0.833142810224484	-4.71568583909517	2.4089789803317e-06	2.13476349445211e-05
AT3G60010	53.4262538726832	-7.42490832521388	1.57577554210689	-4.71190732868363	2.45408982033089e-06	2.16823787825423e-05
AT1G67180	61.1801463121163	-2.91938282482928	0.620124524916763	-4.70773644248489	2.50482664608614e-06	2.20893757528589e-05
AT4G19630	26.7341971830212	-7.23106064346052	1.5401997049008	-4.69488509863482	2.66756623697612e-06	2.33763041292908e-05
AT3G28210	78.0952133394368	-3.07719501017514	0.655462387478711	-4.69469350028126	2.67006761539564e-06	2.33895548835862e-05
AT4G11550	56.8766964340453	-2.04872328056621	0.436879315250239	-4.68944902871571	2.73941659274762e-06	2.39615340371187e-05
AT2G23550	10611.7644239046	-5.68450136134335	1.21411583832727	-4.6820090652759	2.84076915169412e-06	2.47564707163671e-05
AT1G07270	31.1238429453983	-4.17039755470981	0.891017509752609	-4.68048888945821	2.8619162187578e-06	2.49132125037153e-05
AT5G48953	20.8278016516815	-7.17680206833821	1.53377091626591	-4.67918774063777	2.88013631063461e-06	2.50625921208444e-05
AT3G48720	128.952556918578	-2.42878322936119	0.519183828068772	-4.6780795125989	2.89574263666242e-06	2.51798614044169e-05
AT1G10000	54.735879110411	-2.40581927027935	0.514338373932292	-4.67750296732876	2.90389373460995e-06	2.52394250930353e-05
AT1G80200	70.0323324174534	-2.583065362098	0.552300411856329	-4.67692094129731	2.91214464514822e-06	2.52852867591771e-05
AT5G41510	29.3750249553047	-7.44537386893698	1.5920960338301	-4.67646028300547	2.91869096544923e-06	2.53328232364597e-05
AT3G17530	37.4866741504855	-4.09267263486564	0.877513446833746	-4.66394292831964	3.10207446781447e-06	2.67672797965465e-05
AT3G63470	40.29839534954	-3.32826870903804	0.713662829265822	-4.6636430714235	3.10660023351873e-06	2.67965521054664e-05
AT1G44830	38.6914633179429	-4.3345510395423	0.930328543371498	-4.65916161599637	3.17499857055685e-06	2.73466270323044e-05
AT2G35000	67.8036707735111	-2.19172035679166	0.470460726622849	-4.65866805190028	3.18261930807806e-06	2.73923073538004e-05
AT3G46240	36.2012490632205	-7.3090328935058	1.56986098983931	-4.65584719972814	3.22651169105376e-06	2.77297040754577e-05
AT5G46960	236.462577450059	-7.51904822431317	1.61848328230929	-4.64573734341254	3.38863926263863e-06	2.89024524121808e-05
AT3G01323	34.7238102704895	-6.09496899101522	1.31201298305683	-4.64550966318542	3.3923789321271e-06	2.89134877765974e-05
AT1G57570	30.2214151326679	-7.20501300010245	1.55395660652953	-4.63655997202746	3.54255444354113e-06	3.00199885807614e-05
AT5G14070	154.342934971944	-2.02398815774065	0.437295480817506	-4.62842230602722	3.68462047907832e-06	3.10461446852632e-05
AT1G69520	157.397300588191	-3.86587391069235	0.835337525124676	-4.62791840952597	3.69359468635177e-06	3.11106730208104e-05
AT2G24255	32.1024079696851	-5.29286098679164	1.14399490355568	-4.62664734811386	3.71632500071399e-06	3.12798405097475e-05
AT4G37240	276.757124352486	-2.50100609882081	0.540578227581407	-4.62653871579424	3.71827387391578e-06	3.12851064772209e-05
AT5G46025	24.6728172460619	-7.19856358974809	1.55673383309015	-4.62414539771311	3.76145960851933e-06	3.16259564453139e-05
AT2G32275	46.5269603445145	-7.91046968125706	1.7109086572628	-4.62354880704891	3.77229929896666e-06	3.17058202365691e-05
AT4G37610	137.468285078609	-2.53404805735841	0.548198568860348	-4.6225003152169	3.79142235775369e-06	3.18100066729491e-05
AT2G21220	125.826541541098	-3.90081119017649	0.844589778986811	-4.61858678287107	3.86362388700852e-06	3.23813043461689e-05
AT5G52620	31.7291079915623	-7.19238730309248	1.55804662298999	-4.61628503086117	3.90670294952297e-06	3.26959921541846e-05
AT1G29450	140.166899081541	-3.43793868246064	0.745061090642026	-4.61430441831037	3.94413981744143e-06	3.29859560324612e-05
AT5G61260	117.891015535271	-2.38238429969981	0.516408008016647	-4.61337597929544	3.96180699710995e-06	3.31219953439429e-05
AT5G22600	42.0030825956363	-2.74714842978441	0.596334037376263	-4.60672753457316	4.09055420527406e-06	3.40179293265193e-05
AT1G23580	46.3827197163388	-5.10033271533738	1.10760658886923	-4.60482337916062	4.12816071012398e-06	3.43065390753819e-05
AT2G24880	31.2618779433657	-7.89710711554659	1.71689318433661	-4.59964963900648	4.23202105211108e-06	3.50833358117329e-05
AT1G65450	20.7408343381433	-8.42010412484311	1.830943364844	-4.59877912474946	4.24974049020616e-06	3.51932099509437e-05
AT3G24780	55.107948314455	-4.64285804456347	1.01100087486562	-4.59233830552381	4.38307082510685e-06	3.61832903344977e-05
AT5G15180	1166.26743838186	-5.72653543521841	1.24748715031329	-4.59045644981616	4.4227773526973e-06	3.64983333158193e-05
AT4G17660	428.398509800753	-2.37628458561969	0.518746793855149	-4.58081787447775	4.63161057429936e-06	3.80755107121557e-05
AT5G44820	43.363376356078	-5.38970590635241	1.17698362196448	-4.57925310579644	4.66639245923763e-06	3.83214716616031e-05
AT1G44130	47.1496844719887	-6.71994863377726	1.4683589476086	-4.57650266286829	4.72813693421279e-06	3.8774658874642e-05
AT3G61090	75.7346419707874	-2.41611273776555	0.528199732488232	-4.57424074484813	4.77950021190933e-06	3.91687083224167e-05
AT1G61720	880.240187415019	-3.80198691287546	0.831725340267132	-4.57120485430244	4.84927932719478e-06	3.96776780055135e-05
AT1G29460	250.151290854425	-2.33987272193891	0.511915127771153	-4.57082159717876	4.85815744164935e-06	3.97306870954395e-05
AT1G06080	439.258088019781	-2.05877976820441	0.450580547678233	-4.56917143630137	4.89656138572215e-06	4.00170759912301e-05
AT5G05120	33.3985808278398	-7.9122052274409	1.73326346582866	-4.56491778857066	4.99690122672455e-06	4.07750541796449e-05
AT4G35520	59.7542946796188	-2.37782602364674	0.521004720998803	-4.56392414081831	5.02062263968748e-06	4.09460438324012e-05
AT3G49520	29.532845481935	-7.73191761513848	1.69573084685528	-4.55963729708479	5.12420462685358e-06	4.16328419218898e-05
AT1G63206	22.5266437957105	-7.01862701178183	1.53972259223055	-4.55837112944751	5.15518814989801e-06	4.1870186680879e-05
AT1G28290	1605.9298999517	-3.58863173285883	0.787451158763475	-4.5572753216771	5.18214764877175e-06	4.20602529556851e-05
AT4G28430	32.6369744259804	-4.18020710001538	0.917671720343431	-4.55523147041185	5.23279242259741e-06	4.23985302424505e-05
AT3G61510	16.6234153603966	-7.38616548380946	1.62190333374641	-4.55401091429308	5.26326234108919e-06	4.25579040801545e-05
AT3G18280	57.0235945989908	-2.87622931597383	0.631640016516536	-4.55358945089657	5.27382314025047e-06	4.26141491814566e-05
AT4G18550	114.873967879916	-2.0981108348584	0.46078150593303	-4.55337466422392	5.27921294874924e-06	4.2643126664598e-05
AT5G36910	37.215099186217	-5.42523979467616	1.19314199873327	-4.54701938280272	5.44109889893235e-06	4.38459104524395e-05
AT2G20463	13.765308312177	-7.25891259339456	1.59757800379279	-4.54369838352884	5.52757345969116e-06	4.44972486576364e-05
AT5G07850	65.7094174395877	-9.68685765312617	2.13236342065986	-4.54277988417591	5.55172129892177e-06	4.46612271760488e-05
AT1G59453	30.6436088136539	-5.37634194179415	1.18429574565001	-4.53969539411232	5.63355537091011e-06	4.51811905137136e-05
AT5G45770	1698.39097325693	-7.55291255794519	1.66381206763344	-4.53952264493924	5.63817253000539e-06	4.52028867843057e-05
AT1G24060	51.0353862842362	-4.94120399411353	1.089499107538	-4.53529879916968	5.75219913165793e-06	4.59767559397527e-05
AT3G17580	43.2505610207841	-3.28657416849689	0.726202547249637	-4.52569903664508	6.01961962909328e-06	4.78071437321641e-05
AT4G31370	1252.20223164934	-7.63167333274432	1.68774861772174	-4.52180689269128	6.1313983487042e-06	4.86295374566969e-05
AT2G05060	44.8924641949369	-5.33515999230928	1.18041158475225	-4.51974553725601	6.19140033091238e-06	4.89412497571921e-05
AT5G55080	27.6997841511235	-7.59702844961396	1.68318073993357	-4.513495353989	6.37678471907315e-06	5.02052351358796e-05
AT4G29550	38.2966600447428	-3.52033256513569	0.780880618258039	-4.508157178992	6.53931254242401e-06	5.1228948456107e-05
AT2G24840	17.2081933517861	-7.0401985249254	1.56274548087057	-4.5050192824768	6.63669158923855e-06	5.19229977645159e-05
AT3G51300	307.970083031793	-2.52896832668567	0.56207218490526	-4.49936573024324	6.81565121884602e-06	5.31472433269051e-05
AT1G02580	140.403708910079	-2.12134462166071	0.472283189997343	-4.49167928605006	7.06637791003647e-06	5.48671175458102e-05
AT5G27910	33.4983959245557	-4.1638894570918	0.927263068052602	-4.4905157991859	7.10509043273717e-06	5.51314910079438e-05
AT4G16807	45.8137301064016	-6.70309130430952	1.49350259637086	-4.4881684977299	7.18381013664775e-06	5.56874829707419e-05
AT5G08505	29.8724739615842	-7.74495168198729	1.72805224591167	-4.48189671366173	7.39825499877143e-06	5.7218496217191e-05
AT1G53060	34.2098071526948	-4.26552131180371	0.952419587428683	-4.47861569428623	7.51286488788202e-06	5.79532347615643e-05
AT3G11920	157.940801504315	-3.0410312043182	0.67944672624435	-4.47574634898536	7.61448430944957e-06	5.85929795838494e-05
AT3G48900	48.4842555062697	-3.24330250787149	0.724734852558777	-4.4751573577848	7.63550570593619e-06	5.87268254409399e-05
AT1G67160	21.7202815830827	-6.85483602579041	1.53221352298413	-4.47381250913384	7.68371223204823e-06	5.90783766836801e-05
AT1G66320	114.701331021126	-6.78287565769632	1.51750274410839	-4.46976170819488	7.83067905178939e-06	5.99894307383297e-05
AT5G23260	32.7452204102921	-3.29180093085854	0.736886755975188	-4.46717342137898	7.92598760020928e-06	6.05865259721138e-05
AT3G23530	34.4286360503823	-3.29232358087253	0.737618495143681	-4.46345041854085	8.06502673365752e-06	6.15896082247625e-05
AT5G62830	23.7385268378103	-7.00123713208404	1.56932861355547	-4.46129451257632	8.14660394039322e-06	6.20922491820493e-05
AT5G03350	72.054275849692	-3.5877493998356	0.804713129399319	-4.45842035970469	8.25658624761969e-06	6.28292464282177e-05
AT5G10440	77.7335295794453	-2.74189413672908	0.616541448140877	-4.44721785533966	8.69896039332426e-06	6.58563946779908e-05
AT4G38840	204.823379068566	-2.1577118774253	0.485205479451266	-4.44700641028524	8.70752403881988e-06	6.58790370719419e-05
AT5G43080	68.4905679312768	-2.27949217135939	0.513230528009681	-4.441458656404	8.9351115857937e-06	6.73852769451102e-05
AT5G39320	497.046597691676	-2.72017670845056	0.612931146449918	-4.43798087959106	9.08066833921952e-06	6.82652596324856e-05
AT1G51910	41.882561710291	-6.08013789378051	1.37012909492891	-4.4376386986337	9.09511157030185e-06	6.8352105167402e-05
AT1G24540	32.8979693300679	-9.30783299917245	2.0978353945898	-4.43687480112921	9.12743441583605e-06	6.8551439610423e-05
AT2G22470	452.061254589071	-2.65906537367516	0.599943334104827	-4.43219421321306	9.32789383354008e-06	6.97468038919634e-05
AT3G15490	21.1165389471112	-7.80883109857666	1.7630941601887	-4.42904938085718	9.46493518450461e-06	7.06820791431594e-05
AT5G58280	19.1342175988234	-6.91413582846896	1.56299918705543	-4.4236336689942	9.70545358890595e-06	7.22500123433575e-05
AT3G61175	20.9385111555825	-7.16267716895281	1.62062042184559	-4.41971301385666	9.88320611580107e-06	7.34576052171911e-05
AT3G29255	64.4282786133413	-3.18378386688779	0.72044011709539	-4.419220683773	9.90574562858846e-06	7.36019936821864e-05
AT1G09540	1002.04449109288	-2.02241823133559	0.458822084358466	-4.40784848916629	1.04402534235104e-05	7.71371599037679e-05
AT4G21050	79.6887640292112	-3.8904257553435	0.882878614714798	-4.40652394395151	1.05042701592275e-05	7.75616675123721e-05
AT5G37420	67.5329410838236	-2.14226837645879	0.486220861183019	-4.40595734877862	1.05317686445435e-05	7.77161691831907e-05
AT1G18350	85.7229552961492	-3.51561679175195	0.798291532629391	-4.4039259444132	1.06309246352903e-05	7.83744780642869e-05
AT5G56410	26.3136499034633	-7.12060567075508	1.61937785017017	-4.39712428449408	1.09694539368101e-05	8.06689889356145e-05
AT5G18080	52.6294653174685	-3.64298179866541	0.829246532088991	-4.39312274178369	1.11734000978616e-05	8.1990285075649e-05
AT4G30880	4595.10699668111	-4.35957082761875	0.993534601901103	-4.38794061049995	1.1442901036315e-05	8.38377778746808e-05
AT1G24570	26.3925978910259	-4.33086692232811	0.987425096300064	-4.38602071038716	1.15443134503552e-05	8.44760764180587e-05
AT2G24696	18.1317901783376	-7.46816678286068	1.70304315838695	-4.3851893864711	1.15884910621629e-05	8.47206846576121e-05
AT2G38255	47.9754405518088	-4.23666829868248	0.967286901114822	-4.379950037367	1.18706522974495e-05	8.65693498669339e-05
AT1G71760	40.0171448550462	-2.92215718178755	0.668060084303992	-4.3740933644194	1.21938186964646e-05	8.85709540523849e-05
AT1G51000	136.191922409274	-2.02177077289627	0.462419218836812	-4.37215991580521	1.23023359282034e-05	8.92768963629565e-05
AT3G13280	28.697483577429	-6.9190395023884	1.58287577801913	-4.37118288021764	1.23575231985682e-05	8.95674190630744e-05
AT4G26030	40.683246914929	-5.73222972127549	1.31240181005491	-4.36773987764895	1.25538883023781e-05	9.08792348846065e-05
AT5G58630	26.192028438185	-4.09865109227333	0.939252338601795	-4.36373796883459	1.27858714047687e-05	9.23324244419504e-05
AT1G67035	47.6142274855927	-2.20290412582614	0.505254634107412	-4.35998796867605	1.30069595281721e-05	9.37286022933776e-05
AT2G27535	37.5213269992608	-7.30780047015156	1.68113818397271	-4.34693622441102	1.38052338481437e-05	9.88782623058656e-05
AT2G43660	88.019404079255	-2.28592082113649	0.527302790566401	-4.33511990080893	1.45680695134997e-05	0.000103901317498544
AT1G73610	53.6073527852522	-9.11096123837909	2.10282723073714	-4.33271982843082	1.4727848523247e-05	0.000104945907967188
AT5G02220	27.2090314737511	-6.96273002537608	1.60708258998434	-4.33252781703268	1.47407031537202e-05	0.000105005858590963
AT5G58080	54.6398135779142	-2.31025095816406	0.533265971098953	-4.33226773012179	1.47581323124024e-05	0.000105098350078955
AT4G13610	30.3398024270614	-7.15868395003756	1.65373253972989	-4.32880394988588	1.49921316526831e-05	0.000106572149327838
AT4G29030	32.9287510840415	-4.25984478232946	0.984199851278033	-4.32823148347141	1.50311442821326e-05	0.000106817356255624
AT3G03726	42.9135982548175	-4.99340276197086	1.15392789472575	-4.32730917139119	1.50942019833361e-05	0.000107168834081686
AT1G49570	113.422056900865	-6.34616747429266	1.46826773741956	-4.32221407074291	1.54471201599919e-05	0.000109510123521046
AT1G45110	52.7543913645688	-2.1467011457242	0.496714670756072	-4.32179935909001	1.54761892815973e-05	0.0001096833163024
AT5G39230	19.4408677232614	-7.03604229678082	1.62811806222649	-4.32157990260169	1.54915931290242e-05	0.000109759585360958
AT5G06520	35.5112184743492	-4.90632230007128	1.1353557322931	-4.32139651082035	1.55044767722103e-05	0.000109775538016501
AT1G70030	22.5944214024981	-6.94846335635164	1.60793825913533	-4.32134960212228	1.55077738432141e-05	0.000109775538016501
AT3G61490	486.826053157082	-2.11189261813991	0.488808998342666	-4.32048637668372	1.55685668172067e-05	0.000110172889930925
AT2G36430	124.437227776326	-2.13183614942384	0.493468089758243	-4.32010943294886	1.55951844256853e-05	0.000110262244430765
AT2G28630	1032.81842331198	-2.27763495249799	0.527761496026254	-4.31565199365111	1.59132511983621e-05	0.000112108495041725
AT3G21300	61.5737303427368	-2.47816192251822	0.574537131692976	-4.31331899335362	1.60821814274175e-05	0.000113123422582683
AT5G42797	19.5451213455513	-6.83000217245566	1.58347926159101	-4.31328804748172	1.60844336328043e-05	0.000113123422582683
AT2G07777	36.3800639049961	-6.59144415653764	1.52868107172649	-4.3118504431361	1.61893928694408e-05	0.000113715334406473
AT2G41240	38.418467237072	-5.42694728777659	1.2598102895137	-4.30774961353226	1.64923928293431e-05	0.000115670567704353
AT2G43050	5132.49428192615	-6.81722624173273	1.58257256622979	-4.30768635018969	1.64971092627449e-05	0.000115670567704353
AT1G72200	434.468081333978	-2.16672928555355	0.50480580272806	-4.29220360353261	1.76908615024673e-05	0.000123127771122412
AT3G28230	34.9759913827727	-4.87346201913689	1.13571791575375	-4.2910849177742	1.77802301078132e-05	0.000123710069272301
AT4G31680	29.5105810367557	-7.05841758049332	1.64538754954658	-4.28982070664046	1.78817420060527e-05	0.000124236857551896
AT2G02490	386.384317201323	-8.38669060804067	1.95731418413651	-4.28479529551896	1.82907520907518e-05	0.000126780490085501
AT4G36540	97.089665131279	-2.35958133333983	0.550950137831263	-4.28274932941843	1.84598097300572e-05	0.000127839859826521
AT5G59105	41.6559639909039	-6.39782202025426	1.49499940018996	-4.27948132918404	1.8732935103582e-05	0.000129579515697481
AT2G37950	98.485494954199	-4.01911011054805	0.940150556717305	-4.27496434675469	1.91167884126255e-05	0.000131674262229621
AT2G31480	24.3909660445321	-6.61311168843028	1.54819060120205	-4.27151003454982	1.94153789241585e-05	0.000133557696800663
AT5G08260	3352.77076441762	-2.32057385626065	0.543309920613289	-4.27117887639744	1.94442363784193e-05	0.000133717300958396
AT5G02890	600.881026586857	-2.5284228292997	0.592723454501992	-4.26577151637113	1.99212575748016e-05	0.000136719388342826
AT2G19060	32.9294992321196	-6.55118028996103	1.53605779516079	-4.26493085781013	1.99964115975129e-05	0.000137155543777197
AT1G20735	597.089485295571	-3.73477136618643	0.875973363107706	-4.26356727667668	2.01188887997166e-05	0.000137915595213598
AT5G01420	29.1345095588102	-3.34277877726005	0.784227740989282	-4.2625102410216	2.02143231628129e-05	0.00013844937501112
AT5G43525	33.0156418257863	-6.93325938112594	1.62672956972356	-4.26208480510017	2.02528551336865e-05	0.000138673111475746
AT4G17380	19.9267125341859	-3.28218034125052	0.770577673631738	-4.25937637899834	2.04998035690915e-05	0.000140201578184562
AT2G22030	24.3146175649182	-6.88773469907543	1.61710469052301	-4.25930042714042	2.05067698521519e-05	0.000140208663856109
AT3G45093	232.069906317357	-2.37863562723009	0.55863961982359	-4.25790714232054	2.06349621716878e-05	0.000141044351149238
AT1G17000	18.7884969021977	-6.52382467804311	1.53262152187811	-4.25664430840608	2.07518109231788e-05	0.000141720122951102
AT2G21465	66.2185222355503	-9.87674112329863	2.32039824873843	-4.25648533766498	2.07665648912011e-05	0.000141779928883242
AT2G31250	14.1318813003807	-6.50116268705489	1.52851160112641	-4.2532635553855	2.10677373441914e-05	0.00014350461366428
AT2G42260	41.5768829575835	-6.23966690177342	1.46851788776804	-4.24895532682747	2.14769739471973e-05	0.000146039716719467
AT1G47800	22.4263533744216	-7.13764570306401	1.68091936081591	-4.2462749073218	2.17353924901325e-05	0.000147457642652569
AT3G22720	20.6695958744014	-6.61332828211296	1.55774700854994	-4.24544437948825	2.18160622516497e-05	0.000147962466958047
AT1G49840	652.993519337383	-2.25281352342235	0.531334979000188	-4.23991194342497	2.23607486055736e-05	0.000151179633766536
AT5G14980	521.494808523752	-2.54686172215398	0.600770471302918	-4.23932573888074	2.24192148161572e-05	0.000151531588307149
AT4G15040	21.7962411411535	-6.04165136390792	1.42526720818653	-4.23896047646754	2.24557184901388e-05	0.000151691586360672
AT4G01950	76.4262158828785	-2.88639118917244	0.681227684073389	-4.23704329206546	2.26482480057468e-05	0.000152817502168913
AT3G55646	44.7979900552837	-2.916385295903	0.688747409230674	-4.23433214675985	2.29231928010443e-05	0.000154419203450574
AT2G07140	59.7675008076542	-2.01058370373503	0.475215410297259	-4.2308891087462	2.32769410228761e-05	0.000156479020928024
AT5G52480	29.6816104817129	-3.3557274286806	0.794855620710484	-4.22180750974758	2.42351035470968e-05	0.000162320270018133
AT2G23580	5069.4161847343	-3.95471373288851	0.936952740816129	-4.22082519278803	2.43409641074254e-05	0.00016289086170163
AT3G17320	25.1772086278546	-6.43925870400774	1.52730737117779	-4.21608565867267	2.48579371228877e-05	0.000165976727669518
AT5G38610	38.7330573564696	-3.79863102274122	0.901632710471984	-4.2130581317893	2.5193618877849e-05	0.000168073569731655
AT1G01530	18.982226191991	-7.85943254963694	1.86555018557651	-4.21293011059263	2.52079080213669e-05	0.000168121458208513
AT3G48205	36.8856293738482	-6.93946872018961	1.64733494187718	-4.21254266134967	2.52512003285723e-05	0.000168315232412866
AT1G47765	15.5664381432099	-6.67999336196055	1.58676395166184	-4.20982172866009	2.55572267215368e-05	0.000170067411026539
AT5G49180	1372.32165441076	-3.48970988975799	0.829167591222598	-4.20869065156352	2.56854754566092e-05	0.000170776629983299
AT3G29380	34.0859927829222	-2.60867643121682	0.621208909595354	-4.19935450204033	2.67676965303478e-05	0.00017702619554322
AT5G39860	120.93444051629	-2.10540950185302	0.501420763487339	-4.19888775089823	2.68229234875559e-05	0.000177341828863614
AT5G10880	14.6770679474657	-6.6609222845218	1.58919294782747	-4.19138676246186	2.77254559162755e-05	0.000182746850913995
AT4G22050	17.1451956690245	-6.84072161471544	1.63468998241193	-4.18472107146713	2.85516466365069e-05	0.000187512939285259
AT3G22540	149.35208810542	-2.24641653294795	0.537103275362601	-4.18246664280977	2.88363336826159e-05	0.00018906750894567
AT1G66850	15.4555091103607	-6.88353386951585	1.64628051274219	-4.18126425978888	2.89892707191066e-05	0.000189964891244966
AT1G70830	13380.8860942826	-5.48062510858126	1.3108149695743	-4.18108217848713	2.9012497651982e-05	0.000190011767863105
AT5G09210	64.7162562377189	-2.35478508824924	0.563843451233713	-4.1763100787938	2.96275888539434e-05	0.000193450727222807
AT3G10590	62.0299579474443	-3.37900441280537	0.809602039398872	-4.17366094496782	2.99743737619314e-05	0.000195352142974517
AT2G37960	36.6673908449486	-4.56845908070357	1.09459727125143	-4.17364376898231	2.99766347211246e-05	0.000195352142974517
AT2G36190	42.060636292703	-3.20647976128186	0.768885626754011	-4.17029483932297	3.04205810722414e-05	0.000198136032587053
AT4G33840	37.2691353228762	-6.50431783611133	1.56112995127261	-4.16641665916992	3.09424939389926e-05	0.000201313534452284
AT1G77210	501.776148293437	-2.46805193850446	0.592741424676463	-4.16379189264796	3.13005426465035e-05	0.000203363212363639
AT5G62627	29.5782032709817	-5.8178298736154	1.40348413852631	-4.14527653994312	3.39403848915856e-05	0.000218794287205532
AT3G22700	15.7807294591068	-6.30193939973446	1.52394155531482	-4.13528942613064	3.54507555100575e-05	0.000227823379321633
AT1G31173	83.8222954550803	-2.40613518699158	0.582889344341749	-4.12794505569286	3.66019540680286e-05	0.000234012979997404
AT4G34780	36.6357632816046	-4.74737745036638	1.15107641407051	-4.12429391510021	3.71873782678521e-05	0.000237306662452585
AT3G08810	38.8582605459264	-2.59086005180825	0.628235652337423	-4.12402582083436	3.72307130381908e-05	0.000237519090221788
AT5G51190	78.055443280184	-2.59998956022154	0.630557040494406	-4.12332175084898	3.73447473373741e-05	0.000238118085571072
AT3G59190	40.812592560693	-2.47466572404017	0.60037063957866	-4.12189664334167	3.75765796958135e-05	0.000239402606776642
AT5G25102	16.5164660855639	-6.49452995382623	1.57763471329991	-4.1166246527637	3.84461433722409e-05	0.00024428437725071
AT4G14670	36.6470754380649	-6.50105070685998	1.58053760435158	-4.11318951789639	3.90229765276732e-05	0.000247417600977146
AT2G24970	31.5312915336889	-3.54334132666081	0.862435478363725	-4.108529177607	3.98186904869656e-05	0.000251989641109028
AT3G46080	64.5283320381912	-2.69246304987822	0.655837048354597	-4.10538419052909	4.03643465867677e-05	0.00025496506715227
AT2G43440	48.0385070151907	-2.57679621391148	0.62786505113967	-4.10406059269297	4.05961062889291e-05	0.000256086910616102
AT4G38410	212.357359747435	-2.4799712411869	0.604398358075177	-4.10320644993949	4.0746334975112e-05	0.000256966017022292
AT4G14120	30.1809775363713	-4.71260077378027	1.15027161511414	-4.09694607070057	4.1863638079999e-05	0.000263471236903228
AT3G28520	30.1846783953259	-6.17337831763867	1.50683123916393	-4.09692748410499	4.18669981409055e-05	0.000263471236903228
AT4G28920	14.0760862790992	-6.79710239868653	1.66029932596234	-4.09390179975338	4.24174018221175e-05	0.000266438531158428
AT1G22890	56.9543692200389	-4.92166135183966	1.20530604956041	-4.08332917074022	4.43950677517878e-05	0.00027746037188885
AT5G58500	587.007714493332	-2.52351492067403	0.618165747703361	-4.08226261330316	4.45993586425312e-05	0.000278663487416852
AT5G17220	125.592461377039	-3.32862133820808	0.816004176942407	-4.07917193595813	4.5196401542322e-05	0.000281872466806943
AT3G32280	19.2394587651854	-6.74016380080335	1.65423201499145	-4.07449725293716	4.61138575497129e-05	0.000286762213058354
AT1G60400	17.5285172709891	-6.87363752088313	1.68727263208308	-4.07381557087016	4.62491112621115e-05	0.000287376540754297
AT5G09730	458.22252455992	-2.34941092187553	0.577397477361241	-4.06896637756811	4.72221604129648e-05	0.000292807117399351
AT1G28370	254.680512657978	-2.23221925550129	0.54881246652754	-4.06736251751905	4.75482438010395e-05	0.000294288777012559
AT5G15660	18.1888341520486	-6.50244546496541	1.60082426610441	-4.0619358430823	4.86674537075535e-05	0.000299803180825348
AT3G62440	15.6894513600304	-6.3605751863857	1.56702839915852	-4.05900441230119	4.9282382543211e-05	0.00030311742207834
AT2G05350	35.375777458273	-4.72875194304035	1.16569411321888	-4.05659760087719	4.97927603476898e-05	0.000305899671850734
AT5G54360	16.8297139879899	-6.43962684950882	1.58877125581035	-4.05321208195215	5.05191649329602e-05	0.000309677110840025
AT5G24355	314.826415350068	-4.20955025807029	1.03866376871962	-4.05285173589858	5.0597070312858e-05	0.000310074269934396
AT5G19190	56.5653411254319	-3.32335887836863	0.820094508904239	-4.05240962143388	5.06928092575808e-05	0.000310580484394139
AT5G06030	16.8005774655441	-7.13316213999106	1.76120322604366	-4.05016413467223	5.11817210440029e-05	0.000313170142506046
AT4G12960	2475.85615852226	-7.36229446042102	1.81792392301025	-4.04983639151962	5.12534534893121e-05	0.000313527917425047
AT1G55200	57.9182138890658	-2.46179858831284	0.60841625014001	-4.04624069088609	5.20467192842946e-05	0.000317558860397052
AT4G33610	658.407070251273	-3.41626088908529	0.844379869223152	-4.0458814967111	5.21265989993409e-05	0.000317964184763008
AT2G03955	13.2769498109114	-7.42509443636164	1.83549089018894	-4.04529081350948	5.22582112778592e-05	0.000318602601661275
AT5G44950	23.4784365826081	-7.04896344498331	1.74280719576497	-4.04460313344605	5.24118324922341e-05	0.000319456807325056
AT5G24790	81.468854685312	-4.42683672386339	1.09464747161805	-4.04407522845675	5.25300517151731e-05	0.000320094848634494
AT5G08030	158.503786711232	-2.34598233887013	0.580120599436824	-4.04395627589779	5.25567248529433e-05	0.000320174863617145
AT1G59077	12.4960170219184	-6.49165598921868	1.60575364358399	-4.04274716433431	5.28285772928786e-05	0.000321748081642331
AT3G58120	63.7843387566149	-2.73994443098755	0.677779043160521	-4.04253341651143	5.28767739960166e-05	0.000321958683385995
AT4G25433	37.5712317793563	-3.29832957021924	0.816224565869571	-4.04095846674908	5.32331865918477e-05	0.000323795274142283
AT1G58766	12.5532533147034	-6.49166517179766	1.60740364047055	-4.03860300446829	5.37704806595653e-05	0.000326727184331561
AT5G46874	24.0978905686791	-4.84080845427893	1.20116005361537	-4.03011109111445	5.57504983347137e-05	0.000336939936637943
AT4G00893	27.7003986820849	-3.85511176184577	0.956704589367672	-4.02957381483221	5.58780678540905e-05	0.000337624625165924
AT5G39160	225916.925988754	-3.93966477522612	0.97835659943044	-4.02681882814471	5.65365608132357e-05	0.000341080353995236
AT5G48290	250.916460904448	-2.89313352622065	0.718613763660322	-4.02599236547353	5.67355296265767e-05	0.000342166575907081
AT2G12170	32.2479444725481	-2.48776065822284	0.619132311165446	-4.0181405708578	5.86592013086492e-05	0.000351642874376367
AT4G29620	26.4741899045393	-7.3260516658493	1.82355210383883	-4.0174622103898	5.8828265592398e-05	0.000352245948680489
AT1G29510	32.9455887037257	-5.86144256993718	1.4597189196916	-4.01545975109753	5.93300238272982e-05	0.000354764732763989
AT1G66170	15.7083909108285	-6.27844105954954	1.56538276734645	-4.01080246347186	6.05127240632853e-05	0.000360560064271233
AT2G07667	20.5105551965048	-6.10395547555925	1.52215912871082	-4.01006396796959	6.0702300440973e-05	0.000361416391167445
AT4G03210	242.697733450448	-2.73316665675794	0.681689392343614	-4.00940177074114	6.08727686462081e-05	0.000362340097961303
AT1G44740	16.4394764783052	-6.1625314586499	1.53786787627922	-4.00719174495	6.14449780458371e-05	0.000365378173022567
AT4G16563	291.297543049653	-2.46103578326654	0.614728408263542	-4.00345217527585	6.24248251199842e-05	0.000370180622099771
AT1G09575	30.947413714657	-3.14589368878918	0.787483630718333	-3.99486867545366	6.47301223863694e-05	0.000382125913503354
AT3G43280	18.0536238980564	-6.55084022619134	1.64052561731388	-3.99313497884745	6.52054249967627e-05	0.000384260185243884
AT1G70850	165.933188847171	-5.71909160169839	1.43342989634474	-3.98979511748857	6.6130392704837e-05	0.000389032315182996
AT4G24250	34.028067199976	-4.68860294462767	1.17564952168147	-3.98809582121191	6.66057621263085e-05	0.000391633930353721
AT4G13968	24.4087491966046	-6.35812513524495	1.59449527739623	-3.98754717268753	6.67599330673191e-05	0.000392442838764452
AT5G39190	220293.850711237	-3.89506243862179	0.977351565544044	-3.98532378310931	6.73881724217194e-05	0.00039574231509357
AT1G73560	139.386486997142	-8.19802314912534	2.05897134867336	-3.98161108672421	6.84497164345158e-05	0.000401179138736058
AT1G10745	21.9709896182722	-7.77454738903629	1.95270944603926	-3.98141536356351	6.8506114868081e-05	0.000401410179386875
AT5G40680	64.0417027320245	-4.93115168861237	1.23895581862026	-3.98008679123349	6.88901122200768e-05	0.000403260441500192
AT1G65640	12.7442849003817	-6.60406782488181	1.66007012879013	-3.97818604789601	6.94430265968197e-05	0.000405514815172125
AT3G20440	104.432901521518	-2.05214007097438	0.516498136153709	-3.97318001233536	7.09194106708938e-05	0.000412890329104147
AT5G50720	127.079554058251	-2.27060635816416	0.571827381472428	-3.97078984276244	7.16347484895948e-05	0.000416132766225919
AT3G16870	49.5524748811552	-2.02549887444219	0.510476232573254	-3.96786127383811	7.25205258797348e-05	0.000420658192682672
AT2G03180	18.3512447086523	-6.47209082902383	1.63217035778064	-3.96532800523612	7.32950873576895e-05	0.000424422177418039
AT3G32920	37.0140469046543	-2.20675446445932	0.557727669943774	-3.95668815334515	7.59960346297392e-05	0.000438023950938792
AT3G61660	27.8660369038596	-2.23871243031329	0.565977299120934	-3.95548095973182	7.63808316301842e-05	0.000439384915385023
AT3G13900	533.166364769816	-2.48741762410977	0.629019821767372	-3.9544344041827	7.67159149051199e-05	0.000441097854110348
AT5G04530	1121.34606152306	-4.11765594805536	1.04264853357224	-3.94922719926318	7.8403908034147e-05	0.00044970975197752
AT1G08065	17.0748694178697	-6.62455912831929	1.67784422150761	-3.94825636575895	7.87224768940129e-05	0.000451099253806385
AT5G18030	59.8918299253671	-4.34458947363322	1.10072063760481	-3.94704098860828	7.91230152388693e-05	0.00045262653019419
AT2G05330	45.9526913918776	-2.5545723948716	0.647734732851986	-3.94385581829738	8.01818767577865e-05	0.000457687134762034
AT3G13650	310.970719228337	-2.52338124532864	0.640470215688782	-3.93988851240322	8.15194843308732e-05	0.000464985565267753
AT3G10580	22.2948788601836	-4.6894452178319	1.19097046963287	-3.9374991550189	8.23352217825264e-05	0.000468959684077155
AT3G01870	183.477851993799	-2.04064375904229	0.518571882508309	-3.93512226149205	8.31543544154282e-05	0.000472941640953565
AT3G28890	94.581199543651	-3.76359026906661	0.956631207263503	-3.9342123071989	8.34699796293046e-05	0.000474622589796934
AT2G27385	870.831726787898	-2.00715233342253	0.510457202741173	-3.9320678063588	8.42183016853961e-05	0.000477614129706841
AT1G64220	23.9982361190138	-6.14039753610646	1.56195538375062	-3.93122466876225	8.45142466341478e-05	0.000478833053719424
AT1G51960	43.1817696580944	-2.65295637384778	0.674853733017879	-3.93115758874745	8.45378341655304e-05	0.000478851943741168
AT5G42232	53.7467257805189	-4.04196774310188	1.02847353102939	-3.93006491771969	8.49229301813812e-05	0.000480572723379223
AT3G14760	2711.49528986579	-2.85678760762069	0.727440167008556	-3.92717880752809	8.59480850650997e-05	0.000485676523707971
AT2G25120	16.6793301830125	-7.34844312526953	1.87460290436906	-3.91999986138015	8.85490195565519e-05	0.000498293246063058
AT5G09500	50.3562251540013	-2.76978686018396	0.707153570631749	-3.91681096612369	8.97280519036127e-05	0.00050438429176346
AT3G02270	15.5056000889713	-6.56003166506748	1.67553321471588	-3.91519046441576	9.03328688052991e-05	0.000507422194621926
AT5G39130	65242.5774315955	-3.73784730063734	0.956487376597996	-3.90788983952093	9.31057375995443e-05	0.000521012639560544
AT4G18250	92.8217015162643	-4.7353586236474	1.21176015418076	-3.90783490223677	9.31269049944109e-05	0.000521012639560544
AT4G34970	546.980721748378	-2.06896849659618	0.529511814089857	-3.9073131921568	9.33281470926724e-05	0.000521946173721497
AT5G63225	2144.82361324976	-4.80775254221202	1.23136487568782	-3.9044093567526	9.44557851198968e-05	0.000527573382374137
AT4G15750	95.6868898650903	-6.15598186101439	1.57837082881211	-3.90021264245451	9.61082378840932e-05	0.000535790395730633
AT3G16420	27.6872778341483	-4.38052042936508	1.12372853783421	-3.89820164023579	9.69097071673666e-05	0.00053959597414319
AT1G71870	43.3660375483026	-2.01646343301603	0.51749823564813	-3.89656098148925	9.75682490297844e-05	0.000542522603906677
AT1G48180	30.0161252413672	-5.68844876753071	1.46061258324211	-3.89456371442733	9.83756321768156e-05	0.000546241209853558
AT4G15050	82.4577116273777	-10.5320952297163	2.70506955686984	-3.89346558685295	9.88222268409381e-05	0.000548334641915114
AT4G13575	18.7410267988574	-6.30767074562246	1.6207321398807	-3.89186503458046	9.94765804195002e-05	0.000551318516375584
AT3G54570	33.3308776389377	-5.94418392507758	1.52739455503866	-3.8917147540356	9.95382292028858e-05	0.000551447303790769
AT1G09080	51.5072932035531	-2.8095284833016	0.722043952452014	-3.89107681569886	9.98003289686705e-05	0.000552594655223952
AT1G63205	10.3729443137425	-6.1254396989178	1.57744336146693	-3.88314398383311	0.000103114466347686	0.000568415791060464
AT5G50050	62.1263079656786	-6.92722670127599	1.78526197375458	-3.88022979434629	0.000104357822233723	0.000573931609926011
AT3G06840	286.263342051496	-2.53276460536915	0.655156687860592	-3.86589140017767	0.000110684185235518	0.000604087301829027
AT3G45555	16.1682248532429	-6.02266671481702	1.55800667354374	-3.86562318190734	0.000110805905481033	0.000604612052455126
AT2G04920	15.4099869650522	-6.68437495103993	1.72978187888567	-3.86428776519848	0.000111413813277138	0.000607368408418577
AT4G02180	20.4737963993569	-6.56869370645017	1.70255095084991	-3.85814809428822	0.000114249417275091	0.00062096528106551
AT5G56440	14.9463077928969	-6.14079366068145	1.59241865124891	-3.85626835999774	0.000115131092733009	0.000624751991160551
AT1G29010	12.005761671803	-6.69537570300038	1.74134339120824	-3.84494852468745	0.000120577747334578	0.000649833526380542
AT3G31900	13.7556734618898	-6.76325307560395	1.76033123381792	-3.84203435448645	0.000122018752196074	0.00065670142457814
AT2G48030	606.453941064498	-2.16549648196843	0.56469093082255	-3.83483488713744	0.000125648671657458	0.000674089299749777
AT2G21210	84.3101919941445	-2.47415191333838	0.645300280634433	-3.83410946436578	0.000126020016234893	0.000675928140617417
AT5G07540	26.5972871466866	-6.53754610605848	1.70814695011876	-3.82727382184769	0.00012957035059943	0.000693084117471114
AT4G22630	18.1846732780404	-6.02166981459902	1.57547166552799	-3.82213780568436	0.000132299716572393	0.000705608436481182
AT2G03170	18.3316284787477	-6.48104111220153	1.69720247848829	-3.81866111695421	0.000134177937620768	0.000714980612839266
AT4G30067	20.6261944212692	-5.26471075352482	1.3796242816713	-3.81604674799363	0.000135606823480854	0.000721456374337947
AT1G56233	36.0700120008442	-9.28098367121886	2.43231407043488	-3.81570118104011	0.000135796762553231	0.000722141893172747
AT1G16260	57.9293302800821	-2.63627572864491	0.692482656690916	-3.80699170321834	0.000140667462553993	0.000743860616677267
AT1G70400	15.5879852595097	-6.02147955503016	1.58178080813415	-3.80677242008836	0.00014079219264908	0.000744353714401205
AT3G56970	13.80604890886	-6.50883738574917	1.70996187274173	-3.80642252292618	0.000140991432848492	0.0007452404307706
AT5G52800	35.0833981086951	-2.07397040792436	0.545133263652112	-3.80452000677748	0.000142079428862283	0.00075015273260182
AT4G26800	28.055833460157	-2.65578361687392	0.698246250655533	-3.80350573222641	0.000142662690845334	0.000752744082128677
AT1G62900	58.123621720925	-4.0906508006174	1.07613507977262	-3.80124287137052	0.000143972094110154	0.000758959246610119
AT3G10790	21.5767460319903	-4.2803126701894	1.12694357591874	-3.7981605837718	0.000145773873424489	0.000766747873053438
AT1G73603	10.9741158955265	-6.5921935599328	1.735762977424	-3.79786505742627	0.000145947737057064	0.000767491625275836
AT5G52500	111.264279172371	-6.00398261032481	1.58116305762752	-3.79719383232591	0.000146343356911496	0.000769229877158402
AT3G57270	33.9397951369008	-5.30310165277379	1.39766066048146	-3.79426981292226	0.000148078583226714	0.000776451972328497
AT2G05970	19.5287366818888	-4.85100624148649	1.27965867537555	-3.79085949623469	0.000150126866960712	0.000785797988831552
AT1G20750	11.7841783580219	-6.15207022272275	1.6230590281533	-3.7904168092534	0.000150394698491064	0.000787025643298853
AT5G40010	17.8947400576546	-4.83152849750475	1.27488780295268	-3.78976760646292	0.0001507882885165	0.000788910711528128
AT3G13210	27.7401592375739	-2.35572007786287	0.621956685414005	-3.78759507391545	0.000152112486477164	0.000794783539840795
AT1G77093	39.7531474685157	-4.72449221050101	1.24743342798415	-3.78737021512704	0.00015225016537702	0.000795325458010507
AT1G35183	12.4854916795045	-7.18604733523696	1.90046650814069	-3.78120177569842	0.000156073108872817	0.000812604385175073
AT3G46810	10.0163603991967	-6.4181462572772	1.70137828625521	-3.7723217165324	0.000161735527287416	0.000838577427994818
AT1G49715	14.3921402608767	-6.78153442605169	1.79775765217807	-3.77221836204426	0.000161802555795277	0.00083874102755267
AT3G10595	23.5418574821174	-4.7207503377573	1.25163037204578	-3.7716808757535	0.000162151553510631	0.000840181718091573
AT4G11180	1519.54516037581	-8.08240009994671	2.14375917912802	-3.77019964678786	0.000163117006405377	0.000844443919956718
AT2G23560	353.489281522478	-2.0211654760598	0.536634283328778	-3.76637411892952	0.000165635536459687	0.000856357093487071
AT5G07690	97.8261732962799	-2.07771284375525	0.551759090247792	-3.76561597348973	0.000166138984312965	0.000858252340772634
AT4G17565	15.8686499172099	-6.31317168560356	1.67662327546715	-3.76540859117236	0.000166276947461424	0.000858546815643253
AT4G29690	18.148145959948	-6.29236514569518	1.67560383340645	-3.7552821378446	0.000173146318709888	0.00088896816791702
AT5G03920	22.4115538307296	-5.43735495296481	1.44802503183844	-3.75501447379087	0.000173331461474747	0.000889532394974483
AT3G01329	24.9082399872862	-5.32744684559179	1.42102436824243	-3.74901864081399	0.000177527891275644	0.000907522580201092
AT1G33720	85.3225585767595	-2.1878868928853	0.583635199335578	-3.74872333844161	0.000177737019368316	0.000908198908347763
AT1G22015	14.723775691751	-7.80073163736545	2.08363780592116	-3.74380404079719	0.000181255034748482	0.000924177870726408
AT3G52550	97.1629927985293	-7.29154196045802	1.94993057245514	-3.73938542400374	0.000184470704430444	0.000938475758288959
AT1G12890	26.1946957507803	-2.25429444329014	0.603101391329439	-3.73783658220538	0.00018561052007264	0.00094313121127819
AT3G61177	9.7873520192158	-6.69239548675808	1.79660406925352	-3.72502523026051	0.000195295688140382	0.000984725091640659
AT1G10810	47.8811785288611	-4.2352290657584	1.14214012107102	-3.70815190502798	0.000208777407074019	0.00104343961382802
AT1G16445	25.6111210230687	-3.18226144178982	0.858184517153144	-3.70813196717453	0.00020879384227976	0.00104343961382802
AT5G25190	95.4282428990483	-3.18399959734807	0.861202164000037	-3.69715698641456	0.00021802752401185	0.0010836905074782
AT4G20700	9.81859663319908	-6.60627919612735	1.78741057312907	-3.69600543682714	0.00021901828376943	0.00108741060125171
AT4G23610	104.014256832698	-2.05195734455523	0.555873229596904	-3.69141242157537	0.000223012186732319	0.00110376326793222
AT5G15380	14.9948231322065	-5.98094860264873	1.62037441499817	-3.69109049568367	0.000223294669255685	0.00110469886277718
AT3G01326	15.7334445064214	-7.71604737912668	2.09077413222495	-3.69052173556187	0.000223794564203303	0.0011069403517696
AT5G13880	54.825634096285	-2.04006059145277	0.554280146661173	-3.68055865565728	0.000232723515513835	0.00114250043133173
AT1G61090	14.9559819042413	-4.42917572343244	1.20443551682323	-3.67738717562452	0.000235635243424949	0.0011552569442136
AT5G50010	25.7835683059457	-2.68402202325659	0.731103875659299	-3.67119107505233	0.000241422762923235	0.00118152729948127
AT5G50011	25.7835683059457	-2.68402202325659	0.731103875659299	-3.67119107505233	0.000241422762923235	0.00118152729948127
AT5G50012	25.7835683059457	-2.68402202325659	0.731103875659299	-3.67119107505233	0.000241422762923235	0.00118152729948127
AT3G24515	79.2592983873853	-2.01872201360372	0.550029997294799	-3.67020348623231	0.00024235745917049	0.00118536562001818
AT2G25735	21.4636229926179	-5.66678305605169	1.54445581426132	-3.66911309713448	0.000243393392883377	0.001188711007631
AT1G63870	22.5964056759641	-3.14512328444242	0.85803173673126	-3.66550926941703	0.000246846869854124	0.00120197143002159
AT3G23950	57.6458921884755	-2.9608472908273	0.80882870856545	-3.66066048283412	0.000251565927701328	0.00122181044138096
AT3G43850	24.9019871092429	-3.72816689206944	1.02099593658823	-3.65150022489561	0.000260712870694493	0.0012610545011927
AT4G24980	13.5532133299361	-6.9470665217279	1.90332254367915	-3.64996807545772	0.000262272903461274	0.00126730395596462
AT2G35290	503.96284609285	-2.07629312752366	0.569571029602743	-3.64536294792207	0.000267014686917819	0.00128732223548083
AT5G45980	127.001019691873	-2.11700740370113	0.582455946576761	-3.634622354091	0.000278388116929437	0.00133589004436019
AT2G18450	20.0452922132463	-5.51612706997168	1.51869290603248	-3.63215436646921	0.00028106489705144	0.00134627580246904
AT3G48550	30.9228661384492	-2.38733915692556	0.657627495433453	-3.63023014320899	0.00028316862207815	0.00135584450146874
AT5G25250	55.1130804269381	-2.89741065486748	0.799393547623043	-3.62451093517428	0.000289508771409741	0.00138251987122612
AT1G63140	134.059088053975	-4.25296602732469	1.17365197168914	-3.62370287778219	0.00029041520875217	0.00138628846770191
AT3G58960	14.227374474841	-5.62991205400674	1.55381153269929	-3.62329145815158	0.000290877738947227	0.00138766829026608
AT5G35120	12.5905832864351	-6.29270133274422	1.73697954944792	-3.62278377701354	0.000291449440352793	0.00138954206861486
AT3G27840	22.6735845112231	-5.53307739053916	1.5274939307391	-3.62232364999441	0.000291968500054935	0.00139145860662328
AT4G10160	28.6987523656675	-2.66535241238108	0.736158846569448	-3.62062131671963	0.000293896404705649	0.00139951514530829
AT1G15580	11.7751806039263	-6.40685367379122	1.76982226885974	-3.62005484195823	0.000294540581176434	0.00140201791035926
AT2G36695	255.255910637667	-2.0798923702909	0.574790406625135	-3.61852311088998	0.000296289044453382	0.00140948931147109
AT4G09070	16.3604668729913	-5.72858089892154	1.58444855838379	-3.61550450382874	0.00029976326294571	0.00142286746151885
AT4G34400	12.7886922158106	-5.76277985930324	1.59419419249495	-3.61485437999518	0.000300516489309233	0.00142587023013008
AT1G60590	21.894382146669	-3.68128202581602	1.01865173832778	-3.61387693880463	0.00030165227845799	0.00143011125317471
AT5G49800	15.1107645276077	-6.2872114410263	1.74231690838511	-3.60853494032476	0.000307931047221074	0.00145433754483577
AT3G57310	13.7215203250056	-5.89793635480919	1.63557168947766	-3.60603964519144	0.000310905658145381	0.001465845889278
AT4G23220	22.1309474606824	-6.97310139717416	1.93618903631146	-3.60145691686091	0.000316438868078761	0.00148857225586672
AT1G11590	15.9745212403514	-7.99902207753372	2.22515331613958	-3.59481839723801	0.000324617930730779	0.00152129667715913
AT5G55950	300.753930682973	-2.65217164323201	0.738129137861867	-3.59309978049983	0.000326767385409003	0.00153014389137252
AT1G63200	32.5177015000794	-3.11017322080307	0.866508385614778	-3.58931693268778	0.00033154556389938	0.00154915647574566
AT4G22810	28.3109475266684	-4.26673003126037	1.18968560152834	-3.5864349587648	0.000335229628241595	0.0015648241067159
AT1G26795	9.28369244977438	-5.76759745345337	1.60874085653246	-3.58516253878519	0.000336868337633714	0.00157092270348598
AT1G53360	11.9928458256683	-6.15460024507893	1.71827065256333	-3.58185727952546	0.000341160164979554	0.00158780507492354
AT5G53610	15.3891412978372	-7.31393188848082	2.04297042579278	-3.58004785391969	0.000343531289554272	0.00159664051089673
AT3G56980	5.97021407275782	-5.87651226167337	1.64186830642783	-3.57916176264999	0.000344698064750209	0.00160143374825883
AT1G28430	25.2068545707791	-5.81842678774595	1.62590387236748	-3.57857982051162	0.00034546636226388	0.00160405758110859
AT1G61415	24.9030165310194	-3.03391456029193	0.847890359288728	-3.57819207053727	0.000345979170388244	0.00160612321332991
AT3G43290	19.5403542683668	-6.43974271138475	1.80158717627521	-3.57448298710637	0.000350920628327725	0.00162364313415898
AT2G17470	20.7839793081696	-4.08353870167621	1.14304321062683	-3.57251472535047	0.000353569594881745	0.00163493955247195
AT4G14130	29.0803928304866	-4.31203342206315	1.20854742733175	-3.56794721046515	0.000359788966173915	0.00166046591782751
AT5G51890	41.7509155105711	-2.22349590067824	0.623186733394488	-3.56794485750185	0.000359792196296169	0.00166046591782751
AT5G04350	13.2521417463088	-6.28425385771262	1.76317661312084	-3.56416584189454	0.000365015129048477	0.00168161587998697
AT1G47400	24.2659763676147	-4.84796320061249	1.36057117208313	-3.56318236053019	0.000366385965714287	0.00168694515820504
AT1G32010	13.4369338585245	-5.96718975976237	1.67578714366564	-3.5608279860112	0.000369687216074492	0.00169959890531287
AT1G34790	33.1525165037263	-3.59400087229712	1.00976577761855	-3.55924210540515	0.000371926553940844	0.00170846308817241
AT1G67640	22.5782926177024	-4.01344723185956	1.13006085096872	-3.55153196256564	0.000382995471856462	0.0017538566610696
AT1G78820	178.123077491114	-2.42411526829458	0.682679938143157	-3.55088106864251	0.00038394387242864	0.00175615882681956
AT5G38090	13.009090949122	-5.94016482075653	1.67677286162697	-3.5426174628046	0.000396176939861082	0.00180339071796988
AT2G05335	13.2090450899577	-7.02773652233909	1.98613732489534	-3.53839406482602	0.000402568778601708	0.00182791120270409
AT3G24230	15.8645829549262	-3.57663778013273	1.01154231285062	-3.53582616831267	0.000406502084182995	0.00184223284959528
AT1G23037	7.26388059016385	-5.81012315971238	1.65322862918082	-3.51440995949321	0.000440732056794577	0.0019772728688414
AT2G16360	37.7046743871236	-2.42985604827567	0.691434210116201	-3.51422595631667	0.000441037480988149	0.00197826772206466
AT1G68480	19.746505355481	-4.38986794131921	1.24998217329213	-3.5119444381814	0.000444840988440752	0.00199305959630561
AT5G39300	297.86888869102	-8.41305187444362	2.39837683357797	-3.50781068123177	0.000451810453062573	0.00201794545234838
AT2G33200	9.15625588984101	-5.76374851348015	1.64380419767501	-3.5063473628017	0.00045430191598018	0.00202623282390481
AT1G16120	9.40529003966399	-5.56962595328991	1.59064862923009	-3.50148100022929	0.000462679960289706	0.00205622975585141
AT5G50345	25.39797038193	-5.71502307334653	1.63302301519057	-3.49965862096536	0.000465854345310699	0.00206878179680332
AT1G68800	12.039242745992	-5.81885858307235	1.66310201641718	-3.49879834528005	0.000467359900772533	0.00207468834659501
AT1G57777	19.3849637524682	-5.62790028900943	1.60877314695935	-3.49825598447264	0.000468311409994485	0.00207774191527484
AT2G19440	33.0481856201762	-3.5763188245223	1.02239638950922	-3.49797677419327	0.000468801956481182	0.00207874806021841
AT1G43005	11.6411437426269	-5.85555421184405	1.67985536668496	-3.48574902814368	0.000490761197024953	0.00216313702111502
AT1G66940	9.48105187351885	-5.61930160894232	1.6123829557827	-3.48509117439445	0.000491969376726768	0.00216644290816744
AT4G16460	32.0964636610627	-2.31521664586256	0.665062122580613	-3.48120358573259	0.000499165929897637	0.00219349911870391
AT4G12820	12.9734476353881	-5.77338847043802	1.65869756884056	-3.48067578978467	0.000500150498174215	0.00219592539059108
AT5G56700	22.4596242133785	-2.99044824897596	0.859443912238225	-3.47951530797166	0.000502321670600113	0.00220341210723534
AT5G62280	19.0006555401446	-4.54614059822583	1.30670209626471	-3.47909489945815	0.000503110388641919	0.002205235246322
AT1G59790	15.39235670119	-6.18254148764025	1.77825822713955	-3.47673998819918	0.000507549768353039	0.00222139932861364
AT4G16980	954.663173086139	-2.59428917986754	0.746375939976608	-3.47584781463996	0.000509241174220294	0.00222715299335746
AT3G49930	56.9311996609523	-3.49376645609981	1.00575189710369	-3.47378559877537	0.000513170906821593	0.00224019567023318
AT2G01880	20.5081855087555	-4.06484642496891	1.17333394673484	-3.46435593743843	0.000531502738657307	0.00230786395777313
AT3G56220	113.793733597142	-2.53981546434143	0.733358626036683	-3.46326527590935	0.000533661980003858	0.00231511379692316
AT5G66980	7.67137798103744	-5.57421991972506	1.61182059316494	-3.45833769798139	0.000543519643186424	0.00235054598936467
AT1G49580	3051.45732752858	-3.0216881734426	0.873770793485612	-3.45821604014549	0.000543765153010299	0.0023511776723889
AT5G52220	22.6039374120682	-4.11311469554822	1.1904533314129	-3.45508268742171	0.000550124079562832	0.00237216553220938
AT2G03230	18.7846250878188	-5.92024325561609	1.7140010206083	-3.45404885086649	0.000552237333225056	0.00237997580558512
AT1G23790	87.0586041454351	-2.09491749824394	0.60698414062294	-3.45135458744269	0.000557780231419144	0.00239909976077987
AT5G10260	51.8375217589092	-2.26875440820975	0.657655728650319	-3.44975997223627	0.000561085192734588	0.0024123908368474
AT5G14740	272.169905946894	-2.34136018031791	0.678943772587143	-3.44853325835226	0.00056364005260737	0.00242073419869138
AT3G14520	48.4474022268738	-8.72827999237381	2.53435735851076	-3.44398155337601	0.000573214809497813	0.00245917578315311
AT1G79800	10.4648766354838	-5.64714797667936	1.64817335110858	-3.42630705252032	0.000611848290257486	0.00260365895006439
AT4G37520	10021.0395379162	-2.94366176251647	0.860253524909573	-3.4218537643608	0.000621957553961703	0.00264287247453568
AT2G01905	9.7050490493395	-5.46543443715231	1.59878439144581	-3.41849374211731	0.000629687657844408	0.00267091950025392
AT5G32619	11.0218633199347	-7.15903042602388	2.09594793760904	-3.41565279249759	0.000636293213289386	0.00269581195051963
AT2G21650	34.1640727497873	-3.42494254116232	1.00272744247529	-3.41562661604998	0.000636354375326737	0.00269581195051963
AT3G45960	21.8752369085168	-3.06412312211064	0.897380041058734	-3.41452114145036	0.000638942346958941	0.00270629056057869
AT1G67775	20.8245237779471	-7.71006663681606	2.25880824585748	-3.41333384582594	0.00064173276723933	0.0027161632323379
AT4G39000	65.7155030052844	-5.22581631331731	1.5316070581008	-3.41198239174829	0.000644922790236853	0.00272819995161387
AT3G26820	6.16865246043569	-5.64699189459314	1.65656126149076	-3.4088639073398	0.000652340143733053	0.00275224328819955
AT5G41630	5.63839158788821	-5.66698963337655	1.66253691593102	-3.40863987985675	0.000652876038573697	0.002753469172315
AT4G13985	11.9129381995855	-5.82805328111036	1.71168061114899	-3.40487193881235	0.000661950880829192	0.00278677077554213
AT2G35890	16.4757189492249	-3.22766370976764	0.948056062302979	-3.40450722073031	0.000662835478643753	0.00278950146343436
AT4G15053	13.2030429206447	-7.91759729924826	2.3261301136857	-3.40376372442168	0.000664642181457945	0.00279461765893832
AT4G13570	8.02697572884077	-5.53579192578893	1.62716996199481	-3.40209815513211	0.000668706160850212	0.00280898687776887
AT1G66310	6.94881723359035	-5.82051938155862	1.71166350751461	-3.40050445429557	0.000672616400422805	0.00282212414466662
AT5G39290	11.6822114354949	-7.483295614925	2.20112087508907	-3.39976586457215	0.000674435773402208	0.00282875376805897
AT5G58840	31.2683863339638	-3.44342829095679	1.01303308028851	-3.39912719333519	0.000676012704004718	0.00283436218492349
AT1G47990	9.18746679797969	-5.75330925075115	1.69559023683758	-3.39310119022717	0.000691061049007588	0.00288823694214008
AT1G55030	12.3332384125246	-5.39103938791138	1.59218233353669	-3.3859434779284	0.000709339921947071	0.0029521076878357
AT1G28170	54.8305153046015	-3.13347674296206	0.925815845244479	-3.38455726271849	0.000712931464862978	0.00296496721613991
AT5G66660	22.6080034270667	-3.6177226277934	1.07117524003754	-3.37733966635246	0.000731906084759001	0.00303640209895719
AT1G18710	46.4418117997145	-2.09531049429678	0.621305449291652	-3.37243218562728	0.000745074320746527	0.00308183907722361
AT5G42800	971.140367353578	-2.0028584879577	0.594097352679922	-3.37126310851744	0.00074824358949274	0.00309116253475046
AT2G34880	38.9037626464367	-2.36792502953004	0.702643199507686	-3.37002483079484	0.00075161410493866	0.00310291815663781
AT1G14080	57.9458988383411	-2.99918275093509	0.893107020433116	-3.35814486093797	0.000784674794396676	0.00321526276671068
AT3G17550	9.09647679205271	-5.90058241118397	1.75872181965124	-3.35504020320511	0.000793534511326037	0.00324369579033221
AT5G55131	8.6683890613632	-7.23611881186124	2.1600611634304	-3.34996014666989	0.000808231882050514	0.00329295646860595
AT2G04925	9.22663633638431	-6.85200830765194	2.04899076907583	-3.34408939809058	0.000825531307958041	0.0033513112489787
AT1G24062	8.78350736068134	-6.04626270761657	1.80831994756834	-3.34358016442113	0.000827047952295971	0.00335458822030085
AT3G54150	36.5279978427262	-3.08808053302781	0.925026230546456	-3.33837077377097	0.000842712182242788	0.00340993395939863
AT1G08280	157.708976773227	-2.17922489884742	0.653540969182682	-3.33448858083489	0.00085456409153987	0.00345316335947311
AT2G43270	20.1680784311515	-2.72024960813027	0.815854611649099	-3.33423329265958	0.000855348849651243	0.00345515340035953
AT4G36880	14.7577021612084	-3.51872461345787	1.05543631055855	-3.33390520892324	0.000856358363298697	0.00345745915018291
AT2G16630	55.9616905329404	-2.41743298808	0.726298518384459	-3.32842891302769	0.000873372906992705	0.00351774372061815
AT5G11540	8.36101289856028	-6.5230831271502	1.96079741160083	-3.32675017243349	0.000878651095180936	0.00353538935387387
AT4G05490	8.54468975349803	-5.7991496214753	1.74703370985402	-3.31942628740682	0.000902026154395242	0.00361529146776856
AT2G34990	12.7649290847811	-4.3470625365191	1.31011558287412	-3.31807559069144	0.000906399513268024	0.00362919246320081
AT5G49150	23.6088209831008	-3.31993390983765	1.00110859826204	-3.31625751252279	0.000912317216052471	0.00364664681980196
AT1G61093	16.7592514444643	-3.33259035946742	1.00508652677372	-3.31572483631323	0.000914057805439319	0.00365298659465886
AT3G23860	10.5911445781735	-5.61586833976144	1.69656747162362	-3.31013557296784	0.000932507930305813	0.00371670352905001
AT1G21130	120.719745911349	-4.14089145622854	1.2515874085214	-3.30851159738057	0.000937933001015336	0.00373325756616256
AT5G27070	12.9779769275807	-5.49678212711469	1.66239956334847	-3.30653487182278	0.000944575925413599	0.00375780053921483
AT4G37810	20.9640918120045	-4.01424996089425	1.21508785430648	-3.30367055078944	0.000954279037697387	0.00379193601483686
AT4G04985	16.2104426070062	-7.64833927753998	2.3193872914965	-3.29756884741968	0.000975257620460385	0.00386443236690332
AT3G47480	17.8166598976881	-5.65659754077174	1.71648580003226	-3.29545256981761	0.000982632894348357	0.00388826602863234
AT4G29285	28.86778260809	-8.40722794409543	2.55465779274394	-3.29094095028097	0.00099852871168447	0.003943904833003
AT5G57560	856.223267513157	-2.00026430711669	0.608100591482918	-3.2893641860121	0.00100414004185992	0.00396237176523253
AT3G25510	13.1851743219567	-4.25319362152961	1.29466288581061	-3.28517459498085	0.00101919194140078	0.00401411878569691
AT2G25220	230.535697442673	-3.95769773385852	1.20498535997561	-3.28443636355766	0.00102186572008207	0.00402196957214921
AT4G38870	8.26160531424387	-5.20234570178177	1.58671447778886	-3.27869051086708	0.00104289943013579	0.00409613223736381
AT4G13095	17.0175453515591	-5.41709794652045	1.65353831628457	-3.27606436039078	0.00105264569747307	0.00412526143301108
AT2G41451	6.46729257548959	-5.5357645124027	1.69016950975038	-3.2752717881062	0.00105560363412475	0.00413411242696895
AT1G07135	71.0036362375691	-2.12060616784519	0.647502849122643	-3.2750530298339	0.00105642140883549	0.00413541460042188
AT4G32090	6.46633068956226	-6.0622695064586	1.85180175755043	-3.27371409047467	0.00106143949480786	0.00415009326537823
AT5G38300	29.1674437800157	-2.04608259956844	0.625259633291284	-3.27237277224845	0.00106648859922274	0.00416638961523846
AT2G10260	22.0782186153405	-2.71708201258701	0.830485250882215	-3.27168003248785	0.00106910496135913	0.00417523102104622
AT3G23550	30.3340441023508	-2.4513529124756	0.749449497927889	-3.27087137859617	0.00107216662225141	0.00418511399205716
AT2G18560	36.9224988163434	-2.05089107938666	0.627107391517821	-3.27039851088787	0.00107396071225163	0.00419035775768067
AT5G43290	17.0868513051387	-5.19118205767552	1.58738826774086	-3.27026611143064	0.00107446354155971	0.00419062050694426
AT3G47870	13.1655103493252	-5.84902230308318	1.79019938219796	-3.26724629739393	0.0010859915466073	0.0042279101163241
AT2G42820	55.8854918449344	-3.11745069800354	0.956292189337828	-3.25993533436907	0.00111437617994216	0.00432022103215975
AT1G21310	57460.4852527664	-3.21819121398683	0.987541408245497	-3.25879116269604	0.00111887997777577	0.00433179987257195
AT5G55132	139.630351568276	-7.573443929909	2.32658442857695	-3.25517691809761	0.00113321749246149	0.00437931696212277
AT1G50820	9.51721475037225	-5.47444205804452	1.68226051448487	-3.25421776883402	0.00113705080117497	0.004390542559559
AT4G23140	36.8396069480434	-6.48116944954139	1.99283536833942	-3.25223525862148	0.00114501206649333	0.004416234957276
AT1G67270	6.02569808749576	-5.54715903783551	1.70570436364854	-3.25212220596657	0.00114546760687253	0.00441727134713541
AT3G55566	78.0749475402052	-2.05199194403613	0.631531862148413	-3.24922947997499	0.00115718084716762	0.00445444916469943
AT5G46950	224.427955746405	-4.73882265780499	1.45921120105907	-3.24752349376541	0.00116414052754148	0.00447759467913833
AT1G21140	832.257548005208	-2.51013719521282	0.773116138729683	-3.24677893716882	0.0011671901025169	0.00448640474618876
AT4G32080	30.8433316839463	-2.75577665399301	0.849700614828236	-3.24323250554559	0.00118181725815233	0.00453746434467286
AT3G16070	4.89789485966681	-5.51926605082101	1.70289030501884	-3.24111660895266	0.00119062469459128	0.004566898066255
AT5G62660	7.67205085461678	-5.45686929515617	1.68422147418206	-3.23999508307319	0.00119531760750121	0.00458092063279137
AT1G10717	18.9412610191563	-6.16900417843628	1.90809569076863	-3.23306855535702	0.00122468169445582	0.00467546412110751
AT5G38700	15.3437680039766	-6.03506768986532	1.86691817601233	-3.23263642049701	0.00122653557091841	0.00468037221581096
AT3G05460	59.3666828101437	-6.87257961771234	2.12650451839155	-3.23186692446373	0.00122984315898058	0.00469062458586513
AT4G22400	21.1395196944593	-6.68527431387083	2.06964281519824	-3.23015849149338	0.00123721612502437	0.00471494210895407
AT4G15670	86.0772212531833	-2.26210139353198	0.700855643758603	-3.227628133806	0.00124821124020691	0.00474953996149889
AT2G30760	359.249073083616	-3.50236151798489	1.08548489159813	-3.22654100954685	0.00125296275223451	0.0047626685451898
AT3G02670	87.8442757240373	-8.90758800192078	2.76367832217416	-3.22309146127877	0.0012681505449784	0.00481034547327521
AT5G03570	12.5993837214968	-2.94317825511251	0.913434669000214	-3.22210044680472	0.00127254514196877	0.00482314600698423
AT3G27425	12.8604019290623	-6.57212669019101	2.04090879666059	-3.22019616993399	0.00128102903536889	0.00485063572761477
AT3G49190	17.9608893272282	-3.22076286889091	1.00109217605107	-3.21724906651014	0.00129426188656665	0.00489603740545527
AT3G03828	11.858983495544	-7.40858806556434	2.30322492506631	-3.21661509691722	0.00129712492596525	0.0049034024531802
AT5G12030	19.3912501282605	-4.27315938736652	1.33117219555606	-3.21007259739341	0.00132701452319569	0.00499754768587381
AT4G18501	17.2775861393828	-4.81841886560845	1.50895654058798	-3.19321248558352	0.00140699372238392	0.00526270409402357
AT1G67265	23.0397017670341	-2.6245821078624	0.823466620635866	-3.18723557469245	0.00143639731211773	0.0053582741638371
AT5G47350	22.1849449312111	-2.58186228482831	0.810598044515528	-3.18513263422862	0.00144687677708801	0.00539311172011538
AT2G30766	416.134510067808	-3.50475659775898	1.10436369008743	-3.17355290581992	0.00150585454793609	0.00558214472826166
AT5G06500	36.2004756125005	-9.18849191818445	2.89680990376374	-3.17193472248425	0.00151427040256502	0.0056089448735461
AT2G18800	6.748235722703	-5.29714432898308	1.67157086122409	-3.16896187404462	0.00152984461686809	0.00565599941776581
AT1G50690	11.6914111927178	-5.16879769186935	1.6312639346716	-3.1685845447873	0.00153183189323716	0.00566157596557858
AT2G03565	6.98041479865606	-5.47406565899831	1.72998690169327	-3.16422376009923	0.00155497195672426	0.00573992224400183
AT1G14120	14.1620020391625	-5.45255377301118	1.72630058157775	-3.15851933967827	0.0015857278759134	0.0058388668696808
AT2G40560	11.3174639055283	-5.32881400795317	1.68882109267255	-3.15534548394369	0.00160308154106691	0.00589450340209099
AT1G48190	10.008837899822	-5.99038253486284	1.90103622287528	-3.15111435688612	0.00162648794209232	0.00596354730731113
AT3G17570	7.83823037522661	-5.42848098467927	1.72465577419626	-3.14757360042418	0.0016463165399368	0.00602163705967293
AT2G20619	10.4898518120004	-5.28473568803502	1.67913654489556	-3.14729359211447	0.00164789406757454	0.00602647477798374
AT1G67760	7.56292504540991	-5.07893870345617	1.61552378120901	-3.14383406950237	0.00166749962486333	0.00608781556989556
AT5G01860	7.2825375179631	-5.87701784380263	1.87009695158918	-3.14262735886951	0.00167438853558092	0.00610919261523762
AT4G15248	5.50133863716582	-6.96357693453958	2.21721008221653	-3.14069333816944	0.00168548416779029	0.00614304026191857
AT2G23570	80.158477678574	-4.66334140388272	1.48595374293864	-3.13828167669637	0.00169941481273638	0.00618618389800251
AT3G61810	18.2211027386254	-2.76513782284406	0.881142863349311	-3.13812656024188	0.00170031443731796	0.00618843017483512
AT1G64830	11.7492322500969	-7.48364067974528	2.38587821783816	-3.13663984347291	0.00170895915309133	0.00620945462679244
AT3G29791	17.5866493001326	-3.00993204945288	0.96004888399287	-3.13518623857411	0.00171745040131099	0.00623743161877047
AT2G25185	10.2109554056625	-6.96709751057349	2.22297831234817	-3.13412752246513	0.00172365930546298	0.00625709764456644
AT2G13126	10.9307540277903	-5.25059925656771	1.67585510525181	-3.13308664938475	0.00172978368530688	0.0062753455412502
AT2G37210	25.6984097661832	-2.52636299512036	0.806513208191716	-3.13245086312314	0.00173353441796322	0.0062842616136008
AT2G46720	51.0201828454247	-2.66401519713372	0.850925665362661	-3.13072610872341	0.00174374706092443	0.00631547361541609
AT2G30010	639.546035817309	-2.57426179257968	0.822455918202876	-3.12996932188733	0.00174824559719821	0.00633079654687659
AT3G19230	68.0475047438508	-2.1077959964635	0.674555420045098	-3.12471879081868	0.00177975111869124	0.00642711131266931
AT5G61370	193.069105287116	-2.10130469067384	0.672909723932833	-3.12271411147505	0.0017919171442751	0.006460246575495
AT1G54450	99.8453863724764	-2.01578424243776	0.645644963953379	-3.12212493704716	0.00179550724124558	0.00647121611353191
AT4G14805	15.7657687797096	-4.10086244617122	1.31440423235879	-3.11994008023844	0.00180887831899669	0.0065094840328826
AT4G30380	18.9371525210998	-5.80109119592068	1.86040487110488	-3.11818749027218	0.00181967005082793	0.00654333977364634
AT2G34010	38.6693450739806	-2.81761429836568	0.903707798663018	-3.11783775965437	0.00182183061747058	0.00654812120535983
AT4G14165	17.7498476477938	-3.89307015307905	1.24866545764919	-3.11778477512173	0.00182215815099412	0.00654830295849733
AT4G15680	25.5656337657623	-5.27842957232713	1.69511219878563	-3.11391161960167	0.00184624784055217	0.00662340310779699
AT3G62850	10.49532942799	-4.88578847070124	1.56924022206366	-3.11347389775421	0.00184898864391692	0.00663061406159985
AT5G58610	13.9853137051554	-3.63677431677011	1.16812706435482	-3.11333794733946	0.00184984066045333	0.0066326634417801
AT4G03450	4.24720018080647	-5.70274033806225	1.83181553252268	-3.11316299966554	0.00185093760795744	0.00663559027519904
AT5G05890	9.74037575995232	-5.01104002704808	1.61004470550331	-3.11236079962239	0.00185597517666067	0.00664961677553995
AT5G39170	18.1649534346868	-5.07626564000326	1.63181078093609	-3.1108175649454	0.00186570165431068	0.00667738180636806
AT1G56620	9.81790661953262	-7.30052256115712	2.3551161834565	-3.09985664929807	0.00193614323618079	0.00689608835990094
AT5G05965	127.674547835156	-2.89199154252262	0.933582229886899	-3.09773627854182	0.0019500487680043	0.00693934422364927
AT4G18320	20.0381500995453	-4.01726901841906	1.2970012779235	-3.09735162701668	0.00195258114206219	0.0069473101492515
AT3G47200	15.5968849621662	-2.62656683800651	0.848329848275743	-3.09616223376449	0.00196043069040891	0.00696894644614913
AT5G44050	61.2877775102024	-2.08146567920271	0.672937922617235	-3.09310206669189	0.00198075998062022	0.00702431501751971
AT1G44090	69.880460093548	-4.97543491997241	1.60934351848909	-3.09159285311786	0.00199085706832132	0.00705483118500015
AT1G50732	30.8135065668336	-2.04578752320916	0.662077320670443	-3.08995257704572	0.00200188456069409	0.0070896579791028
AT2G18721	10.0431847255691	-3.76277182314573	1.21891158071578	-3.08699325092648	0.0020219218730227	0.00714769877092177
AT2G27670	7.43509248394499	-5.03646638035034	1.6317591472674	-3.0865255995559	0.00202510508242565	0.00715688482268905
AT1G50990	26.3019108258552	-2.75236856883777	0.891974475526526	-3.08570328451727	0.0020307135711473	0.00717348886338496
AT4G02850	4.17003755839478	-5.74065220755712	1.86122342852792	-3.08434340529311	0.00204001972562756	0.0071977594945549
AT1G77330	20.9423258720906	-2.84363547920954	0.922752080825988	-3.08168958737444	0.0020582935631062	0.00725141330837726
AT5G37230	9.93475320743008	-5.68725608683126	1.84778686558484	-3.07787450639291	0.00208482690788649	0.00733178083938128
AT3G12900	17.2362805843519	-5.92209265775951	1.92615208647671	-3.07457168067767	0.00210805057497666	0.00740283772158134
AT3G48209	13.7060407592748	-3.13318921908859	1.01967673243037	-3.07272797293386	0.00212111747237623	0.00744483255590577
AT1G04610	58.3992147682118	-2.40270180774362	0.782959062375864	-3.06874512755839	0.00214959896514084	0.00753156021529712
AT4G17713	9.20127397028989	-5.278172131208	1.72051602809921	-3.06778434202627	0.00215652187334528	0.00754910373874777
AT1G47510	19.3002224736018	-2.93617978857899	0.958850869416077	-3.06218608360554	0.00219726810103998	0.00767469489036612
AT4G27220	7.7009970684726	-5.29151313237314	1.72862677860348	-3.06110792559169	0.00220519591383686	0.00769670017579641
AT5G09360	12.4653591464231	-4.85193996697368	1.58689890548085	-3.05749783443418	0.00223193254110943	0.00777051701803124
AT3G57240	87.0022737557414	-4.04335396310803	1.32307664685727	-3.05602398221774	0.00224293314955742	0.00780651677535493
AT4G19580	7.2896212602851	-5.38765025918515	1.76642145494548	-3.05003669656597	0.00228813406732019	0.00793463680751705
AT2G06850	427.746226454391	-4.26543442666808	1.39903026791911	-3.04885071072294	0.0022971860636801	0.00795961615480663
AT3G56550	17.6191693006676	-2.52694648607326	0.828977870780748	-3.04826772238604	0.00230164771655536	0.00797097655815416
AT2G21900	7.97998784206191	-5.04332527230807	1.65456766371037	-3.0481227107983	0.00230275873295319	0.00797365622776982
AT2G26950	5.64360334946339	-5.74041706636702	1.88386270251256	-3.04715256515821	0.00231020421633313	0.00799475384759431
AT1G53163	9.30920635896073	-5.14197274837113	1.69269692965963	-3.03773975026061	0.00238359711210531	0.00821626862829945
AT4G24180	18.5546376784569	-2.220098964487	0.731221298122499	-3.03615194221965	0.00239618580759836	0.00825244297873971
AT1G49800	13.5468002472029	-3.84221241125737	1.26578564511133	-3.03543686570994	0.00240187503543955	0.00826601622458476
AT5G63180	2172.42324876846	-2.0900802347953	0.68904834379522	-3.0332853327581	0.00241906752195728	0.00831791934578766
AT5G43640	7.23920783567739	-5.56192804110183	1.83442085076168	-3.03198038704828	0.00242954989317666	0.00834789247556688
AT3G09960	9.35327322645332	-3.68674345222457	1.2229808133112	-3.01455543054905	0.00257356179407858	0.00877765745778994
AT2G24600	44.5905341460305	-2.05757439160548	0.683508623409447	-3.01031226400917	0.00260979228147759	0.00888837708351478
AT4G23080	4.79183648344759	-6.15335805629711	2.04412196273395	-3.01026952817785	0.0026101595436638	0.00888837708351478
AT5G23990	16.0566578353065	-5.27840878583065	1.7547784127298	-3.0080201280909	0.00262955721217126	0.00894155345424495
AT5G43390	11.2482510826379	-5.14695667371356	1.71590013793653	-2.99956655980172	0.00270364044457112	0.00916709752344688
AT5G53520	52.2882245787679	-6.94450127648122	2.3164771167944	-2.99787173641119	0.00271872068278766	0.00921162411910987
AT3G57440	5.91036404874867	-4.92005322006426	1.64402634506765	-2.99268514450831	0.00276534877557091	0.00932816965342031
AT3G28899	49.5556351267894	-2.62241409816589	0.877555936370446	-2.98831560414501	0.00280519715846038	0.00943700575092187
AT5G05113	7.30374956466355	-5.7126679728332	1.91376688642408	-2.98503857149888	0.00283542567661926	0.0095142463098865
AT1G54820	7.81850052673176	-5.66930950887354	1.90155919885635	-2.98140048034435	0.00286933289926015	0.00961037508672727
AT5G45240	6.11146612350561	-5.09002311679533	1.70850759268671	-2.97922182996625	0.00288981484468117	0.00967212519433705
AT3G10750	5.24593975750809	-4.898315521797	1.64511367281496	-2.97749365453603	0.00290615660268633	0.00971994066449468
AT4G37580	25.2042757536785	-2.0610926629802	0.692407087177075	-2.97670647968555	0.00291362811061003	0.00974217358494597
AT1G55660	9.62062749967659	-4.78247913009733	1.60885905814172	-2.97259048634207	0.00295298153002458	0.00984729792868421
AT4G11930	4.30099432772152	-6.16951659608238	2.07554586012124	-2.97247905460494	0.00295405365147646	0.00984948392072458

## Sheet: down in DMSO (vs WT)
Gene	baseMean	log2FoldChange	lfcSE	stat	pvalue	padj
AT2G23220	608.872278383283	9.19459029013883	0.381921562907146	24.0745513820969	4.61917033133491e-128	3.71935595079087e-124
AT4G15440	3074.42529161811	8.34223685618774	0.4118172652181	20.2571323758601	3.07349961201819e-91	8.24927295865682e-88
AT1G01060	1535.7973636574	4.24136396768663	0.239119817313444	17.737400502138	2.15684784050864e-70	2.08403265741306e-67
AT1G50290	240.731162900664	5.06927540630902	0.31208287665934	16.2433628546768	2.4889763318155e-59	1.36644800616671e-56
AT1G64500	602.70406787764	3.56444780777345	0.224046374189705	15.9094197380554	5.45164175787853e-57	2.63379716606628e-54
AT2G46830	1459.39228263751	3.042338401756	0.200252881393281	15.1924825280346	3.96610093794225e-52	1.52071641677671e-49
AT4G24420	133.443183106125	5.13871431299731	0.358240612327086	14.3443097632534	1.15645111692185e-46	3.77503151086002e-44
AT3G26460	112.179161236462	5.94144293330915	0.417769185933889	14.2218314163778	6.70742989006533e-46	2.16032901899224e-43
AT2G31380	755.720847871352	2.87403287137487	0.20312798469344	14.1488770033944	1.89763430164748e-45	5.8768274603329e-43
AT2G25964	435.522400235005	2.35189505533192	0.166586751205641	14.1181398779345	2.93640178776644e-45	8.97869893484635e-43
AT2G47180	2286.39260361873	6.24054095250914	0.447330637529686	13.9506227138198	3.11870455457958e-44	8.96850324052672e-42
AT5G16350	108.468811555616	4.63201960518411	0.336868881893235	13.7502151553795	5.07782922014884e-43	1.3332613330643e-40
AT5G66380	318.813444453201	2.66796907845489	0.196143860952849	13.6021034025442	3.89080422557639e-42	9.68930586319828e-40
AT1G64130	143.443721247889	5.2191981531927	0.389999486493825	13.3825769877657	7.64500585910995e-41	1.74219586351566e-38
AT3G54500	2617.83340577597	2.20789910148078	0.169791865781018	13.0035622809418	1.16774426787554e-38	2.31213365039357e-36
AT2G22240	3614.12278379951	2.21283983531309	0.170459979513631	12.9815798501615	1.55636761252275e-38	3.03190452000803e-36
AT5G03555	687.525710751434	2.02733642136977	0.162487671404515	12.4768630373359	9.98432809267945e-36	1.66332020280527e-33
AT1G64780	696.489735850904	3.37226823283469	0.276605525879593	12.1916155583336	3.44522801183064e-34	5.04234928247933e-32
AT2G15020	480.319256697445	3.55319436988357	0.296860933050853	11.9692218621266	5.15094307557595e-33	6.87437463721617e-31
AT3G61890	647.903013920398	2.93843913183751	0.248555768272441	11.822051655694	3.00260722672561e-32	3.62654900843919e-30
AT3G15354	508.783248909577	2.52789140900215	0.216593775493825	11.6711175251397	1.79055557242191e-31	2.08950050277409e-29
AT3G09600	379.228916721208	3.44385428091802	0.304411274935553	11.3131626995325	1.12943568081254e-29	1.20719682768618e-27
AT5G16340	431.639311005977	2.11187015585888	0.199817717599664	10.5689834776815	4.14968040431427e-26	3.43286574817177e-24
AT3G56290	511.539418589714	2.872786162943	0.272457048644166	10.5439964839923	5.41478165989727e-26	4.41890087082697e-24
AT3G28740	100.872202480956	3.44880511553364	0.328436855928226	10.5006641407118	8.57745018691394e-26	6.95291566158031e-24
AT1G74300	422.12850860925	2.52184509935922	0.241862739822825	10.4267614813533	1.8715876740507e-25	1.49208157935211e-23
AT1G76240	118.33774450559	3.63922586139171	0.351853938780613	10.3430016273339	4.5021081944809e-25	3.49687863491578e-23
AT2G46790	538.598128205401	2.63756037109318	0.25552449475301	10.3221429853238	5.5959983950922e-25	4.31875198823793e-23
AT5G48850	1875.81245471772	5.00839511773754	0.492381311188476	10.1717815114644	2.65016517786898e-24	1.95771834974321e-22
AT5G59730	879.246416245557	2.55709154190536	0.253592427928194	10.0834696161725	6.53759550998935e-24	4.71409424296426e-22
AT5G06980	419.012691585805	2.29561486659686	0.231146965659716	9.93140818459349	3.03932549279007e-23	2.07982851568943e-21
AT5G42830	152.642620920482	2.83518198344896	0.288032768904107	9.84326191160861	7.32951073382375e-23	4.83747708432368e-21
AT4G19430	1302.98817755742	2.12111048127834	0.215972700695879	9.82119719040407	9.12533031992965e-23	5.95760754616812e-21
AT2G42840	13670.9396383969	2.10027710006453	0.214213051392781	9.80461781580926	1.07553372352463e-22	6.96530633390375e-21
AT4G15430	103.20826167202	2.8474362471092	0.29288579210691	9.7220019674762	2.42956974109228e-22	1.5204322970421e-20
AT4G00050	198.460923254004	2.42629373400908	0.252584586836387	9.60586615516936	7.55202710247794e-22	4.53797927083226e-20
AT4G21326	646.181101901496	2.86023805400499	0.303111908395382	9.43624441925281	3.86380217809529e-21	2.1807010610764e-19
AT3G22840	2043.47650877498	4.49824769403367	0.477753175247743	9.41542186862719	4.71186389266413e-21	2.63471722664803e-19
AT5G58770	812.420539577396	2.45461463002992	0.261432189758542	9.38910633880624	6.05114774337235e-21	3.35255791029593e-19
AT4G01080	622.74369427846	2.61167557257974	0.278631318676854	9.37323049319041	7.03457879269546e-21	3.86198375718981e-19
AT3G50280	138.140574666758	4.55767981419025	0.489338566463217	9.3139599585042	1.2315313946757e-20	6.67079283197361e-19
AT3G59845	256.382572492703	2.22720560534119	0.239150914107338	9.31297132463211	1.24305228174289e-20	6.70249350843332e-19
AT3G17609	133.144305333018	3.39474777008369	0.367174510052441	9.2455976031638	2.33929797587233e-20	1.23650069814381e-18
AT3G08870	58.2186384860024	4.09798876300221	0.444038760077067	9.22889876165534	2.7342848096751e-20	1.43274151545578e-18
AT1G10110	80.7942251775414	3.89643273653439	0.423936457917103	9.19107725643239	3.88926630256078e-20	2.00745976078329e-18
AT1G58520	594.778374327451	3.00159382815961	0.329061537878186	9.1216793293866	7.39691148590149e-20	3.74590762795464e-18
AT4G13180	411.666910511766	3.96934709476652	0.436066306405903	9.1026227811138	8.81762397352137e-20	4.42824375684786e-18
AT5G42500	38.7263397330195	7.26147291449088	0.797898853497995	9.10074363768857	8.97154197067996e-20	4.49619435360467e-18
AT5G16230	3890.47768773252	2.9439320594761	0.324780456293086	9.06437564956019	1.25319887791635e-19	6.17801471325456e-18
AT2G28305	1296.34986547876	2.6737174194314	0.297492614087598	8.98750857271404	2.52898027826376e-19	1.21936222757963e-17
AT3G51240	4475.39325521414	2.06377078707125	0.231212773909652	8.92585107723197	4.42285226535062e-19	2.0826202596844e-17
AT1G62190	40.3950028279296	7.87301275149173	0.89688544435106	8.77816983325919	1.66156240364176e-18	7.43272248562415e-17
AT4G38300	98.0158687393841	2.75083388794669	0.314752428175542	8.73967487365184	2.3378224740851e-18	1.03116850715012e-16
AT1G58602	688.364945568024	2.4163303063651	0.278829381958059	8.66598164582442	4.47639075603713e-18	1.92063401603611e-16
AT2G01610	776.002750435894	2.42474673798634	0.281869066032266	8.60238681781695	7.80751343096065e-18	3.2686012900916e-16
AT4G15093	206.708266752028	2.31168672554532	0.26982355497439	8.5674014848879	1.05846345680925e-17	4.37812384635005e-16
AT3G04140	339.795613490445	2.60203025721181	0.307245798629055	8.46888800049402	2.47746746026525e-17	9.99093555428505e-16
AT2G29450	2224.98841275326	2.52324632149703	0.298150540314473	8.46299429421005	2.60598466781888e-17	1.04916942726388e-15
AT4G01450	298.895652456869	2.22037938545212	0.262981165519506	8.44311181398059	3.08999264957383e-17	1.23374979244802e-15
AT4G30460	91.7799194856204	3.71865792590996	0.442751144475088	8.39897981589339	4.50374212933071e-17	1.78056292759595e-15
AT1G69720	129.386850700489	2.97157317048155	0.356134030979785	8.3439742119175	7.18346617503212e-17	2.78529388321149e-15
AT1G32640	1855.50305576414	2.84976098210936	0.343588866231745	8.29410164934519	1.0940886809244e-16	4.12305868586736e-15
AT5G38780	65.4893053052298	4.07244363793405	0.49140831676684	8.28729083123416	1.15857101032262e-16	4.35925877341951e-15
AT1G74430	56.5408497925879	3.57424243274511	0.432211705639227	8.26965671246439	1.3434527868609e-16	5.01583392881173e-15
AT5G42510	387.386274352264	3.22904867299142	0.394119989160506	8.19305988480676	2.54667383971226e-16	9.20522901752506e-15
AT3G27170	142.707092677515	2.76743451846438	0.340203926445081	8.13463426887026	4.13183807549132e-16	1.47645977147291e-14
AT2G37770	1823.18055985026	2.09582069880353	0.259218097373435	8.08516349760968	6.20808574935179e-16	2.15475916806257e-14
AT1G66725	207.469198456586	3.19724143433967	0.396063365405718	8.07255028766545	6.88448022314751e-16	2.36896729729845e-14
AT5G53510	184.751312314353	2.0526279031023	0.254502940226871	8.06524239473432	7.30907009186396e-16	2.5043673353059e-14
AT1G36370	4606.09332396559	2.7598974779519	0.345031628302368	7.99896951920383	1.25464768751819e-15	4.16308647523205e-14
AT3G53040	505.756283292419	4.11526306885181	0.515159183823875	7.98833292324409	1.36775670501605e-15	4.51977167802567e-14
AT3G45440	26.2727352593914	3.98396894356023	0.499316445216583	7.97884584360555	1.47707911674842e-15	4.85446573390135e-14
AT3G55110	341.925040902868	4.50649784945786	0.565107740555916	7.97458170547208	1.52897768749107e-15	5.01820448628182e-14
AT5G24155	71.0825288172477	3.24040830131509	0.407046217162275	7.96078716541237	1.70948217541662e-15	5.58030424721132e-14
AT5G67180	187.745685537195	2.53311856198529	0.318388621872806	7.95605869043039	1.77606176721465e-15	5.77423257723244e-14
AT5G53200	182.784463964743	2.25916786699853	0.284148596611206	7.9506564309719	1.85525808343354e-15	6.0155186930766e-14
AT2G46670	173.830287472665	2.81461411188106	0.356150172661458	7.90288571488779	2.72519432818732e-15	8.61646520833677e-14
AT5G43630	305.408870708315	2.52911956586275	0.323537740677603	7.81707741596349	5.40638569641553e-15	1.65521740028661e-13
AT2G33380	10621.3698162557	2.71923545900389	0.348061845423463	7.81250658398246	5.60617145281245e-15	1.70772607331825e-13
AT1G63390	94.2244627327574	2.19317550668985	0.281617563840498	7.78777955742852	6.8197029156734e-15	2.04896447302247e-13
AT1G52565	105.949845892049	2.74246517534219	0.353154797094633	7.7656177911334	8.12482165499426e-15	2.41406140095992e-13
AT2G30100	452.229680382159	2.21817188343231	0.286435894723391	7.74404299284622	9.63044215642455e-15	2.8266459384033e-13
AT1G05320	929.292311198636	2.23959125248178	0.290258356330706	7.71585452626936	1.2017431978023e-14	3.4807324563684e-13
AT5G01670	4350.95836775907	3.57356214846996	0.472308430323182	7.56616210730075	3.84412292191587e-14	1.0433554303573e-12
AT5G13750	171.552956328031	2.75723803821728	0.364435697486854	7.56577376264502	3.855625864281e-14	1.04530301209396e-12
AT1G78230	603.203069830379	2.09466708897581	0.277532570566814	7.54746401367523	4.4381511688308e-14	1.19252480127116e-12
AT1G12340	47.4715317582696	3.04628175787849	0.405115975412206	7.51953006735636	5.49734753595216e-14	1.46087928579164e-12
AT4G37560	1127.6315964839	2.0543909787017	0.273918214036489	7.50001596618191	6.38100605627249e-14	1.6760793674304e-12
AT3G12960	170.345453871957	5.19046757946592	0.693510280614878	7.4843412196629	7.19069096944219e-14	1.87236303501202e-12
AT4G22190	1279.30582206251	2.05540710280992	0.275259854558974	7.46715174322508	8.19492485364129e-14	2.1139404211673e-12
AT1G48660	209.280580899817	3.63342852886246	0.491713375299157	7.38932213640091	1.47579232626917e-13	3.6751793230266e-12
AT2G41310	265.001276559132	2.20173171541611	0.29815922849102	7.3844157920553	1.53124229596866e-13	3.80542066887026e-12
AT3G55130	194.947647222212	2.72240640315683	0.369294046359659	7.37192064154061	1.68187130976915e-13	4.14141522515634e-12
AT5G11930	228.581163205045	2.16270109733785	0.293692783803768	7.36382102865306	1.78719269155916e-13	4.37400472718369e-12
AT1G73860	163.706569194967	2.58439418127031	0.351737982290647	7.34749817019983	2.01951060371207e-13	4.88810602637963e-12
AT1G18870	911.464665458904	6.16814339686245	0.842738635987548	7.31916531824178	2.49518054429466e-13	5.95588747312074e-12
AT5G24950	1126.26402046056	2.81420106445702	0.38533824507295	7.30319686779143	2.8100954704247e-13	6.66804186479165e-12
AT5G35525	62.0287613722939	5.9809209336413	0.823385991629814	7.26381186277245	3.76331349642391e-13	8.79174089164563e-12
AT4G15200	79.6224837245054	4.02897425201077	0.556711571892152	7.23709449458198	4.58398779606867e-13	1.06165684757272e-11
AT2G44460	125.653714286098	4.36398843679242	0.605604171665559	7.20600788596021	5.76160678220711e-13	1.30682979747413e-11
AT4G02280	1689.02651582615	3.67837104261163	0.51054806086593	7.20474980626276	5.81505228872204e-13	1.31771485071641e-11
AT3G44400	155.155058600204	2.3653296811922	0.32908015963015	7.18770066190125	6.58915228934004e-13	1.47787894801577e-11
AT5G06820	39.1764522872869	2.92258506903603	0.407221999615338	7.17688403818238	7.13181280766278e-13	1.59073010324933e-11
AT1G54000	61.8960856478078	3.46941188835982	0.48349832200506	7.17564411386624	7.19675421184017e-13	1.60373426883036e-11
AT2G18340	130.4560557565	3.33125848983123	0.466344859776918	7.143336996198	9.10919300648157e-13	1.98952681975198e-11
AT5G50240	508.127458340004	2.66270506704873	0.3727686493499	7.14304990962201	9.12824624760859e-13	1.99008949780896e-11
AT3G54940	11008.4761443829	2.23387483738402	0.313318416898794	7.12972719412659	1.00568051369471e-12	2.1842774036445e-11
AT4G34650	30.8384926540615	3.71780010910623	0.521973233232236	7.12258765853633	1.05919344814648e-12	2.2885399761562e-11
AT5G17310	4116.39422928199	2.43454562169932	0.342092148463531	7.11663694309798	1.10592291151913e-12	2.38311095902374e-11
AT1G06645	331.120381902727	2.3367924153054	0.328403506416977	7.11561347441386	1.11416134706742e-12	2.39872384133339e-11
AT1G31750	478.825911691925	3.53633014447684	0.500238927829242	7.06928219245661	1.55737163092077e-12	3.2712929666541e-11
AT1G54040	6145.60295039175	4.71461659113856	0.667921908746458	7.05863444423744	1.68146765118302e-12	3.50453257825513e-11
AT1G45191	39.5906161232925	6.70778536371948	0.950455696605357	7.05744138067348	1.69596270527473e-12	3.53169613005314e-11
AT3G26320	30.6025940368568	4.36584092315651	0.6218812107247	7.02037760245053	2.21269425376373e-12	4.57227052129313e-11
AT1G75280	11382.1457489664	2.41063700783573	0.344141818065918	7.00477791796283	2.4737791074458e-12	5.05127710223676e-11
AT3G21660	25.7487846911679	4.38982446258389	0.627928104924332	6.99096668576872	2.7299858753753e-12	5.53234385952732e-11
AT3G24460	276.587843634902	2.37856254952201	0.341577549615889	6.96346276913325	3.32008934177757e-12	6.62810563140321e-11
AT2G47160	1992.92366454743	2.19379289640793	0.315817704974094	6.94638983773214	3.74752310069866e-12	7.40189435981004e-11
AT2G34070	445.115877398496	2.20057412597792	0.317376443641523	6.933640382156	4.10146503835012e-12	8.05487719238907e-11
AT3G29260	519.219889727513	4.19993072033217	0.606345130708732	6.92663387174074	4.30972048392247e-12	8.44327721083789e-11
AT5G03640	102.314930405747	4.56908806041068	0.662325540756734	6.89855332347642	5.25347708235286e-12	1.01522393921053e-10
AT1G08340	758.748094720764	2.32046336933713	0.336498556714081	6.89590883240787	5.35215130036442e-12	1.03264030999683e-10
AT5G09930	38.949402206812	4.93677421636603	0.71875266131407	6.86852999937462	6.48668337467394e-12	1.23574387696076e-10
AT5G01490	22.5142668590023	4.84058538393808	0.706208212385779	6.85433176652698	7.16466311376888e-12	1.3542222392504e-10
AT1G16730	263.518895040123	2.8624001869408	0.418257531952317	6.84363094091782	7.72106836368836e-12	1.45370325325998e-10
AT2G33590	1969.06352318256	2.10489708687163	0.311066002997451	6.76672174583115	1.31733077359058e-11	2.40343218782886e-10
AT2G23400	290.227287289035	2.65260470194497	0.39306264012162	6.74855463527191	1.49325171705951e-11	2.70803216796468e-10
AT1G79270	626.522295769612	2.35931599691965	0.350709994302336	6.72725623805792	1.72892128392671e-11	3.1005064984806e-10
AT5G66780	548.859863645083	3.66668258083617	0.547557177033866	6.69643780526939	2.13561278961654e-11	3.78487619559627e-10
AT3G05400	2977.81846273281	2.6590497157779	0.398210849780013	6.67749187960817	2.43066074127925e-11	4.2857694063023e-10
AT1G80090	1471.36177671822	2.38454654576354	0.357563439917603	6.66887684689753	2.57768435018968e-11	4.52847586641323e-10
AT3G15260	3148.68645012304	2.17478519099532	0.326246975244109	6.66607005127962	2.6274388705307e-11	4.60918034542772e-10
AT5G03610	306.04163000902	2.09450007182355	0.314322840636265	6.66353125208393	2.6732516774661e-11	4.68274601311611e-10
AT1G01720	2219.20363346755	2.00860759902149	0.301671125652928	6.65826931455281	2.77070735839954e-11	4.83592535762279e-10
AT4G15393	151.88793538348	3.63062001509416	0.548980968710426	6.61338046676298	3.75641340573069e-11	6.44002286932793e-10
AT5G59990	48.9156557527671	3.35468403985506	0.508402766061786	6.59847715983388	4.15402459583413e-11	7.0965076475933e-10
AT1G72450	1244.54909884473	2.35070475557815	0.356441814628201	6.59491860692646	4.25489227964489e-11	7.26368748460085e-10
AT4G01410	2019.35127588786	3.25536817358678	0.493857994409421	6.59170897391204	4.34792266240936e-11	7.41202680544535e-10
AT5G46500	36.7927787672729	2.91314356029081	0.442437474401048	6.58430564507332	4.57016115345669e-11	7.73086924530111e-10
AT2G27940	235.064632394219	3.20024214762903	0.48687785173705	6.57298773442131	4.93155222118477e-11	8.28994957932772e-10
AT5G28030	59.9319985634761	3.34282927397156	0.509750919793659	6.55776996993885	5.46183723750671e-11	9.09904415925601e-10
AT5G66580	306.70213487601	3.11985819096538	0.478973670059975	6.51363193006982	7.33551177303637e-11	1.19485247733963e-09
AT3G06420	564.239241024297	2.01057619030439	0.309133674758172	6.50390544439139	7.82610996686133e-11	1.27133498560526e-09
AT4G27780	1858.74105108113	2.04868593905024	0.316541279750344	6.47209722746444	9.66518929840906e-11	1.55234250460352e-09
AT3G51120	2458.48206851502	2.0248380215253	0.313691383791972	6.45487292972029	1.0830974391856e-10	1.73037709927033e-09
AT1G23730	1003.86039377324	2.80782209323743	0.435189857573361	6.45194745321956	1.10421869453104e-10	1.76062751056711e-09
AT4G15563	71.9241855778552	3.40381058325232	0.528065766452143	6.4458080782648	1.14986095440909e-10	1.83098491856994e-09
AT2G21820	477.95388570659	2.35977999407155	0.368417270091595	6.40518288810097	1.50189237848617e-10	2.35124512603447e-09
AT2G19930	304.402624033529	2.68393840200041	0.421716789159392	6.36431479844638	1.96163452783923e-10	3.03168545454155e-09
AT5G40210	54.1625237777956	3.9939030181054	0.627711177596743	6.36264441458007	1.98309432483662e-10	3.0609346013261e-09
AT5G24660	937.879294286466	2.73406349174276	0.430613044274881	6.34923518479731	2.16388007273296e-10	3.31456480893706e-09
AT4G24700	51.4372432940001	2.19283266908766	0.346822475074859	6.32263716073866	2.5713660286724e-10	3.88941251024487e-09
AT3G20950	25.5133426434083	3.74864763206917	0.593834478601389	6.31261364429034	2.74361847007175e-10	4.12927400392855e-09
AT2G29460	213.663996069998	3.400552842536	0.540525006452848	6.29120355569089	3.15013927797752e-10	4.67412557732341e-09
AT2G19900	3075.89373689988	2.91922809282833	0.464177929804491	6.2890282053218	3.1945943040058e-10	4.73717740991799e-09
AT3G12730	264.050332540526	2.13789588396598	0.34107891054123	6.26803891384996	3.65623425382109e-10	5.35922297544309e-09
AT3G49570	564.385445563671	3.38478353241297	0.540748069157761	6.25944635860637	3.86346594504827e-10	5.6356209763639e-09
AT3G02380	307.240968649497	2.12665225465506	0.339777814433565	6.25894971453727	3.8757880927697e-10	5.64677546254191e-09
AT2G30040	86.6570198131263	2.50604706491929	0.401919637604063	6.23519437830515	4.51217461211803e-10	6.50334665455388e-09
AT4G39480	104.414971198376	5.60926556667539	0.900194695044171	6.23116932098801	4.62966379808256e-10	6.66075989913534e-09
AT3G47430	222.286815722966	2.44415649957257	0.392589627966742	6.22572866285613	4.79322999806573e-10	6.87365462766809e-09
AT1G04330	178.006416364283	2.87063705120451	0.461307556780861	6.22282685164894	4.88276155151066e-10	6.98417229418521e-09
AT5G57810	228.248201815231	2.56316458987035	0.412430421156072	6.21478062332458	5.13964043153079e-10	7.3203510768902e-09
AT5G13550	2481.33460459503	2.07167178510306	0.334121173573252	6.20036067438531	5.63339109288505e-10	7.95790615437026e-09
AT4G37409	15.4747653827506	5.10835149458182	0.826326674247087	6.18199999320647	6.32945285845717e-10	8.85668205035256e-09
AT4G37410	15.4747653827506	5.10835149458182	0.826326674247087	6.18199999320647	6.32945285845717e-10	8.85668205035256e-09
AT1G62975	26.03038833605	5.83038473488569	0.944234342133654	6.1747221793596	6.62799147035243e-10	9.23331960541137e-09
AT4G24890	110.781578411393	2.03488089974677	0.329766977641632	6.17066303697072	6.80042119296758e-10	9.42461126433304e-09
AT1G77450	221.940903147928	2.57882488354319	0.418068819961157	6.1684219449391	6.89748837343031e-10	9.54271071870461e-09
AT4G32230	110.641734018605	3.02121020948628	0.491240791282211	6.15016151570083	7.74040813346066e-10	1.06116514683244e-08
AT1G73480	648.4968611531	2.26290612871937	0.368594744902929	6.13927941190621	8.28966473756495e-10	1.13005158803961e-08
AT1G44350	1000.68027179226	2.53907533725435	0.413604337702783	6.13889919858369	8.30952713246932e-10	1.13148217255879e-08
AT1G52618	68.2155619501461	2.01087843602175	0.32762683058713	6.13770988297302	8.37195728959664e-10	1.13934084669012e-08
AT2G26150	61.4627380929091	4.19088151968452	0.684555531058361	6.12204756158377	9.23804373935131e-10	1.24762072715787e-08
AT4G12310	34.4121291993319	3.20087769581974	0.52361643592971	6.11301990575678	9.7763170837482e-10	1.3134411316742e-08
AT4G10390	131.10041895069	2.16072256962823	0.353760688209688	6.10786512363263	1.0097262413776e-09	1.35505261592873e-08
AT1G68600	1033.02175290979	2.0009271114566	0.328148511067128	6.09762666589482	1.07654808649192e-09	1.43515980007168e-08
AT1G66470	39.9993733895873	3.45571564073326	0.56838721887577	6.07986162596763	1.2028630658521e-09	1.58604586346743e-08
AT5G65380	1387.82814171654	2.05926093493136	0.340185277274194	6.05335113686174	1.41863169338559e-09	1.84536710745408e-08
AT4G21940	92.1245199479298	2.29613996062661	0.37965010165138	6.04804252820951	1.46616259197877e-09	1.90105333182175e-08
AT2G14060	105.163746344105	7.21896680537748	1.19506320338625	6.04065691665704	1.53488031781934e-09	1.98270422231252e-08
AT1G62710	10762.8390997433	2.06127878035358	0.34146630021687	6.03655112977308	1.57442880859235e-09	2.02945049628371e-08
AT5G57790	623.421860076943	2.04068490870325	0.339186701981797	6.01640599935067	1.78331974150035e-09	2.27323861085395e-08
AT1G29680	2407.14397022399	2.48278028223169	0.412759971628028	6.01507038688607	1.7980855468376e-09	2.28964441061724e-08
AT2G47770	232.974137526809	2.82503473471948	0.470457647538619	6.00486515523713	1.9149098437157e-09	2.42816599395257e-08
AT3G21150	41.2013395437294	4.86918962253293	0.813356712683133	5.9865364686919	2.14356543649507e-09	2.68986839916753e-08
AT5G45830	2107.97265034023	3.10849473328485	0.519505959634753	5.98355933292917	2.18313458914237e-09	2.73667873042674e-08
AT3G45140	32776.8738932611	3.29702505281214	0.551059931135212	5.98306076440742	2.18983025903193e-09	2.74364832661698e-08
AT3G23560	306.161303017703	2.63871903848764	0.441284851065769	5.97962751749746	2.23648428066606e-09	2.79919763128339e-08
AT3G25882	163.129877043066	2.49277742486958	0.417640970216011	5.96870901717393	2.39138155930748e-09	2.97457327222613e-08
AT3G16800	148.87710681419	2.10592954704284	0.353195089446297	5.96251083316108	2.48391178068461e-09	3.08173461603582e-08
AT1G17430	1702.98940239017	2.65136629558955	0.44483765653848	5.96030092465923	2.51773855399302e-09	3.11889705180797e-08
AT5G65550	141.93215712752	4.54039761613765	0.761794787432022	5.96013216557065	2.52034008676886e-09	3.12051948416138e-08
AT1G48130	24499.4991205989	2.36650841216343	0.397221551068273	5.95765362125752	2.55885141651019e-09	3.15878032354118e-08
AT3G21360	933.416473339114	3.2877238949564	0.553945289584107	5.93510578892143	2.93656090436026e-09	3.58622675458677e-08
AT1G10040	94.3198719089403	2.32819878033858	0.392566827458866	5.93070686947571	3.01633287780471e-09	3.6743589004665e-08
AT3G15540	127.470051922331	3.93058620409529	0.663270725448518	5.92606616466804	3.10277611917395e-09	3.77585188588242e-08
AT5G55620	7023.95198266475	2.25340100260729	0.380310396027431	5.92516277794508	3.11988192042466e-09	3.79284688826261e-08
AT3G09450	20.872788503464	5.31669163706314	0.899923789801611	5.90793542443767	3.46421751912705e-09	4.17168950698143e-08
AT4G39780	438.906705514723	2.02021460071527	0.3423665721776	5.90073554163255	3.61884573393772e-09	4.34477323802185e-08
AT4G31590	2464.76376924802	2.04784243949831	0.34724443032996	5.89740903130512	3.69253719651283e-09	4.42664657662351e-08
AT4G23990	1598.24142330378	2.4252050191674	0.411352525575914	5.89568525383912	3.73129618333118e-09	4.46867578604601e-08
AT1G19670	1287.26036718488	2.77004291160284	0.471367582440197	5.87660886067463	4.18756065561353e-09	4.97074767552828e-08
AT4G30450	49.3564416912257	2.96921713607361	0.506311186461757	5.86441148342647	4.50728462231991e-09	5.31890412001757e-08
AT2G33520	1039.49278138795	2.4115381155489	0.411655416814633	5.85814741418746	4.68059093805045e-09	5.50727494883325e-08
AT5G04380	529.775616705431	3.56660095991839	0.609396824441007	5.85267401613062	4.83731682744043e-09	5.67785351232513e-08
AT4G32950	14.4095112328701	5.95439754669452	1.01968690794786	5.83943708630903	5.23774906736406e-09	6.10927409325187e-08
AT4G24010	237.917872065758	2.2432420268012	0.385959626303377	5.81211576010268	6.16881569938844e-09	7.11623266640053e-08
AT1G64390	3473.62268358819	2.23214653915752	0.384275845074446	5.80870894636921	6.29564244350817e-09	7.25242215180899e-08
AT3G21370	2248.88086441378	9.06898965970818	1.56130847240095	5.80858287777178	6.30038398240108e-09	7.25415040414111e-08
AT4G12680	271.163595291431	2.7301482304523	0.471312982511181	5.79264380944043	6.92869524625319e-09	7.9472726670699e-08
AT3G01550	94.5402313489535	2.4368286620904	0.421056195217619	5.78741908982232	7.14760958770395e-09	8.18282735547757e-08
AT2G04040	51.1508146193615	2.53042887971993	0.437830907086115	5.77946608785714	7.49380568555604e-09	8.55079688900764e-08
AT4G21990	2113.76719878605	2.09366056622301	0.363153209469249	5.76522666365226	8.15481679547721e-09	9.21795762805556e-08
AT2G14095	527.067563757204	2.68781646958658	0.46745705693093	5.74986820657566	8.93130424237371e-09	1.00299667726071e-07
AT3G47750	336.70337434011	3.21477704204127	0.559692914816233	5.74382300890265	9.25625388148931e-09	1.03467870782627e-07
AT2G21490	18483.4578804119	2.78128179051793	0.484356464552791	5.74222085192133	9.34428393673336e-09	1.04307080765125e-07
AT3G01470	576.35557291182	2.16341536057787	0.377839085257809	5.72575851728447	1.02972607739559e-08	1.13892230428425e-07
AT3G01472	576.35557291182	2.16341536057787	0.377839085257809	5.72575851728447	1.02972607739559e-08	1.13892230428425e-07
AT3G50270	220.940363605819	2.48785163654206	0.434857930849716	5.72106764082876	1.05856740410079e-08	1.16868163681255e-07
AT1G72125	69.0356228868466	2.07069467853963	0.361971020036703	5.72060900988611	1.06142901482929e-08	1.16916914191593e-07
AT4G25140	404910.095774084	2.12396607082801	0.37158926345785	5.71589730839715	1.09126628262681e-08	1.19821037832424e-07
AT5G18860	107.602070376481	2.86790144109322	0.50199063753497	5.71305762827785	1.10964080535659e-08	1.21672643187443e-07
AT3G09270	40.7985682583722	3.60752342354089	0.632923348785015	5.69977933420538	1.19962607530213e-08	1.3058643877691e-07
AT3G17130	347.388626608537	3.34768322104548	0.587804975384533	5.6952277732176	1.23207325167642e-08	1.3352158576714e-07
AT3G63050	29.0427628991981	3.19332026723771	0.561144022535831	5.69073203846489	1.2649588510698e-08	1.3647318448612e-07
AT1G70700	7372.97475510363	2.48642133937083	0.43724378311782	5.68657905583265	1.29609401158581e-08	1.39396469028793e-07
AT3G05390	259.381168480879	2.01616015320334	0.35550642653976	5.67123405567424	1.41772549343952e-08	1.51065624259043e-07
AT1G54860	21584.1528393773	2.02162425455923	0.356674003867131	5.66798878707271	1.44483418353515e-08	1.53818486282394e-07
AT2G47000	517.063645535047	3.24892051361983	0.573327290585294	5.66678155212724	1.45504652081205e-08	1.54701160901126e-07
AT2G42000	141.254077157902	4.18630113148589	0.739091220125588	5.66411968846626	1.47781232761224e-08	1.56914437739786e-07
AT5G15140	262.590977283347	2.04691326262756	0.361751558459298	5.65833985994525	1.5284423812897e-08	1.61721656427657e-07
AT1G28470	872.638161522569	2.09309213152841	0.370414157393694	5.65068070360974	1.59813703936167e-08	1.68211757397911e-07
AT2G25890	1281.18605795153	2.73499991086209	0.484163102475303	5.64892263966274	1.61456487321396e-08	1.69719012521133e-07
AT4G35160	389.566613656119	2.67364858298511	0.473927435773252	5.64147247272745	1.68601998852354e-08	1.7630951879989e-07
AT4G22960	28.9483576639041	3.43274835588842	0.608878970718382	5.63781723622071	1.72219144443958e-08	1.79936230674232e-07
AT3G57020	855.483469595351	4.60974346296427	0.819897422784875	5.62234169160668	1.88386178444926e-08	1.95223360210881e-07
AT5G14360	24.72477182837	2.7876232088286	0.496385390713889	5.61584458563438	1.95604417792761e-08	2.02183154309025e-07
AT5G38400	38.8140985480824	3.79927035652836	0.678877440927824	5.59640095174746	2.18847255396096e-08	2.24098105186439e-07
AT3G27660	81209.246157847	2.39223979564853	0.427565813412405	5.59502121218732	2.20594797350464e-08	2.25696227225659e-07
AT3G01670	66.5873589680269	4.76394958006883	0.852317392920046	5.58940791264097	2.2784515564526e-08	2.32425151172589e-07
AT2G28440	100.472318263868	2.21246194754634	0.39654408807153	5.57935930480258	2.41406117985644e-08	2.45018002890401e-07
AT1G02850	2673.49240308261	2.82081260304937	0.506896475929888	5.56486923266662	2.62349070223634e-08	2.64937464060289e-07
AT2G35070	65.1684390816558	2.4594056880497	0.442952084534671	5.55230638689363	2.81924895272707e-08	2.82567042830057e-07
AT3G28220	117.06598717899	2.88646065488518	0.520355143218092	5.54709738628528	2.90450981985306e-08	2.90402894074381e-07
AT3G54510	919.386662174996	2.46098871632535	0.444015483310677	5.54257409668619	2.98057210648987e-08	2.97146924491825e-07
AT1G07500	110.613552694926	4.07469689267244	0.735291398684373	5.54160826573402	2.99706181991966e-08	2.9854443431744e-07
AT1G64360	162.675930950373	2.84997673898248	0.515438099653945	5.5292318144427	3.21636093689067e-08	3.18028713841716e-07
AT1G77990	312.858986153671	2.00159390666126	0.362505885635453	5.52154871403697	3.36024622901935e-08	3.30631804106686e-07
AT5G23750	4219.37946046981	2.68766839892122	0.487266416650458	5.51580882055582	3.47179510131394e-08	3.40774817014789e-07
AT2G29980	33767.8925517274	2.15008278137747	0.390776167033369	5.50208268252416	3.75330849507696e-08	3.65879418914766e-07
AT5G46050	208.434062360541	2.03412172410461	0.369930643779183	5.49865700046953	3.82694715002366e-08	3.72306626483977e-07
AT1G70985	434.780430613495	3.35607993798122	0.610857856246357	5.49404399675547	3.92832555484059e-08	3.81263019996441e-07
AT3G01680	60.3434506806261	3.16272393901631	0.575816847873556	5.49258666309606	3.96089074142599e-08	3.83945733346253e-07
AT4G29880	22.2421545822389	3.13933627274133	0.57212843225069	5.48711809408164	4.08544022629572e-08	3.95384191131408e-07
AT3G23340	319.797838194849	2.07516564187889	0.378435096512244	5.48354436732785	4.16887661048084e-08	4.02170061512681e-07
AT1G54740	298.168184123175	2.6255904968315	0.47937953670921	5.4770600239955	4.32450557340517e-08	4.15358873284991e-07
AT5G63030	1154.24842295547	2.03667380079508	0.371965868726424	5.47543194693766	4.36445671093271e-08	4.18862996858524e-07
AT3G03480	742.984960642698	2.59018134986491	0.473104475421808	5.47486122923605	4.37854598945294e-08	4.20048280068408e-07
AT5G62100	546.180929755738	2.58200176255665	0.471794712496733	5.47272297498358	4.43172610967478e-08	4.24307474852573e-07
AT1G72100	1377.64627401386	3.7839816879922	0.692348267005585	5.4654310096824	4.6178337034089e-08	4.41251546438075e-07
AT2G47560	125.511663920965	2.90391679067199	0.531746393633959	5.46109353149836	4.73210641535739e-08	4.50744331898159e-07
AT3G15270	206.784971137509	2.14217024354669	0.392901074439488	5.45218728811751	4.97540142657772e-08	4.7224281674032e-07
AT2G27360	756.815231116399	2.05899592176409	0.378123135034668	5.44530532778777	5.17165967453932e-08	4.89140998818214e-07
AT1G01560	58.2200205272489	3.28081567073028	0.603561274463369	5.43576238161946	5.4562628539396e-08	5.14447640514305e-07
AT5G43300	129.121383014553	2.41496628961665	0.444631934854173	5.43138290417375	5.5919003376693e-08	5.26209367186364e-07
AT3G14440	47.5867263047324	2.27622742525449	0.419102802369079	5.43119113589213	5.59791369120541e-08	5.26570105626004e-07
AT1G04560	24152.7473662196	2.70672425350112	0.498431331656032	5.43048576923939	5.62008611391793e-08	5.28244358629578e-07
AT3G29970	14.386379630713	5.24950434781822	0.967618769941021	5.42517829427616	5.78967186611714e-08	5.43760939338747e-07
AT1G11580	1513.44400356182	2.92798840807558	0.541170094242506	5.41047711103473	6.28570571788486e-08	5.87152000468781e-07
AT4G10020	5816.8786074151	2.42125882202284	0.44756627814805	5.40983300181053	6.30835468045529e-08	5.88590698125329e-07
AT2G33070	1961.12674233803	11.2598480812744	2.08633281707264	5.3969567986153	6.77807001524397e-08	6.29734843416282e-07
AT5G06760	639.956481085378	3.09640806528319	0.575251980729381	5.38269865904182	7.33773224951579e-08	6.76269592595587e-07
AT1G51490	21.5472897229266	5.21264453453566	0.971759883793467	5.3641281364559	8.13411476859327e-08	7.41742832578856e-07
AT5G63160	215.096121766784	2.82733308281377	0.52715466943836	5.36338430962978	8.16769718435488e-08	7.44524125227459e-07
AT3G15280	276.991334072659	3.46306094161309	0.645830941033706	5.36217873995038	8.22241177697016e-08	7.49228890548817e-07
AT2G23010	177.628227658399	3.43599627714205	0.640855680343695	5.36157575337291	8.24991121764838e-08	7.5145118919123e-07
AT1G52660	106.620750686054	4.41527275397948	0.823925869789575	5.3588228211685	8.37659531287359e-08	7.615545215573e-07
AT2G21780	73.1812080316466	2.19360759898298	0.410369867862421	5.34544022544656	9.01975612631372e-08	8.14204891581593e-07
AT5G57550	1478.65337697912	5.82589483670663	1.08999006086557	5.3449063857337	9.04637954518214e-08	8.16205548249001e-07
AT3G45390	22.3288433752464	4.49791268190923	0.842628892692391	5.33795211737563	9.40022748276286e-08	8.45075902767472e-07
AT3G62090	1147.35332228223	2.26566110702217	0.425197408692606	5.32849227371496	9.90314092853289e-08	8.86006992844765e-07
AT4G21020	9051.42011020616	3.69351122496056	0.693190271163322	5.32827908672471	9.91476940380213e-08	8.8671295712049e-07
AT1G05680	407.438896086365	2.43823206935642	0.457898724783768	5.32482825871118	1.01048465770467e-07	9.02375873993126e-07
AT5G18450	145.809826059902	6.48850853165472	1.22136566838337	5.31250279880803	1.08129765435516e-07	9.59582150573231e-07
AT5G52050	320.763698550097	4.61133478954109	0.869670746664894	5.30239151681844	1.14295387920619e-07	1.0116963688569e-06
AT1G41830	929.973511891707	3.00314008290822	0.566696606815857	5.29937897419608	1.16197227670155e-07	1.02589920745624e-06
AT1G48800	105.534740235868	3.62313225230396	0.683942783469166	5.29742010570875	1.17450266538272e-07	1.03574746280863e-06
AT5G09550	80.143609564105	3.09386850340439	0.584724007843456	5.29116037977475	1.21542722017822e-07	1.06763127020455e-06
AT1G72120	747.79189787269	2.23083744843548	0.421799062975144	5.28886297826352	1.23079045271354e-07	1.07994820834537e-06
AT1G72130	403.690961973611	2.13529137152484	0.403844563761181	5.2874089764585	1.24061059131586e-07	1.08777457146374e-06
AT2G38365	11.3571260011948	8.92683733017143	1.68973152226847	5.28299153594951	1.27091265385845e-07	1.10991200530025e-06
AT3G14170	36.0352471017623	2.36993079890904	0.448750917104412	5.28117204573339	1.28360082746059e-07	1.11856643535851e-06
AT1G17380	204.133505705814	3.53042652230331	0.66882247155462	5.27857043154835	1.30195622770654e-07	1.1317040171457e-06
AT4G20820	242.137641379324	5.53931039255753	1.05172481114524	5.26688191992511	1.38760395136063e-07	1.19967648708186e-06
AT2G36670	821.065308363522	2.58669363448126	0.49266146719046	5.25044844532414	1.51729367178754e-07	1.29970730268439e-06
AT3G49580	698.90239838374	4.71039988663987	0.89794592182471	5.24575007486853	1.55647779037159e-07	1.3285610425518e-06
AT2G23640	1188.73540425094	2.41235885194213	0.461700792691552	5.22493980978229	1.7421176989412e-07	1.47141941033649e-06
AT4G23600	1256.64370434688	2.73989496765632	0.524805656108459	5.22078017979685	1.78170926452071e-07	1.50275729726824e-06
AT1G08990	398.442187994308	3.30056261304563	0.632695917383855	5.21666494497575	1.82173353836269e-07	1.53276890813964e-06
AT1G73220	7973.28837118106	2.01033449001692	0.385612869516167	5.21334905792775	1.85461445542363e-07	1.55826319252915e-06
AT2G34790	5513.5149082617	2.06996079948065	0.397152170605923	5.21200928178882	1.86806200270728e-07	1.56847082855047e-06
AT3G55970	23.9225714555381	5.10162506667949	0.979776986588022	5.20692477626505	1.9199587893204e-07	1.60590458846342e-06
AT3G26140	399.679148966113	2.14624485228111	0.412862451035573	5.19845010583486	2.0095704780283e-07	1.67853334949002e-06
AT2G44810	163.235282598241	3.27950379762646	0.633498159808534	5.1768166124076	2.25703873520074e-07	1.86269312222443e-06
AT3G28980	302.230078953563	2.64060994400529	0.510735198595702	5.17021335374146	2.33826882416957e-07	1.92149356679637e-06
AT5G07330	649.575383611904	2.86390575096463	0.555052285752002	5.1597044539408	2.47339982801076e-07	2.02327958839919e-06
AT1G43650	123.01046033693	2.88083679133164	0.558507966078508	5.15809436266248	2.49475889610473e-07	2.03730209243765e-06
AT3G21500	186.439478485614	5.11045745245616	0.991132648805436	5.15617910338798	2.52039833053649e-07	2.05546056962996e-06
AT5G66610	186.993691132338	2.39693986299786	0.464888229320354	5.15594870298626	2.52349978214102e-07	2.05729533369553e-06
AT4G16140	467.912033335346	2.19450686986049	0.426566378419748	5.14458471384975	2.68113246983105e-07	2.17187913954523e-06
AT1G32560	1741.83094974164	2.50482945876814	0.487161429812305	5.14168262403944	2.72288801927568e-07	2.20053807272075e-06
AT4G10260	12.675405957274	3.62318997265129	0.705334122077362	5.13684204300255	2.79393598368613e-07	2.25268082850207e-06
AT1G20730	294.007332234777	2.16368198164187	0.421696205618921	5.1309021822149	2.88356739548515e-07	2.31721403876711e-06
AT1G75870	28.3484533677826	2.47151320108156	0.483415689257535	5.11260444376038	3.17747199917898e-07	2.52595947927431e-06
AT1G24735	1080.42647971892	2.67620303838974	0.523701792854385	5.11016589002563	3.21876060169091e-07	2.55428321598047e-06
AT3G46230	89.0131419601503	3.38765327133154	0.663688909946514	5.10427885800374	3.32058322381776e-07	2.62990191326367e-06
AT3G11050	1542.8571967827	2.59275281424306	0.508096343710169	5.10287634685683	3.34529595356794e-07	2.64513810325326e-06
AT1G05510	15982.094705801	4.1556116449992	0.814479103508827	5.1021709790915	3.357791783616e-07	2.65241394130242e-06
AT4G05010	208.331409544595	2.02741861909085	0.399231978143691	5.07829715574825	3.80832732338841e-07	2.98197584517895e-06
AT3G25830	556.269492451357	2.51886817179793	0.496043122132644	5.07792177617246	3.81585727794544e-07	2.98690370726021e-06
AT3G50260	50.8767922812477	3.13435340371251	0.61774349120547	5.07387523840374	3.89794676928069e-07	3.04523939711334e-06
AT1G77950	2139.26154407958	2.39891975483717	0.473799791529634	5.06315071834962	4.1238357004859e-07	3.20306672607516e-06
AT5G19060	44.4966056891094	2.53220413008325	0.500412335531281	5.06023523060206	4.1873955683935e-07	3.24513081007743e-06
AT5G55240	6491.05481367832	2.22568515046477	0.439987294308076	5.05852141472604	4.2251980667111e-07	3.26708977271041e-06
AT5G44310	3129.79462771142	2.47289635778909	0.4909127932154	5.03734347926037	4.72037276018574e-07	3.61068158312371e-06
AT2G36800	47.8412337781079	2.05564624135546	0.408422758619356	5.03313343336798	4.82527015460124e-07	3.68043024485468e-06
AT1G22550	43.0248765927552	6.25689089263509	1.24358596996954	5.03132959339218	4.87089937485576e-07	3.71171751731911e-06
AT1G02220	164.175724480409	2.50896338734128	0.498933166978574	5.02865624775958	4.9392894612291e-07	3.75777586281319e-06
AT3G12955	44.7049061115031	2.94652597600413	0.586884134817412	5.02062639147818	5.15032485748388e-07	3.90738841888758e-06
AT2G22590	14.4775906349865	3.91166289262529	0.784224052888159	4.98794047213845	6.10263650200489e-07	4.5568867802915e-06
AT3G25950	184.337504551756	7.12063763935073	1.42768203152927	4.98755148702365	6.11493264049331e-07	4.56465738145106e-06
AT4G35150	294.529588445766	5.57931593555316	1.11912198010193	4.98544040306043	6.18208334182699e-07	4.61050957718965e-06
AT1G27461	4555.23029696481	2.53580484411814	0.509090499152767	4.98104924043613	6.32404443042835e-07	4.70331333932966e-06
AT5G44410	290.874113228567	2.27945938667095	0.458033026325794	4.97662669645484	6.47019319215445e-07	4.80461072086329e-06
AT2G37900	17.9725486577804	6.09982000735448	1.22635333565061	4.97394986422763	6.56022821564402e-07	4.86548580832352e-06
AT1G10155	25.4285997536029	3.58823183020762	0.722407661901147	4.96704564395751	6.79805920152379e-07	5.02798279461141e-06
AT3G26770	232.016553968869	2.55554648532726	0.515032042369147	4.96191746356546	6.98006572989433e-07	5.15313165560292e-06
AT3G48350	15.622843275266	3.42501858528604	0.691062386059454	4.95616409513479	7.18984997711121e-07	5.29344760887224e-06
AT1G73190	21406.8686203492	2.54324707839784	0.513338589661242	4.9543266951276	7.25811726343453e-07	5.33720184522145e-06
AT1G07985	603.905264723567	4.38812427109757	0.885814660937433	4.95377245896308	7.27883181858212e-07	5.35080527722671e-06
AT1G22190	1718.87545643295	2.02359724679446	0.408986957156272	4.94782831429329	7.50460555283924e-07	5.50462283740438e-06
AT3G15760	102.171197522334	2.06973016359131	0.41883642781273	4.94161927222988	7.74763968578277e-07	5.66612123069236e-06
AT1G68450	75.8759492251155	3.68677277445216	0.747037759791997	4.93518932092361	8.00730487170862e-07	5.83482523321247e-06
AT5G48510	15.2728198885387	4.89170917896088	0.992682130390326	4.92776995697247	8.31734613675586e-07	6.05162088191188e-06
AT1G01120	3761.61710917313	2.05910283999961	0.417970036434931	4.92643649186602	8.37428133955472e-07	6.08899144064663e-06
AT5G02750	115.81911500168	3.0966036578037	0.628591990395031	4.92625376256811	8.38211254700852e-07	6.09140525528092e-06
AT3G02410	171.632557587514	2.04922133933256	0.416096482298068	4.92487061658122	8.44161903307122e-07	6.13096059419328e-06
AT2G30340	268.805849128044	3.41058899559258	0.693562935094313	4.91749028533193	8.76608057006152e-07	6.351333000912e-06
AT5G02640	23.615541803078	2.53027091002638	0.51545170451802	4.90884187179543	9.16158099022679e-07	6.61210488198143e-06
AT2G04160	50.3524122503755	2.18739585574458	0.4456769205122	4.90803035802413	9.19956170264395e-07	6.63357052206171e-06
AT3G25820	496.123479362527	2.68887605112319	0.549283430323535	4.89524333464676	9.81841617015521e-07	7.03988308121904e-06
AT2G25770	806.411230572204	2.31479848949524	0.473273298500678	4.89103969488345	1.00304731494918e-06	7.18553112097047e-06
AT2G34655	25.0467227036173	2.85982378800396	0.584915840121245	4.88929106007996	1.01199771998159e-06	7.24320501448158e-06
AT3G05260	343.559408489808	6.53438777757193	1.34029452289076	4.87533722325335	1.08622734233734e-06	7.7150566543666e-06
AT2G02850	565.052422656814	4.40227918009344	0.903002911696958	4.87515502228062	1.08723040893246e-06	7.71991115760511e-06
AT5G44120	1738007.40018434	2.10048228828999	0.431301741085999	4.87009925580422	1.11542204320559e-06	7.90150582864347e-06
AT2G34810	1066.10130896894	3.42183361870126	0.702658956371346	4.86983562605138	1.11691121216902e-06	7.90973533894896e-06
AT5G13250	74.1228475983807	2.05903312619248	0.422822653488651	4.86973228421818	1.11749548239576e-06	7.91155359693789e-06
AT2G20770	193.263086603804	2.01489882265667	0.414156565569305	4.86506550943353	1.1441890332469e-06	8.0886831393363e-06
AT4G22680	358.206674675706	2.2334997354011	0.459953166449484	4.8559285995184	1.19823875187694e-06	8.43375736897999e-06
AT3G14680	86.8429795492315	3.62256355166056	0.746030621669709	4.85578399389667	1.19911360780979e-06	8.4374565424565e-06
AT1G01520	17.9368854163656	2.88273977556138	0.593767281267396	4.8549993684532	1.20387127174776e-06	8.46353738077386e-06
AT1G47980	409.614560782572	2.48508695959972	0.512021259776864	4.8534839367465	1.21311172286601e-06	8.51858336556725e-06
AT1G14940	2581.58465767266	8.52909180104595	1.75802621544182	4.85151570899779	1.22521503441723e-06	8.59607736607102e-06
AT4G26740	36626.8143982199	2.09031679700077	0.430981236673203	4.8501341105617	1.23378026420821e-06	8.65365739320951e-06
AT5G57240	1135.98063973191	2.19116676018924	0.452227128816883	4.84527933103389	1.26433668281337e-06	8.84742668309381e-06
AT3G14630	1163.31538304072	2.07154845224508	0.428045761861735	4.83954903147534	1.30134083680037e-06	9.08794138587732e-06
AT2G04190	34.7753711421046	3.18708531331425	0.658802880527151	4.83769183092226	1.31355588759013e-06	9.16264973162784e-06
AT4G29020	208.593977442504	2.05373551164281	0.424937826062026	4.83302588210406	1.34473296343484e-06	9.3585045994618e-06
AT5G55490	126.536362563699	2.78462125971464	0.577158057603129	4.82471174582376	1.40205893091321e-06	9.72104923511466e-06
AT5G24960	21.1249200554035	2.64579705802266	0.550351283380761	4.8074695888229	1.5285266172231e-06	1.05164024396585e-05
AT4G18680	329.3412064392	5.95640891932769	1.24181548938668	4.79653295536643	1.61435408160054e-06	1.10533835587139e-05
AT1G03890	102889.686141723	2.45510189373333	0.512232120461307	4.79294795399068	1.64348271991733e-06	1.12273666805212e-05
AT2G25095	35.5274569166105	2.35163250303186	0.491068192466141	4.78881047298539	1.67772839200399e-06	1.14322163715792e-05
AT2G32140	82.6762012909413	2.79956244686178	0.58522573433495	4.78373093084022	1.72070991265067e-06	1.16954047974084e-05
AT5G42290	74.865004472303	3.00781968526287	0.629919362233282	4.77492813460933	1.79771440474181e-06	1.2164030577295e-05
AT5G63350	261.833427152038	2.66905352169038	0.559580232370658	4.76974233057331	1.84461717391638e-06	1.24500062735747e-05
AT3G04181	337.243296324463	3.9341677635192	0.827235397756714	4.75580200531533	1.97660123327542e-06	1.3237255168007e-05
AT4G36600	58.4166696312689	4.50019619880121	0.946397031889534	4.75508274768817	1.98365151728338e-06	1.32807888169338e-05
AT2G29490	133.524768500983	2.72952981960096	0.574816672585885	4.74852235465236	2.04908242067521e-06	1.36696036878847e-05
AT5G07480	11.8090557176297	7.86040190147724	1.65608024340302	4.74638951390735	2.07079754818705e-06	1.37954179740779e-05
AT4G34550	26.6045105063402	2.9621803788225	0.62449071626288	4.74335374679224	2.10208722475518e-06	1.39768838428808e-05
AT3G46660	648.362483281934	2.46780941999214	0.520694087032984	4.73946119506407	2.14287266977328e-06	1.42167624858675e-05
AT2G38900	1337.18170779913	2.40429261797331	0.507810159815252	4.73462882043956	2.19456349740861e-06	1.45397355577078e-05
AT2G15010	8085.7583688219	3.10049513102021	0.656160456209924	4.72520875294605	2.29879085192507e-06	1.51430574908923e-05
AT2G29090	94.2959456649283	3.04443418787755	0.644356122433768	4.72476955193435	2.3037645321108e-06	1.51716837616326e-05
AT1G60190	49.0413934615995	2.23314576398291	0.473001440858564	4.72122401980305	2.34429562081613e-06	1.54133927644078e-05
AT1G17310	83.2393334915046	3.96533821182813	0.840119685095395	4.71996821664507	2.35881496849381e-06	1.54962018979974e-05
AT5G15430	31.6756960863459	2.23317279803425	0.473143580607053	4.71986282719728	2.3600373795504e-06	1.55000171126752e-05
AT1G26790	25.95766100907	2.08149196404962	0.441176960577824	4.71804321178382	2.38123923092552e-06	1.56265185716481e-05
AT2G19650	94.7168140794421	2.74532022746913	0.582254988018666	4.71497931999016	2.41735299939143e-06	1.58462901094435e-05
AT3G14770	162.489775818756	2.28314301575866	0.484822178128636	4.70923798199859	2.4864462217337e-06	1.62551001169687e-05
AT5G07000	561.49206261273	2.31600179930822	0.492163889296814	4.70575320472463	2.52930355051063e-06	1.65058743608053e-05
AT5G32460	20.9190818204694	2.41587905776242	0.517328219697555	4.66991547295606	3.01323694786032e-06	1.93739025053271e-05
AT1G11440	226.168746305503	2.05833039926707	0.440847938599888	4.66902580015284	3.02631375688522e-06	1.94424561466275e-05
AT4G10290	228.873894018986	5.29833270755251	1.13556863977331	4.66579696019977	3.07423153869012e-06	1.97031406337486e-05
AT2G23210	7.57603548009047	4.95614441355326	1.06459350472392	4.65543363881271	3.2329952853839e-06	2.06439952719359e-05
AT3G56200	1354.33915886702	2.0203984687388	0.435079959604725	4.64374059098093	3.42157125715838e-06	2.17218069087826e-05
AT5G03860	841.530443243258	3.76810237903981	0.814236404191168	4.62777439039083	3.69616346092866e-06	2.32814927150437e-05
AT1G09350	23.3229733230834	2.73697958097355	0.592262340636241	4.62122845432539	3.81474410956065e-06	2.3941012915185e-05
AT2G13810	251.417608926643	4.90420280812195	1.06179927790413	4.61876638097014	3.86028178871599e-06	2.42016524495779e-05
AT4G11530	27.2882900773048	2.4589918549626	0.532542367306498	4.61745770087689	3.88469831748361e-06	2.43420940485432e-05
AT2G26480	34.4083454760789	6.55449646508742	1.42155455549456	4.61079487927715	4.01132194000021e-06	2.50058045890697e-05
AT2G32510	270.557403133382	2.49750602596402	0.542182987105348	4.60638951306444	4.09720597427616e-06	2.54885674773667e-05
AT4G12450	83.6323024758237	3.12695941784873	0.679309244355111	4.6031456863468	4.1615690080306e-06	2.5849025702748e-05
AT3G50740	34.1526447049733	3.0162038685948	0.65563157077899	4.6004555043179	4.2156806734676e-06	2.6158228191185e-05
AT3G21320	52.9297237182987	2.23892896666061	0.486736408203818	4.59987978898646	4.2273481634285e-06	2.62235185530797e-05
AT1G49320	102.555787567289	2.18132722422969	0.474348177229784	4.59857827844674	4.25383882610255e-06	2.63679062569497e-05
AT5G67210	424.306321934563	2.89193881760594	0.628995536944121	4.59770959847503	4.2716081839708e-06	2.64644696824823e-05
AT4G16590	448.89665785412	5.51506881360868	1.20329186297914	4.58331763330828	4.57656033444262e-06	2.81695321176556e-05
AT4G02690	102.500672077984	5.68710878091295	1.24093087996777	4.5829375936399	4.58488905894741e-06	2.8210030592953e-05
AT1G32710	79.723093665329	7.21683891027276	1.57684382208935	4.57676201610778	4.72228148224036e-06	2.8997850119033e-05
AT1G76220	83.4325326668831	3.23689246885632	0.707703516804046	4.57379734874565	4.78963123669273e-06	2.93427167521049e-05
AT1G03880	954208.124979635	2.13264716570102	0.466911049332483	4.56756628216435	4.93419674854301e-06	3.00910014283779e-05
AT5G03210	112.015177365275	2.1105849884799	0.462123142963516	4.5671484335216	4.94403921880029e-06	3.01434152875669e-05
AT1G70080	20.9933336831894	2.5073209006396	0.549738146320639	4.56093672491336	5.09259265760887e-06	3.09943734535651e-05
AT3G03540	187.884510798993	5.34036108559764	1.17212640907655	4.55613067348684	5.21045287648833e-06	3.16240451468473e-05
AT3G15670	9692.44233571405	5.59367941381934	1.2289333144033	4.55165414450119	5.32257802172098e-06	3.2223607692404e-05
AT2G05632	98.782616940822	2.53527179035153	0.557577386708067	4.54694155607665	5.44311050437619e-06	3.28627286537644e-05
AT4G09590	67.4280386420332	9.01047677126092	1.98201016731958	4.54613044868809	5.46411780687728e-06	3.29648425931387e-05
AT4G32280	38.5492426703643	2.19362778351383	0.482771507854908	4.54382196923912	5.52433201023001e-06	3.33114737990804e-05
AT1G17810	19658.0188362784	2.23008115210263	0.490982797003991	4.54207594585947	5.57029653655639e-06	3.35551329518844e-05
AT1G14930	1154.18794364514	7.97135035501864	1.7575474025118	4.53549664926612	5.74680906713823e-06	3.45581079974586e-05
AT5G64660	289.258236536079	2.05360117460226	0.453123881889287	4.53209653404237	5.8401148584826e-06	3.49972251355757e-05
AT4G08870	16376.7160226103	4.08339422975961	0.90293844392827	4.52233954287586	6.11598466052634e-06	3.64334711367878e-05
AT5G24270	54.6222417343171	3.20410118023506	0.709491044476558	4.51605584760969	6.30020554215767e-06	3.73833861646673e-05
AT1G61610	21.5867341585053	3.87240876983527	0.858112977068026	4.51270272483979	6.40067062131018e-06	3.79050256259791e-05
AT2G01520	102.565655826943	2.78904049667468	0.618392971460516	4.51014262029458	6.47840559910416e-06	3.83371792385988e-05
AT4G36360	10383.3801381252	2.87136216798516	0.637208343266187	4.50615908961142	6.60116034739786e-06	3.89871954405239e-05
AT3G01080	10.7461500092342	4.68164801095143	1.0411596302278	4.49657081875821	6.90581849802562e-06	4.06078265916034e-05
AT5G62490	1300.63397758582	4.06232371538456	0.903566999480208	4.49587437093373	6.92846370875813e-06	4.07310706616601e-05
AT4G22100	456.925351984503	5.67804451073669	1.26335413746643	4.4944203231278	6.97597167080372e-06	4.09551872779689e-05
AT3G60290	510.960095345876	2.62798000288758	0.584791375516823	4.49387612901274	6.993832071965e-06	4.10165814798749e-05
AT2G47120	1288.57838120873	3.42931175821957	0.763108680689804	4.49387072247648	6.99400973321761e-06	4.10165814798749e-05
AT3G02480	18523.6623700872	3.79143039612438	0.846055342659424	4.48130306015999	7.4188673661155e-06	4.32979367228524e-05
AT3G60780	88.5491443657232	2.38028107309366	0.531537497457444	4.47810565478351	7.53083293726378e-06	4.38137765974335e-05
AT3G04184	253.308486195866	5.58216348120817	1.24831489621102	4.47175908751197	7.75787955273955e-06	4.5047917902879e-05
AT1G67195	190.852125702606	2.01307449090755	0.450550347916243	4.46803448320005	7.8941582674604e-06	4.5729325445749e-05
AT1G03790	366.742122580203	5.99285153905416	1.34131292942419	4.46789962848329	7.89913511746357e-06	4.57417174842954e-05
AT1G19540	139.505673173109	3.21009049274862	0.718522794521964	4.46762512925468	7.90927485485609e-06	4.5783954803236e-05
AT4G27530	55.206285862831	3.35395491326393	0.753421139160277	4.45163367330264	8.52194569905868e-06	4.90133619777289e-05
AT1G52330	36.4428443315195	2.88526597869151	0.648349576062184	4.45017022485842	8.58022531564893e-06	4.93368061711059e-05
AT4G09600	3016.04706306648	6.92382740856795	1.55647142276693	4.44841280558785	8.65071529337918e-06	4.96948106128104e-05
AT3G02150	420.98689724962	2.50790211891509	0.564925926289584	4.43934682797604	9.02323061919957e-06	5.1479725752807e-05
AT5G66870	466.950570632067	2.13462467739034	0.481652113305297	4.43188064252776	9.34147264949245e-06	5.30947311509522e-05
AT5G39720	72.8379877062541	4.55670968181391	1.02828535825666	4.43136688199013	9.36376128261432e-06	5.319638230076e-05
AT3G44860	39.9120508491612	2.3507631762117	0.532553988207162	4.41413120221955	1.01416442060901e-05	5.70786480527289e-05
AT3G29190	632.059240508891	2.56843746306735	0.581885171691976	4.41399366751172	1.01480928293328e-05	5.70883396332937e-05
AT3G28790	281.779584375261	2.14218999996631	0.486626877390495	4.40212018590849	1.07198143441519e-05	6.00110858162997e-05
AT3G17520	4270.4572821358	3.51819437686683	0.799215580736148	4.40205929622426	1.07228240148092e-05	6.00140261588809e-05
AT1G22600	144.304430110955	2.30451010163364	0.523575630075619	4.40148465523655	1.07512672795579e-05	6.01369868472754e-05
AT1G67070	140.005898198577	2.83348141363637	0.643852771479346	4.40082195674335	1.07841586121637e-05	6.02611099367442e-05
AT2G43590	38.5148374273315	3.32087366822257	0.754751719042441	4.39995509044457	1.08273283473606e-05	6.04588403973282e-05
AT2G29480	9.78655717854122	3.52240291329417	0.801965211253625	4.39221410588121	1.12202121681338e-05	6.25514528348581e-05
AT3G30290	72.5443433152034	2.55896099317161	0.583314453766982	4.38693225694326	1.14960574945677e-05	6.39564175123852e-05
AT1G60110	15.1327350298092	4.54629644759086	1.03863605128124	4.3771795153679	1.20224951340903e-05	6.6569823285788e-05
AT3G21720	6535.22927844413	2.72509300785195	0.622970358547182	4.37435420556299	1.21792487828097e-05	6.72922995419835e-05
AT1G04778	87.2332223508901	2.63757585232143	0.603574836767773	4.36992348197619	1.24290081435579e-05	6.85155455764002e-05
AT2G38060	130.878779015472	2.08929804917017	0.479190052215598	4.36006139841599	1.30025955444425e-05	7.14025835703675e-05
AT1G48700	26.8632262653854	2.56006811762922	0.587588736287992	4.35690468439216	1.31914678372074e-05	7.23389550682368e-05
AT5G22470	3525.70899552126	2.12822089822728	0.488606212675538	4.35569758021177	1.32643806783604e-05	7.26398502984525e-05
AT4G11310	377.181492328402	6.87244772615157	1.57950749005796	4.35100673432033	1.35513889648776e-05	7.40940135435906e-05
AT4G37140	28.9582179052849	2.05091107677033	0.4714232931716	4.35046614470912	1.35848429453806e-05	7.42433181422201e-05
AT4G28520	3027837.61501494	2.22351652396691	0.511707181990435	4.34529082690982	1.39091258412208e-05	7.58268661296614e-05
AT5G61680	55.9690924353061	2.03123808342381	0.467496659243592	4.34492534494332	1.39323037316466e-05	7.59189553218263e-05
AT2G17780	70.6852709550922	2.74025601418862	0.63147830922929	4.33943015007604	1.42852662688481e-05	7.77020698019127e-05
AT4G01970	1367.03677822218	2.29464138639502	0.529039396962459	4.33737335928094	1.44195566334731e-05	7.83972113522789e-05
AT4G09965	42.6791255455445	2.29704212886756	0.529866519655569	4.33513355469358	1.45671652856242e-05	7.90573903930664e-05
AT1G09740	303.131643036549	2.0311598592508	0.468622340944807	4.33432143921201	1.46210407801503e-05	7.92785322301481e-05
AT5G36110	223.012426206276	4.94320360811497	1.14150763016625	4.33041661525736	1.48827495972766e-05	8.05529238789634e-05
AT3G24750	21.5487605109745	3.32431403673871	0.768868993248214	4.32364169439919	1.5347448712513e-05	8.28823990832691e-05
AT5G42504	14.6305845956713	7.4181258218855	1.71675604179933	4.32101337713109	1.55314256575697e-05	8.37448924518424e-05
AT1G09240	81.8537475742038	2.37282690156804	0.549544652509232	4.31780546081863	1.57588231410048e-05	8.48573633067572e-05
AT3G16175	11.3631018256208	3.00558901359873	0.696594082672299	4.31469214046232	1.59825473909053e-05	8.59279801412662e-05
AT1G51035	433.136354899476	2.17568701303031	0.504328907371814	4.31402400542211	1.6030952810003e-05	8.61498767693955e-05
AT2G42170	361.848161680793	2.17918956629728	0.506777005960015	4.30009558576779	1.70724456230058e-05	9.09777181710411e-05
AT2G07000	9.23977477697226	5.47092761493289	1.27523486859051	4.29013333126609	1.78565880350377e-05	9.47525549284164e-05
AT2G05580	41254.1226312045	4.03608949904492	0.940895652820529	4.28962498332935	1.7897507204718e-05	9.49346034337217e-05
AT4G10845	24.6687481874853	2.52300873462877	0.588679076562715	4.28588145065486	1.82016037586731e-05	9.63360956166757e-05
AT5G48400	35.132572755598	3.07317494543848	0.717129365863469	4.28538432774704	1.82423546115771e-05	9.65094870778045e-05
AT4G09610	185.853424215409	7.21019206556089	1.68770674671557	4.27218299600482	1.93568620019239e-05	0.000101737240756848
AT1G49310	34.5751309601031	2.84663960162449	0.666493677244516	4.27106767673078	1.94539355870486e-05	0.000102180749737062
AT1G61410	17.7785075113159	2.42606347705994	0.568240829414321	4.26942829778786	1.95974635206871e-05	0.000102889878027758
AT1G16770	542.513414526265	3.74573782438082	0.879274064196291	4.26003447264721	2.04395376760171e-05	0.00010680572050473
AT4G02420	37.0304152190131	2.36469519258458	0.555129193969581	4.25972047277008	2.04682716030201e-05	0.000106927242396746
AT1G01480	662.86530253628	3.68578871257867	0.868136320498888	4.24563357798528	2.17976602387658e-05	0.000112895428972476
AT1G26720	131.981554589412	2.12577979806083	0.504121208044453	4.2168029516294	2.47790319064072e-05	0.000126787183802409
AT1G60095	434.456995862045	5.08900662755601	1.20840904737251	4.21132781041422	2.53874027812581e-05	0.000129254706881517
AT1G53010	35.392027299932	5.09929526441148	1.2114159491892	4.20936777976586	2.56086250009009e-05	0.000130149788664372
AT5G26970	19.9278968674131	2.5642122955355	0.609911921937485	4.20423376442595	2.61968086604337e-05	0.000132915377021936
AT1G29160	391.421864338575	2.13886375910818	0.509608959008163	4.19706859799127	2.70392052639503e-05	0.000136644151120499
AT5G05600	800.097401417793	2.07807753726474	0.495771190906151	4.19160607833326	2.76986625088879e-05	0.000139538872067716
AT5G66690	100.306274209099	5.06648084379833	1.20892748966481	4.19088893842846	2.77863656214617e-05	0.000139893173812428
AT5G51760	215.390343440629	2.98359998544787	0.714386438753181	4.17645104049728	2.96092435266731e-05	0.00014823645318763
AT2G18360	3499.15158875233	3.72014543248005	0.891700452237132	4.17196764131588	3.01980529989421e-05	0.00015087159632729
AT5G11920	456.739812375851	3.29027559665928	0.790072445133806	4.16452392046408	3.12002916236447e-05	0.000155319931789774
AT2G18570	867.474114868975	3.34505743604659	0.804075961720159	4.16012615137818	3.18071860777911e-05	0.000158028462956627
AT3G02430	5.35278370260567	7.73933418639716	1.86075801861784	4.1592373156322	3.19312008707734e-05	0.000158546780726496
AT3G51960	151.514875044401	3.11301927620413	0.748597815015194	4.15846695483736	3.20390569520576e-05	0.000159049621811324
AT3G45840	7.88840139452041	6.32747239928475	1.52250018122253	4.15597480862299	3.23903514727463e-05	0.000160562554930363
AT2G21720	508.748521058882	4.99013865213811	1.20167831472204	4.15264101132787	3.28660106635624e-05	0.000162686752784634
AT3G26330	764.121916371621	3.01353211126322	0.729787630513269	4.12932747180678	3.63825896054336e-05	0.000178195019162379
AT1G14950	24526.3217872896	3.21453549719644	0.779236405901086	4.12523782622713	3.70351852159275e-05	0.000181097557505252
AT2G30540	62.9814126893734	2.17617971014788	0.529604675384046	4.10906438575114	3.97265315792321e-05	0.000192930055654992
AT5G02110	21.5086197255253	2.94800362244431	0.718183948199443	4.10480299627308	4.04659576574693e-05	0.000195969461341987
AT5G24240	425.647725189612	2.01246583350808	0.490521398183356	4.10270752909301	4.08343302853705e-05	0.000197594968424161
AT2G29060	18.1332806007956	3.28576294648398	0.80254621223119	4.09417289173804	4.23678087439714e-05	0.00020423803392923
AT4G13000	40.8136482992503	2.79397202816381	0.684217966306682	4.08345317683677	4.43713730154647e-05	0.000212581294439025
AT3G47790	591.900987486408	7.1852633963817	1.76343684968789	4.0745793633911	4.60975912078169e-05	0.000219631836926238
AT5G55750	770.658767297786	3.43555266181013	0.845434802157872	4.06365180737922	4.83108769699404e-05	0.000229047604334814
AT3G48270	656.628822768253	4.08084004763794	1.0048929569737	4.0609698966621	4.88692730975867e-05	0.0002311053564889
AT2G44260	4744.13509104296	2.07816844985732	0.512149422204276	4.05773854222649	4.95501959263386e-05	0.000233639377863876
AT1G28480	14.3158005272213	3.24293810300054	0.799383287716635	4.05679997672167	4.97496532352177e-05	0.00023444257189815
AT2G28780	49.126572057584	2.46572330700193	0.608209310545662	4.05407030811446	5.0334077451126e-05	0.000236827030562797
AT4G12210	23.2572571250841	4.67031505511162	1.15498580184162	4.04361252550883	5.26338773267133e-05	0.000246304521639691
AT5G19110	56.8877689169374	3.31809105521012	0.821467530771657	4.03922362225714	5.36284178598712e-05	0.000250424910462604
AT4G20230	27.6444054806601	3.02497698934243	0.751041288675762	4.02771063981858	5.63226008747354e-05	0.000261690468692077
AT4G04760	195.41702513693	2.85881021192528	0.711494364546946	4.0180363392557	5.86851484614074e-05	0.000271155020320152
AT5G25550	26.2894750970998	4.66455166802456	1.16175055116269	4.01510605125707	5.94190708221194e-05	0.000274231386086954
AT3G62660	4137.41231677681	2.11903509487821	0.528130991688136	4.01232862344407	6.01227242057815e-05	0.00027705542272317
AT1G60750	10.2092335415329	3.95293143286875	0.986158581860412	4.00841356104355	6.11280047776966e-05	0.000281151577191553
AT3G59880	25.96118927797	2.39718966322978	0.598049608390587	4.00834584555764	6.11455314684192e-05	0.00028117865184678
AT2G45403	13.2378020903062	2.74942264169393	0.686206117895248	4.00670085852199	6.15727653938274e-05	0.00028292237179786
AT3G56350	5683.2859096499	4.98501614397162	1.24939098389163	3.98995687358347	6.60853100163118e-05	0.000300688782963652
AT1G54530	36.7239191936814	2.54975998429647	0.639808848464019	3.98519024927156	6.74260811774326e-05	0.000306212524332029
AT3G51200	14.4219895541712	7.07363364622325	1.77968205826572	3.97466143650199	7.04794428914066e-05	0.000318046221274952
AT4G11340	24.0693445178481	5.4617646497614	1.37482938393148	3.9726854208941	7.10668768628195e-05	0.000320218518466381
AT5G33390	6.28071852148473	4.83736340414364	1.21960976755149	3.96632064849335	7.29906532778489e-05	0.000327725319810357
AT5G26220	692.004812080328	3.54111256410547	0.893077955903545	3.96506546903048	7.33758052597434e-05	0.000329271029510378
AT5G59530	32.5464541420494	2.60444397959141	0.657063210981751	3.96376472774968	7.37769655302678e-05	0.000330725063899447
AT1G01305	11.7521629984833	4.22406315962037	1.06725201716661	3.95788725781434	7.56156312962442e-05	0.000338316575216165
AT4G13280	35.3596856015547	2.44889795551939	0.620663737312542	3.94561146124478	7.95965943537988e-05	0.000354551969981627
AT3G24900	18.0982098762913	3.02563795492944	0.767207056416693	3.94370454445629	8.02324971545028e-05	0.000356989537900934
AT2G41690	65.5033839534474	3.39141357735601	0.861121977772193	3.93836606763879	8.20383661478188e-05	0.000364219586963189
AT3G58060	370.146705720829	2.56224593012162	0.651109426304322	3.93520017774103	8.31273810062209e-05	0.000368715573923296
AT3G53480	1210.6785611322	4.30564575069911	1.09421952729827	3.93490121797603	8.32309213137921e-05	0.000369107056224704
AT2G36540	15.8599611213956	2.46190766585595	0.627380025154732	3.92410909998093	8.70512813215211e-05	0.000383906380710817
AT1G79480	19.1488780985786	5.42416091988166	1.3822902676101	3.92403900033219	8.70766294053057e-05	0.000383906380710817
AT1G66760	83.8426202933466	2.2236152131701	0.567160606611328	3.92060941336486	8.83253221757469e-05	0.000388631417573286
AT1G03870	138.170697395931	2.36743156043871	0.603976239538493	3.91974287307676	8.86434911102227e-05	0.000389818345395693
AT1G01580	29.1893016967802	3.83465848337852	0.978748512229836	3.9179201147823	8.93162936974909e-05	0.000392348498009927
AT2G31985	56.6488902948261	4.68918998987211	1.19712458409801	3.91704426770691	8.96412928354089e-05	0.000393489927263699
AT5G24250	22.3070828665027	2.40725050607506	0.615840350351285	3.90888727038091	9.27222156695742e-05	0.000405466662149572
AT1G07645	619.462900328685	4.08596019118789	1.04626440571454	3.90528452355924	9.41145867382949e-05	0.000410589119965731
AT4G04402	5.2702680244573	7.52462089950117	1.93231446941267	3.89409747668467	9.85650119426952e-05	0.000427841227041823
AT5G49620	17.8202912184353	3.51727001179177	0.903704450712009	3.89205786141762	9.93975308939837e-05	0.000431145045120321
AT3G01250	26.077534335221	2.53034782082747	0.650188462418762	3.89171442909696	9.95383625397929e-05	0.000431523453968277
AT3G19200	29.357810600993	2.86833620395366	0.7372728601265	3.89046763970332	0.000100051219596387	0.000433202591964569
AT5G46080	355.461695965405	2.10006619712135	0.540643747509487	3.88438080861093	0.000102591005435977	0.000443245989503032
AT5G45690	7578.99993832843	4.26000372364423	1.09701918481706	3.88325362272916	0.000103067962285715	0.000445062243579011
AT5G51330	10.4485983355642	3.63596416894058	0.942010276717225	3.85979246597119	0.000113483362776215	0.00048501488167414
AT5G49750	22.3589118225932	3.77870783225711	0.979086920380578	3.85942019406029	0.000113656365618847	0.000485582449219821
AT3G06360	300.946885533163	2.59479355105348	0.673032286243744	3.8553775265898	0.000115551169107111	0.00049245836996319
AT5G46830	30.095399790735	3.79642075259892	0.985375007997119	3.85276744568096	0.000116790301826475	0.000497037796145231
AT4G37400	30.2963802797357	2.2782632692246	0.593141740139514	3.84100985489358	0.000122529194727348	0.000518719808593378
AT5G38800	26.4116797762293	3.40064042169782	0.886498927730795	3.83603444439867	0.000125036879245148	0.000528409876670012
AT2G29750	20.0183914637841	2.0216685871995	0.528165281500297	3.82771957569188	0.000129335988950483	0.000543913674980479
AT5G24780	18696.8571838011	4.32719480206897	1.13152006009189	3.82423162848529	0.000131180546717134	0.000550843766196053
AT1G62660	1478.52436596819	2.91493124431014	0.763228124733373	3.81921361366032	0.000133877791246277	0.000560282731348764
AT5G60310	30.7924519490539	2.07112127641191	0.542349278235477	3.81879604071801	0.000134104581212708	0.000561037454758256
AT5G27890	14.9116832185055	2.26035231480978	0.592487049857821	3.81502399985315	0.000136169698696133	0.000568888834608056
AT4G16215	39.7351383105796	4.60151210689546	1.20625597901512	3.81470615437074	0.000136345074577745	0.000569523019453571
AT1G10480	19.836196663233	2.06877782705585	0.544366551738986	3.80033971677194	0.00014449785729743	0.000599122938701805
AT2G01200	262.491927914029	5.98567824624083	1.57884921423034	3.79116523116411	0.000149942155471429	0.000619675399070633
AT1G77145	49.9180383999124	3.8902816274226	1.028291973085	3.78324612974589	0.000154796203977186	0.000638098481787186
AT1G18810	28.6521560338523	2.23792074949071	0.591908043143021	3.78085882666401	0.000156288283683491	0.00064293252395409
AT3G08860	13270.6909569845	3.1421155707055	0.831764668994233	3.77764972213226	0.000158315330830722	0.000650274635529149
AT5G44380	2410.783282148	3.82784961617997	1.01392050532072	3.77529559377946	0.00015981803257868	0.000656000746808936
AT2G39490	285.196319924758	7.00424862521184	1.86519993502262	3.75522671521373	0.000173184639172822	0.000703691866082203
AT4G27970	28.2626866312009	2.56796402832567	0.683918235778723	3.75478221516018	0.000173492265229244	0.000704823269236059
AT1G80120	283.251991605932	2.01706658378015	0.539086875566879	3.74163548622676	0.00018282656795909	0.000738768580732648
AT4G37070	10.5112562952913	3.62661851881563	0.971826385955276	3.73175555966282	0.000190149970233739	0.000765078999762565
AT1G30080	21.5057159101095	2.20570748581701	0.592233458236133	3.72438850784678	0.000195789215009285	0.000785498136150853
AT1G23640	212.58961521928	5.24581405667619	1.41017803233203	3.71996580318383	0.00019924975428894	0.000797395139927705
AT4G04840	2884.93863545054	2.82468974748966	0.760298692002777	3.71523688939786	0.000203013412902337	0.000811650447214307
AT5G35960	259.357419693562	2.51302709021489	0.677084601971369	3.71154074822862	0.000206001496649364	0.000822507793894551
AT4G37010	39.4013429335684	3.08017289619408	0.830414928353498	3.70919740364167	0.000207917280244759	0.000829471481683303
AT5G19360	36.85958537852	2.20522518250361	0.595462052858834	3.70338491246629	0.00021274171719747	0.000845228440891791
AT3G03910	155.740435494196	2.51444244040021	0.682042305683118	3.68663705967887	0.000227237079581389	0.000894871029404634
AT5G51720	62.3909875474356	2.48842276662561	0.675529645712768	3.68366182360511	0.000229907213828982	0.000904206880047685
AT5G16023	24.3831417044016	3.50537138669217	0.952367552530144	3.68069174278301	0.000232602069843935	0.000913021709319157
AT1G76965	17.5706551795915	2.22587663711429	0.604967172940322	3.67933457661159	0.000233843315317256	0.000917148745706062
AT5G38760	43.7841691371288	2.18476712516051	0.596602304298418	3.66201590141312	0.000250238322765897	0.000974018196057527
AT1G02190	108.697970609778	2.3091827775794	0.630923024560395	3.66000714459321	0.000252208216026855	0.000981369469449856
AT5G62480	43.0202910971518	2.01288636099972	0.550681014171013	3.65526740381614	0.000256914048748865	0.000997912166196749
AT5G03204	5.34888256912926	7.54938387673547	2.06944045879179	3.64803144959438	0.000264257297168915	0.00102410343122938
AT1G24430	446.67703870638	5.5401424648484	1.52211038825877	3.63977705400597	0.000272874198465946	0.00105313135295469
AT1G03020	46.4729468011802	2.50814846348978	0.689470104691747	3.63779146684125	0.000274985923492219	0.00105992659452338
AT3G30460	90.0526627937074	2.11618973862547	0.582252262129419	3.63448950955745	0.000278531589668906	0.00107188291859839
AT1G78320	23.9697221165709	2.10441957943288	0.580145886781363	3.62739722435706	0.000286292675074486	0.00109807650986016
AT2G40990	33.7536780794235	2.05219297600778	0.566349264172418	3.62354664485449	0.000290590769259245	0.00111173750747962
AT3G04150	1565.53857841745	6.33169779023665	1.74838324412448	3.62145874568096	0.000292946525082323	0.00111933189811588
AT2G28500	54.2548304985591	2.1306690971234	0.588971279099958	3.61761120233129	0.000297334595236619	0.00113340926030231
AT3G55100	17.2100214170076	2.19904131086647	0.607956059691386	3.61710567040447	0.000297915701839528	0.00113472905922984
AT2G05910	1804.76070220292	2.98526944906423	0.826030370717131	3.61399478141769	0.000301515132234783	0.00114626999280192
AT3G19920	657.67275571211	4.27917234209543	1.18532553868278	3.61012414096025	0.000306050493115648	0.00116131883627106
AT1G51030	161.620446673858	2.51998934124863	0.699401413240627	3.60306584107749	0.000314485827432121	0.00118920650387629
AT1G54870	2057.88500782833	5.57958818733555	1.55033713419449	3.59895152110547	0.000319502737254745	0.00120554641067254
AT2G36210	81.2530960235678	3.13517861787437	0.87131042064342	3.59823381379876	0.000320385530854844	0.00120793396025123
AT3G12720	539.81492338415	6.36416351122493	1.76985283967119	3.59587157111169	0.000323307284866833	0.00121731993036855
AT2G36650	11.5999005291667	3.19731903218153	0.889168091128693	3.59585444426252	0.000323328559084476	0.00121731993036855
AT5G22545	29.7490743795897	2.74967798418782	0.764735030393084	3.59559569642631	0.000323650123714802	0.00121834071816343
AT5G44460	17.8074701473257	2.10917701545845	0.589010584887775	3.58088134504461	0.00034243714955096	0.00127850259421221
AT3G03341	93.1860451588067	2.34314340440244	0.655675444210353	3.57363299951602	0.000352062290768819	0.00131119591363114
AT1G56550	47.9157948412489	8.68448957181377	2.43741594492939	3.56299038327057	0.000366654116276752	0.00135841975962902
AT4G29650	95.5938041051369	2.23336103628393	0.627803838774575	3.5574185730423	0.000374517138682859	0.00138382343326782
AT5G55050	421.576540271729	3.59787068393883	1.01176532470377	3.55603280335015	0.000376497089030966	0.00138977134514548
AT1G27990	619.977535759804	2.62831519667373	0.740009190120285	3.55173318353859	0.00038270272137385	0.00140966254002847
AT2G32620	9.24108287134194	6.29108436108228	1.77232082431493	3.54963067339346	0.000385771952012351	0.00141945274528718
AT3G10570	156.962423543247	3.54710890070203	0.99988034111706	3.54753339458521	0.000388856451870886	0.0014301486679953
AT4G14400	28.698602495489	2.99495622622514	0.844284859836417	3.54732906948659	0.000389158184749948	0.00143104051009586
AT5G15725	6.11390633747028	3.34662052404714	0.945846980189215	3.53822615512041	0.000402824879395051	0.00147368205940137
AT5G12280	19.5389039136382	2.19417691341865	0.620458383074205	3.53638047816695	0.000405650009182707	0.00148265722829739
AT1G61050	1469.31495581977	3.19998484912551	0.905370723717259	3.53444701192353	0.000408629358468675	0.00149219210629922
AT1G64930	10.5643470396589	3.42967877909745	0.972206778602141	3.52772563880773	0.000419146354961414	0.00152483423952529
AT4G11320	2513.09570299752	2.91794523542859	0.828666400294504	3.52125443289551	0.000429510283068949	0.00155878161024843
AT3G23180	89.9227750708444	3.07317189879636	0.873483575001286	3.51829386006696	0.000434331111742562	0.00157391274156216
AT1G77380	324.019726026736	3.56299572494858	1.01412511391061	3.51336898778608	0.000442462555148564	0.001600803225076
AT4G05170	6.13311547767294	8.03367714511546	2.28965434181135	3.50868556812817	0.000450326957495522	0.00162626670432977
AT4G15230	30.1535017854701	2.06013178601135	0.588195067130767	3.50246355526362	0.00046097684254281	0.00166124968051084
AT5G28237	153.806501234067	3.94844428949091	1.12738168698399	3.50231366632707	0.000461236274780795	0.00166193667267376
AT5G04390	73.1848371304731	2.72842063110225	0.779207800284798	3.50153146581055	0.000462592342634381	0.00166564110998942
AT1G11370	10.4467696199185	4.55159127805297	1.29996060630922	3.50133016028509	0.000462941938863435	0.00166659097990836
AT5G66400	1456.0251694817	3.44842379575112	0.988182551676469	3.48966270442724	0.000483630549090824	0.00173203551428287
AT2G27370	107.436171656866	3.26394618358176	0.935333713402302	3.48960604842208	0.000483733082416442	0.00173214591444583
AT3G60730	9225.53843893929	5.31014932294012	1.52190954725265	3.48913595589567	0.000484584615688446	0.00173492770980477
AT1G75490	396.14171341583	3.3319248994794	0.955814490512041	3.48595353235799	0.000490386179426196	0.00175181433750653
AT5G25160	23.3141182944433	2.25866256418827	0.648992928878041	3.48025758630834	0.000500931914381376	0.00178605333192568
AT5G53270	60.1570285672419	5.93183836798247	1.70556438984606	3.47793281994934	0.000505296548018672	0.00179922514946036
AT4G32780	9.34745212446001	3.31401655196075	0.954514825301064	3.47193827074972	0.000516715136274671	0.001833936354959
AT5G18220	28.5728654946758	2.58097103622761	0.745098433294583	3.46393297972107	0.00053233912263279	0.00188192358353837
AT1G77730	105.800854557864	3.21422736143523	0.928147833946554	3.46305539255325	0.000534078434051387	0.00188751991996274
AT5G13330	371.156707043407	2.21074893258593	0.638506707868751	3.46237385659598	0.000535432838161042	0.0018913006430104
AT2G39030	54.4997267697232	5.82846259811508	1.68337879951703	3.46235951158902	0.000535461380093896	0.0018913006430104
AT2G05380	42.2112088960244	2.74812635066039	0.796056275462422	3.4521759772122	0.000556084922599798	0.0019554071621016
AT2G47190	24.3925694649294	2.4527810442867	0.71053286663049	3.45203038378555	0.00055638507001551	0.00195605264900228
AT2G04038	14.4111333673943	3.60457760140527	1.04429455220778	3.45168668531757	0.000557094218572706	0.00195740624637706
AT1G75260	16.1770783137963	2.94096716236221	0.852350353554562	3.45042053434655	0.000559713920945468	0.00196518160964516
AT1G72140	88.3805851899199	2.28448319718723	0.66215276375316	3.45008481764617	0.000560410450248457	0.00196734120566803
AT5G24770	43568.0229086262	3.09927005939414	0.899639527294733	3.44501321403009	0.000571031475458333	0.00200055639175801
AT4G37420	20.4781153861835	2.63744728026711	0.766431115305732	3.44120590565406	0.000579127646496032	0.0020238866823521
AT1G80390	26.6373668809949	2.11396563064275	0.61609186437693	3.4312506833387	0.000600805114464111	0.00208700723971744
AT3G16280	602.639600256217	2.85628546799407	0.832492306536445	3.43100524241184	0.000601348979270899	0.00208829585153362
AT4G25040	380.149852932679	4.35504747769572	1.27056391421789	3.42764927365068	0.000608831477579506	0.00211190568275004
AT2G30300	348.933206139789	4.20610265279209	1.22975815283614	3.42026815849257	0.000625594348172421	0.00216066760056141
AT1G72570	349.380300116602	4.19264925219171	1.22592931310658	3.41997634559147	0.000626265811030167	0.00216177149631962
AT1G70840	360.028750985292	2.25760935166376	0.660619889326009	3.41741050813209	0.000632198748244886	0.00217851540122731
AT1G29195	71.9074505690227	2.4502645421481	0.718254220022443	3.41141684078311	0.000646262110299063	0.00222158923244402
AT1G63540	284.994709381865	6.62562698683507	1.94467373904074	3.40706353658241	0.00065665839108672	0.00225315910441631
AT4G03470	5.56534967934842	7.63867334932987	2.24370308312764	3.40449385071122	0.00066286792755194	0.00227285133540733
AT5G52400	50.2975420520355	3.92891427592991	1.15483138758596	3.40215404444699	0.000668569417454823	0.00229077487206223
AT5G59720	14.8663959548238	2.57573385106208	0.75815769827264	3.39735896229841	0.000680396508375208	0.00232898654616856
AT3G58550	6388.58142156052	7.34756162579843	2.16469631348051	3.39426901595477	0.000688120609972206	0.00235009775971845
AT3G05140	31.6808455139431	2.3586700841773	0.695104030615934	3.39326198711188	0.000690655490449113	0.00235808820173693
AT1G18980	100.418759871229	2.47293064751515	0.729275355916833	3.39094229285483	0.000696527654384872	0.00237377567992677
AT4G05380	23.315021682939	2.00313944300459	0.594501005904146	3.36944668404408	0.00075319260802565	0.00254498819967375
AT4G39675	44.3396476780928	2.81153846427731	0.835507074891809	3.36506841027215	0.000765246830605065	0.00258066486668937
AT3G58450	293.469815895926	3.30964489454063	0.984761399820491	3.36085969164098	0.000777002859065992	0.00261483436383367
AT1G02065	18.3062631903358	2.70891403012781	0.807229896503761	3.3558147955874	0.000791315417370096	0.00265596987939309
AT5G20940	3795.68885703329	2.22543383003672	0.663223527375714	3.35548082686761	0.000792271481691678	0.00265844004886014
AT2G14960	74.0442335936341	6.53290100675082	1.9482132427387	3.35327820560711	0.00079860390607902	0.00267634239112719
AT4G18920	192.834177111989	3.99181001131677	1.1909556310625	3.3517705506422	0.000802965381866438	0.00268983937933236
AT3G19270	5.79295464021241	3.72324079451698	1.11359446162379	3.34344406588368	0.000827453730398862	0.00276076965628659
AT2G46640	18.3322283381544	3.37776493168988	1.01037726850182	3.34307296590154	0.000828561104428672	0.00276402871041837
AT4G29460	10.7636331635628	2.55070586549571	0.763510489881051	3.340760735184	0.000835491901407234	0.00278144189228131
AT4G25580	87.5885743507551	3.06813538969563	0.919125814394758	3.33810164141238	0.00084352886993988	0.00280471897897698
AT3G26210	162.124150563569	2.05521139809023	0.616260114227306	3.33497390248458	0.000853074049422905	0.00283177913121612
AT1G15840	24.0356432317199	3.29116660928957	0.992774218899362	3.31512094757891	0.000916034812843272	0.00301180576276604
AT5G63560	10415.1644832031	7.44245717516745	2.2505875607544	3.30689518814933	0.000943361818341129	0.00308778429320438
AT5G40382	54.0958731863069	2.11881079859433	0.640807722065948	3.30646889173453	0.000944798405941833	0.00309206751035509
AT4G06746	20.7445565725272	3.66210151343981	1.10764188126422	3.30621437793598	0.000945657064626608	0.00309320136128914
AT1G11735	17.4759929315939	2.71219901982383	0.820847435610408	3.3041450848987	0.00095266516158933	0.00311359486447732
AT1G73965	82.6285370915067	2.7932961045853	0.849564918456731	3.28791366486676	0.00100932786771119	0.00327002735681752
AT1G52000	19.4687866389126	2.32232280314038	0.707121414849874	3.28419243763594	0.00102275061419308	0.00331040651701031
AT4G17470	883.294311248522	3.8782525238947	1.18211426035716	3.28077636312663	0.00103521790958861	0.00334672428051693
AT5G04370	180.374684285973	3.17657347777736	0.969047720660531	3.27803616896401	0.00104532000662245	0.00337531748161635
AT1G63105	16.4924970921426	4.45292491793304	1.3590671949356	3.27645677456297	0.00105118401975125	0.00338926871077297
AT2G18370	5987.91899586218	6.46444512284671	1.9783153195053	3.26765155135291	0.00108443788976295	0.00348439500733093
AT5G43420	163.447378356885	2.11368984966345	0.649167878231771	3.25599882640651	0.00112994218559944	0.00361665342988472
AT1G17950	313.368664565391	2.20070643405155	0.676041267217064	3.2552841679485	0.0011327896041726	0.00362432657991965
AT4G22230	10.1369307215404	3.2186112904177	0.993481000925289	3.23973109442457	0.00119642472341998	0.00380424320375584
AT3G44540	1707.93309046541	5.51977780654152	1.70416968457409	3.23898368601776	0.00119956434564631	0.00381156407566755
AT5G52300	250.754828873567	2.08678594859648	0.645275673705295	3.23394486051792	0.00122093025161991	0.00387349502996197
AT1G79330	914.277432864474	2.23120138942556	0.689950875670451	3.23385543537055	0.00122131259181643	0.00387419920786838
AT4G13820	7.48578899216066	4.68649659593981	1.4514476497423	3.22884300840743	0.0012429210567923	0.0039339624014511
AT3G18950	341.377838454025	3.12324336345133	0.967333661817602	3.22871361426916	0.00124348351808727	0.00393522702252275
AT5G35580	21.3927647203572	3.94474220971265	1.22239314723238	3.22706505566064	0.00125067021415996	0.00395486185276188
AT3G61880	21724.5203168573	4.86348548516689	1.50761867425826	3.22593873915742	0.00125560228896916	0.00396786092259799
AT1G69880	28.44037513008	4.47776373394715	1.38812195340031	3.22577113846411	0.00125633773577895	0.00396914652700449
AT5G23190	10962.8417163464	2.77673504379187	0.863643376377517	3.21514078581678	0.00130380560834945	0.00410087607751162
AT2G43535	480.015893054138	2.43242674692622	0.756625072297544	3.21483762035533	0.00130518330034078	0.00410414056274822
AT1G16420	22.0784811619251	2.09632158252639	0.652510473649334	3.21270181427459	0.00131492730249652	0.00412886831133574
AT1G19630	24.8130460644976	2.50657005047539	0.780876074031327	3.20994602579516	0.00132759898544023	0.00416432685265473
AT1G50580	8.17955002409153	4.29937230813394	1.35160364585075	3.18094163280224	0.00146797202129467	0.00454969619532897
AT3G04180	5106.09909140939	5.56359390887785	1.75279991882449	3.17411807766915	0.00150292536727337	0.00464254030330634
AT4G17800	77.8094260836407	2.88128647643337	0.90837991453247	3.17189584483088	0.00151447312956892	0.00467343036763756
AT1G30700	2271.68824492832	5.50277792684545	1.73544908680906	3.17080919784475	0.00152014956096692	0.00468893245026422
AT2G24210	15.2089902402848	5.02530047216869	1.58917959297481	3.16219796326591	0.0015658307708243	0.00480918094088135
AT4G19810	83.9645236856316	2.42269426082606	0.766243800070948	3.1617799199181	0.00156808026821544	0.00481486550896302
AT5G39770	99.4128424259971	8.82812473112205	2.79369249577014	3.16002020425959	0.00157758198715754	0.00484219447036562
AT3G23175	102.843130857431	2.7910847245841	0.883363688882065	3.15960997685601	0.0015798046471111	0.00484778468694305
AT5G38120	15.0187119818322	2.01817139935836	0.641704711511322	3.14501571073902	0.00166077910945542	0.00506676566850644
AT3G13520	3681.14022769975	2.45830213141964	0.781842423599765	3.14424244223166	0.00166517420469225	0.00507814014500013
AT4G22217	8.09076122130137	3.33948558467914	1.06324619747055	3.1408394336361	0.00168464365053872	0.00512780393427587
AT1G61760	5.38001578120731	4.06543892970427	1.29550372875775	3.13811441793578	0.00170038487719592	0.00517311046518193
AT2G14440	6.90253844323632	8.22168346876314	2.62603804671223	3.13083181679587	0.00174311955272669	0.00529245800850501
AT3G51810	640.190737366927	4.87810545018147	1.56156524699278	3.12385630992724	0.00178497601819536	0.00540241665352557
AT5G45870	14.4924532397632	9.26141740295926	2.97398189595077	3.11414720297025	0.00184477427657933	0.00556403379852223
AT3G03530	2817.78094306115	3.38164520616342	1.08755426505604	3.10940365443665	0.00187465412834536	0.00564358737840361
AT5G23820	10.9937210565099	3.64129090912522	1.17398025150584	3.10166282989396	0.00192437005617497	0.00577034786587654
AT5G16020	14.697528025447	3.38351991572438	1.09128838997015	3.10048191369188	0.00193206012765848	0.00578899087617444
AT2G18480	318.246516480175	4.36743427592572	1.41007341583016	3.09730984705818	0.00195285638437371	0.0058433294711918
AT2G34080	31.2345512329269	2.08597766974912	0.673814070588556	3.09577635849469	0.00196298353928366	0.00587072308715317
AT1G73330	193.967919618596	4.88859966576248	1.58065889776715	3.09276066624377	0.00198303992852302	0.0059233723894401
AT2G47950	21.4248134570757	4.01187073662917	1.29867733947147	3.08919745859422	0.00200698000354369	0.00598251499007332
AT4G15096	6.44314471301723	6.56814497701354	2.12890312525777	3.08522492126938	0.00203398273660355	0.0060493400612378
AT4G18910	1874.52323162538	2.12317576409206	0.689512525161528	3.07924176372964	0.00207528196684303	0.00615627056257648
AT5G40690	1370.46746585597	2.25915968314582	0.733717598803469	3.07905887337309	0.00207655641357132	0.00615853857903363
AT1G47480	100.342236198844	5.09324525423111	1.65536280896563	3.07681508044371	0.00209225052216215	0.00619671451855677
AT3G04030	40.06839364267	2.29848967573084	0.747157685575516	3.07631135984417	0.00209578869293035	0.00620567193753683
AT2G30750	60.9541940672963	2.09992573968969	0.682653785654719	3.07612113756271	0.002097126255188	0.0062088714083002
AT4G22214	7.87352302097622	3.33935948046541	1.0865740318128	3.07329218506552	0.00211711087002873	0.00625951767450075
AT2G44010	119.402605039923	2.55121540828212	0.830185454990229	3.07306685867214	0.00211871013233876	0.00626279514889564
AT4G22090	8.62371747645996	5.1476132933113	1.67683924286018	3.0698311213966	0.00214179840852422	0.00632330510343573
AT1G23660	16.9929476361175	3.04473452640457	0.994042910112263	3.06298097942343	0.0021914398848448	0.00644858348864794
AT3G60090	10.7635005596334	6.28500520335352	2.05341290396775	3.06076054709171	0.002207755804258	0.0064902700751681
AT2G47360	15.0330789869688	2.68420359213152	0.877318117423833	3.05955563759864	0.00221665610539597	0.00651405655498115
AT1G63960	27.3868548873593	2.2537918061914	0.738582306238954	3.05151069441167	0.0022769293717244	0.00667170134684312
AT1G24070	26.1174093803681	6.62612103119902	2.17264605283964	3.04979314165724	0.00228999032150114	0.00670184228327859
AT4G03156	14.9836141470474	4.98916386211737	1.63597964480201	3.0496491065579	0.00229108873427222	0.00670424463538216
AT1G79320	190.85271399845	2.20282554432184	0.724118713491193	3.04207791247564	0.00234951071670841	0.00685585657774321
AT2G03520	21.860438382202	9.79191858345276	3.23490146860536	3.0269603814778	0.00247026332881104	0.00716518743645047
AT4G33320	13.216223157285	2.23553488420534	0.7441139135129	3.00429120274282	0.00266200404127693	0.00764696986812767
AT3G16460	8.70264519401714	2.59080899493213	0.863663313413424	2.99979049091777	0.00270165367195099	0.00774429169332479
AT1G58270	39.6130200151759	2.32288212978662	0.775723288240879	2.99447259737974	0.00274919749421359	0.00786657364015913
AT2G30290	6.67690451473117	5.38119118565332	1.80393254256559	2.98303348860268	0.0028540676401022	0.0081166538632339
AT1G18871	5.24943972316338	4.96925585509879	1.6687220680584	2.97788106852369	0.00290248586905415	0.00823293184467399
AT5G23180	16.094879868407	2.64813607643902	0.890398493175021	2.974102153965	0.00293847231552107	0.00832044745677259
AT3G25810	16.5207424344105	5.27682451628882	1.77575141998844	2.97160089914115	0.00296251511143586	0.00837968560091859
AT2G30310	41.8402136854967	5.76575634308367	1.94162823379105	2.96954702385326	0.002982391626041	0.0084250557968245
AT4G21930	21.2700911317161	2.09557626820143	0.705735886055884	2.96934917099495	0.00298431277086922	0.00842878649091657
AT2G28140	8.88283000879064	3.35426664174693	1.13130693718934	2.9649483544054	0.00302733747417026	0.00853704926757608
AT2G46760	13.88376956076	4.9577067831759	1.67214722351842	2.96487457171638	0.00302806361071417	0.00853810021949474
AT1G56650	172.7208182321	3.09360095561398	1.04426529337492	2.96246650658654	0.00305185010253395	0.0085991474485956
AT3G15950	16.2571661093665	2.12091706261535	0.715961482739882	2.96233402738218	0.00305316364369558	0.00860184522709477
AT1G55440	19.1106464041615	7.7084118639233	2.60692130262547	2.95690240290723	0.0031074645941637	0.00873547244694731
AT2G01240	67.5986587899226	2.54268304318053	0.860890706201187	2.9535491844261	0.00314142544546571	0.00881671136050395
AT5G14020	30.4043380638855	3.94692860334349	1.33844837914236	2.94888369611428	0.00318923971804237	0.00893001908299891
AT1G65670	2413.73976825569	2.69204804075746	0.914126487894	2.94494041733711	0.00323016860613587	0.00902779953499883
AT3G44550	804.209629988212	4.41798603703724	1.50054232247422	2.94425953261518	0.00323728404779085	0.00904253393367667
AT3G26440	4677.30541792469	2.12295162615818	0.721108531384711	2.94401124624274	0.0032398822633317	0.00904769895410873
AT3G06370	19.0707248287828	2.08602947723455	0.712886065019476	2.92617513456033	0.00343157696073906	0.00949115105329082
AT2G35730	22.467081479628	2.26949703793278	0.775751215031777	2.92554751311581	0.00343850664130424	0.00950784872107891
AT3G24610	5.64789533522081	4.15185070119906	1.42006040280105	2.92371415540466	0.00345882208411272	0.00955090377958697
AT2G03200	698.326933078819	2.13076441443426	0.732263037435257	2.90983472537033	0.00361619928979344	0.00991519977800799

## Sheet: up in DMSO (vs WT)
Gene	baseMean	log2FoldChange	lfcSE	stat	pvalue	padj
AT5G59120	5005.64970253087	-7.40257438522426	0.292846626503704	-25.2779909866253	5.57782869694569e-141	1.3473803000342e-136
AT1G13607	6844.47660567368	-8.77771850371393	0.360367912076723	-24.3576584084022	4.80938630596223e-131	5.80877678034118e-127
AT4G28365	20245.3149502052	-7.4162529794516	0.329560033240336	-22.5034962720834	3.83600362433745e-112	2.31656258873738e-108
AT4G20480	2631.17717584157	-3.23763517603864	0.146179500175801	-22.1483530327094	1.0820271552119e-108	5.22748959225973e-105
AT3G48231	6465.62574366783	-9.99476157601293	0.45527494856847	-21.953242996215	8.06388481693524e-107	3.24652002729813e-103
AT2G23260	1719.68054728876	-6.02399708665942	0.279880722310378	-21.5234441190952	9.39201624022886e-103	3.24105063284241e-99
AT2G44250	6120.03572579895	-8.06145283613474	0.392945265591708	-20.5154598923481	1.56679832644242e-93	4.73094754669289e-90
AT5G44973	1729.06037386151	-7.18587207523573	0.355271739336702	-20.2264106023515	5.73272160217905e-91	1.38479623022237e-87
AT2G14365	3698.87795353934	-5.9620649962177	0.294943598262833	-20.2142546281161	7.33447991755057e-91	1.6106517898941e-87
AT2G15890	3274.52524042135	-4.16397911272024	0.206094742929691	-20.2041985813329	8.99174219670866e-91	1.81003770419745e-87
AT1G77525	2314.27300636931	-5.10351273583119	0.257017323692026	-19.8566877225231	9.64666229198714e-88	1.79249826404032e-84
AT3G08900	8672.35740934153	-6.85908952918586	0.358855383301312	-19.1137986173852	1.93832298385039e-81	3.34443785699214e-78
AT3G04943	1237.42080271952	-6.66318811329526	0.352396716690718	-18.9082014607509	9.76301559316809e-80	1.57223603112379e-76
AT5G05030	4195.52604222473	-9.09633044180162	0.48484585634844	-18.7612832464107	1.56573428792821e-78	2.36386734119961e-75
AT3G27835	1691.62808610635	-7.67167978921954	0.409942825161989	-18.7140238060956	3.80529654821765e-78	5.40710255404385e-75
AT4G12825	2249.42852631169	-8.1812875705504	0.437382941176371	-18.7050906661935	4.49966878709718e-78	6.03855551228442e-75
AT4G00872	3114.8307434345	-8.70329575296628	0.467446465424181	-18.6188074928934	2.26195208774449e-77	2.87577445429242e-74
AT4G37390	794.100588344565	-4.83983412469053	0.265950268738416	-18.198267471769	5.32659700585819e-74	6.43346386367552e-71
AT3G60700	2580.16142727316	-7.85652180015751	0.435833482083542	-18.0264301003188	1.20846527919094e-72	1.39008034686364e-69
AT2G33233	2774.59371072645	-8.59510706438543	0.476973610044144	-18.020089336997	1.35524478475486e-72	1.48805877366084e-69
AT2G02147	5365.49956611207	-9.79770607039545	0.546062455151419	-17.942464232738	5.49627878623195e-72	5.77252653740083e-69
AT5G63250	2991.42612237636	-7.65265488647848	0.428750462933075	-17.8487384809495	2.9563932902708e-71	2.97560984665756e-68
AT2G32370	8465.93400016828	-8.59597175771649	0.48650218991994	-17.6689271617278	7.27676322531443e-70	6.76067278733443e-67
AT5G51105	4051.50283391208	-9.34207431573216	0.531830015982782	-17.5659027038343	4.4948688182594e-69	4.02140930273607e-66
AT2G15325	3282.78363661956	-8.4219770337339	0.480004414429675	-17.5456241246044	6.4243158423832e-69	5.54234905316459e-66
AT1G62340	1616.06302956029	-5.54993006333828	0.318523892113317	-17.4239050845324	5.43386386914917e-68	4.52622122838508e-65
AT5G40155	2023.9613459775	-7.38213515727875	0.427450345797748	-17.2701583467	7.89255577478622e-67	6.35508590985787e-64
AT4G32490	7133.53291557182	-6.21543845244689	0.360227211507958	-17.2542169327749	1.04022390623021e-66	8.10569312222485e-64
AT2G20170	2135.52991414267	-7.1768076349719	0.416123495787676	-17.246821454739	1.18227162839747e-66	8.92467295486543e-64
AT2G01667	3771.76013105184	-9.87485469658283	0.577720859001741	-17.0927785326046	1.67975962455176e-65	1.22958404517188e-62
AT3G55060	1117.74597073083	-4.68977768855207	0.276783653303729	-16.9438391052876	2.13711145984919e-64	1.51835483600344e-61
AT5G61590	2254.05341310677	-3.27578765131081	0.194013030634535	-16.8843692642555	5.86396533343791e-64	4.04714133127217e-61
AT3G16895	2825.23754852106	-9.54482275343323	0.568528161637957	-16.7886542786801	2.954687820282e-63	1.98259552740922e-60
AT5G10220	4261.80419626428	-7.71217351753929	0.460994229388263	-16.7294361314963	7.99919881441064e-63	5.22239585299739e-60
AT1G21970	1862.95647709181	-5.09225295823463	0.307904104549885	-16.5384380493362	1.93987260265258e-61	1.23314638393883e-58
AT1G71890	2121.77335157279	-5.25308411003794	0.318454220286577	-16.495570714405	3.94811764991591e-61	2.44540333208638e-58
AT1G02980	3101.09643676367	-7.95108992367765	0.483343411067649	-16.4501878821822	8.3608483726852e-61	5.04911633226459e-58
AT1G66050	1243.86809272566	-6.99941344853631	0.426544680288888	-16.4095668566205	1.63366781257121e-60	9.6250926049927e-58
AT1G43667	3227.665687289	-9.25250044633383	0.567860531993408	-16.2936142328012	1.09558840738303e-59	6.30119846874868e-57
AT4G33330	2050.43955158671	-3.93368679772223	0.241573597629662	-16.283595708802	1.29057759868005e-59	7.25004476132915e-57
AT1G78520	2725.72601853866	-6.79864025940503	0.418590463267603	-16.2417466617215	2.55543223102175e-59	1.37175602161247e-56
[truncated: 1,815 more rows]

## Sheet: down in Aza1 eM2 (vs DMSO)
Gene	baseMean	log2FoldChange	lfcSE	stat	pvalue	padj
[truncated: 470 more rows]

## Sheet: up in Aza1 eM2 (vs DMSO)
Gene	baseMean	log2FoldChange	lfcSE	stat	pvalue	padj
[truncated: 48 more rows]

[truncated: 4 more sheets: up in Aza1 eM3 (Aza1 eM2), down in Aza1 eM3  (vs Aza1 eM2), up in osd1 (vs WT), down in osd1 (vs WT)]
