# Supplementary material for: Bypassing reproductive barriers in hybrid seeds using chemically induced epimutagenesis
Source: Plant Cell. 2021 Nov 18;34(3):989–1001. doi: 10.1093/plcell/koab284 (PMC8894923; doi:10.1093/plcell/koab284)
Supplement: koab284_Supplementary_Data [file koab284_supplementary_data.zip › tpc.21.00631_SupplementalDS4.xlsx]

## Sheet: Legend
Supplemental Data. Huc et al. (2022). Bypassing reproductive barriers in hybrid seeds using chemically induced epimutagenesis. Plant Cell.
Supplemental Data Set 4. Paternally expressed imprinted genes identified in previous studies (Pignatta et al., 2014; Wolff et al., 2011; Gehring et al., 2011; Hsieh et al., 2011; Del Toro-De León and Köhler, 2019).

## Sheet: PEGs
Gene Identifier	Gene Model Description	Primary Gene Symbol
AT3G13010	hAT transposon superfamily protein
AT1G53690	Protein of unknown function that is homologous to At5g41010, which encodes a non-catalytic subunit common to nuclear DNA-dependent RNA polymerases II, IV and V; homologous to budding yeast RPB12.
AT2G21930	A paternally expressed imprinted gene.
AT1G28630	transcriptional regulator EFH1-like protein
AT2G25560	DNAJ heat shock N-terminal domain-containing protein
AT4G26830	O-Glycosyl hydrolases family 17 protein
AT3G58640	Mitogen activated protein kinase kinase kinase-like protein
AT3G25700	Eukaryotic aspartyl protease family protein
AT5G40600	bromodomain testis-specific protein
AT5G54350	C2H2-type zinc finger protein
AT5G28850	Calcium-binding EF-hand family protein
AT5G60760	P-loop containing nucleoside triphosphate hydrolases superfamily protein
AT1G17790	DNA-binding bromodomain-containing protein
AT4G08510	mediator of RNA polymerase II transcription subunit-like protein
AT1G19380	sugar, putative (DUF1195)
AT1G61330	FBD, F-box and Leucine Rich Repeat domains containing protein
AT2G38590	F-box and associated interaction domains-containing protein
AT4G22360	SWIB complex BAF60b domain-containing protein
AT5G50840	alpha-taxilin-like protein
AT5G28145	transposable_element_gene;copia-like retrotransposon family, has a 4.1e-195 P-value blast match to GB:AAA57005 Hopscotch polyprotein (Ty1_Copia-element) (Zea mays);(source:TAIR10)
AT4G11400	ARID/BRIGHT DNA-binding , ELM2 domain and myb-like DNA-binding domain-containing protein
AT1G28640	GDSL-motif esterase/acyltransferase/lipase. Enzyme group with broad substrate specificity that may catalyze acyltransfer or hydrolase reactions with lipid and non-lipid substrates.
AT5G44520	NagB/RpiA/CoA transferase-like superfamily protein
AT1G61320	FBD / Leucine Rich Repeat domains containing protein
AT2G32275	Expressed protein
AT4G33440	Pectin lyase-like superfamily protein
AT3G47030	F-box and associated interaction domains-containing protein
AT3G45090	P-loop containing nucleoside triphosphate hydrolases superfamily protein
AT5G39560	Galactose oxidase/kelch repeat superfamily protein
AT1G35183	zinc finger, C3HC4 type (RING finger) protein
AT5G52370	28S ribosomal S34 protein
AT5G63040	transmembrane protein
AT3G11160	transmembrane protein
AT4G37440	hypothetical protein
AT3G12190	golgin family A protein
AT5G10950	Tudor/PWWP/MBT superfamily protein
AT4G03610	Metallo-hydrolase/oxidoreductase superfamily protein
AT3G24250	glycine-rich protein
AT4G13490	RING/U-box superfamily protein
AT1G67035	homeobox Hox-B3-like protein
AT1G44780	translation initiation factor
AT4G22370	transmembrane protein
AT4G13495	other_RNA
AT2G44925	hypothetical protein
AT3G51120	zinc finger CCCH domain-containing protein 44
AT1G07700	Thioredoxin superfamily protein
AT1G20816	outer envelope pore-like protein
AT2G24696	transcriptional factor B3 family protein
AT4G04601	This gene encodes a small protein and has either evidence of transcription or purifying selection.
AT5G55660	DEK domain-containing chromatin associated protein
AT3G11150	2-oxoglutarate (2OG) and Fe(II)-dependent oxygenase superfamily protein
AT5G22788	other_RNA
AT3G02710	Encodes a protein with a putative role in mRNA splicing.
AT5G62110	Homeodomain-like superfamily protein
AT1G49250	ATP-dependent DNA ligase
AT4G02733	F-box family protein
AT2G41650	hypothetical protein
AT4G05475	RNI-like superfamily protein
AT3G09340	Transmembrane amino acid transporter family protein
AT4G16810	VEFS-Box of polycomb protein
AT1G24130	Transducin/WD40 repeat-like superfamily protein
AT5G05710	Pleckstrin homology (PH) domain superfamily protein
AT5G50350	hypothetical protein
AT3G50730	Protein kinase superfamily protein
AT2G42110	hypothetical protein
AT2G20170	NEP-interacting protein, putative (DUF239)
AT4G23120	Bromo-adjacent homology (BAH) domain-containing protein
AT1G60410	A paternally expressed imprinted gene.
AT4G13615	Uncharacterized protein family SERF
AT5G53150	DnaJ heat shock amino-terminal domain protein
AT5G37290	ARM repeat superfamily protein
AT3G01250	transmembrane protein
AT4G10730	Protein kinase superfamily protein
AT5G23380	hypothetical protein (DUF789)
AT1G35190	2-oxoglutarate (2OG) and Fe(II)-dependent oxygenase superfamily protein
AT1G67325	Ran BP2/NZF zinc finger-like superfamily protein
AT3G49350	Ypt/Rab-GAP domain of gyp1p superfamily protein
AT2G23840	HNH endonuclease
AT3G11310	Myb/SANT-like DNA-binding domain protein
AT5G64130	cAMP-regulated phosphoprotein 19-related protein
AT5G07160	Basic-leucine zipper (bZIP) transcription factor family protein
AT3G29152	Encodes a Protease inhibitor/seed storage/LTP family protein
AT1G56400	F-box family protein
AT1G74510	Galactose oxidase/kelch repeat superfamily protein
AT3G06950	Pseudouridine synthase family protein
AT2G23530	Zinc-finger domain of monoamine-oxidase A repressor R1
AT5G63740	A paternally expressed imprinted gene.
AT1G01310	CAP (Cysteine-rich secretory proteins, Antigen 5, and Pathogenesis-related 1 protein) superfamily protein
AT5G24430	Calcium-dependent protein kinase (CDPK) family protein
AT2G11910	hypothetical protein
AT4G17486	PPPDE putative thiol peptidase family protein
AT2G17305	F-box/LRR protein
AT1G11482	pseudogene of hypothetical protein (DUF295)
AT5G22600	FBD / Leucine Rich Repeat domains containing protein
AT5G51490	Plant invertase/pectin methylesterase inhibitor superfamily
AT1G67820	Protein phosphatase 2C family protein
AT2G42640	Mitogen activated protein kinase kinase kinase-like protein
AT5G50310	Galactose oxidase/kelch repeat superfamily protein
AT1G26620	T-box transcription factor, putative (DUF863)
AT4G02480	AAA-type ATPase family protein
AT5G42670	Agenet domain-containing protein
AT1G61080	Hydroxyproline-rich glycoprotein family protein
AT4G11100	gelsolin protein
AT4G19900	alpha 1,4-glycosyltransferase family protein
AT5G43780	sulfate adenylyltransferase, ATP sulfurylase	(APS4)
AT4G20800	FAD-binding Berberine family protein	(ATBBE17)
AT1G17780	ATG8A/F interacting protein containing a WxxL LIR motif at the C terminus which is essential for interaction with ATG8. Stress (abiotic or biotic) results in the formation of ATG8- and ATI3-labeled punctate structures, likely reflecting increased formation of ATG8-labeled phagophores or autophagosomes. ATI3 proteins probably act as selective autophagy receptors that target specific cellular compo…	(ATI3A)
AT1G18250	encodes a thaumatin-like protein	(ATLP-1)
AT1G08600	The Arabidopsis ATRX harbours a N-terminal ADD domain and a C-terminal helicase domain and is devoid of the large central region involved in DAXX interaction in mammals. Arabidopsis ATRX mutant alleles are viable, but with reduced fertility. Their combination with mutants for the H3.3 chaperone HIRA impairs plant survival. ATRX loss affects cellular histone H3.3 pools and modulates the H3.1/H3.3 …	(ATRX)
AT5G57580	Calmodulin-binding protein	(CBP60B)
AT3G16320	Subunit in the anaphase-promoting complex. Role in gametogenesis, control of mitotic progression and cell differentiation during the entire life cycle.	(CDC27a)
AT5G67120	RING/U-box superfamily protein	(CTL11)
AT2G40520	Nucleotidyltransferase family protein	(NTP2)
AT3G45750	Nucleotidyltransferase family protein	(NTP4)
AT1G49290	Paternally expressed gene that is localized around the sperm nuclei of pollen. PEG2 acts as a sponge for siRNA854 during endosperm development, this action is necessary to induce triploid seed abortion.	(PEG2)
AT1G60400	F-box/RNI-like superfamily protein	(PEG3)
AT1G66630	Protein with RING/U-box and TRAF-like domain	(PEG4)
AT2G36560	A paternally expressed imprinted gene.	(PEG5)
AT3G49770	hypothetical protein	(PEG6)
AT3G50720	Protein kinase superfamily protein	(PEG7)
AT2G47820	arginine-glutamic acid dipeptide repeat protein	(SANT3)
AT1G47920	RNI-like superfamily protein	(SYP81)
AT5G38600	Proline-rich spliceosome-associated (PSP) family protein / zinc knuckle (CCHC-type) family protein	(ZCCHC8A)
AT2G38185	RING/U-box superfamily protein	ABERRANT POLLEN DEVELOPMENT 1 (APD1)
AT2G38195	RING/U-box superfamily protein	ABERRANT POLLEN DEVELOPMENT 4 (APD4)
AT5G59370	Encodes one of eight Arabidopsis actins. ACT4 belongs to the reproductive actin subclass which is predominantly expressed in developing and reproductive tissues, such as pollen, pollen tubes, ovules, and developing seeds. Expression of the ACT4/GUS fusion was restricted to young vascular tissues, tapetum, and developing and mature pollen.	ACTIN 4 (ACT4)
AT1G65890	acyl activating enzyme 12	ACYL ACTIVATING ENZYME 12 (AAE12)
AT4G11940	Encodes a nuclear localized dosage sensitive paternally expressed imprinted gene. It is a member of a family of molecular chaperones called J-domain. Loss of ADM function suppresses seed abortion of triploid embryos and also partially rescues the effect of mea mutations.	ADMETOS (ADM)
AT1G65360	Encodes AGL23, a Type I MADS-box gene that controls female gametophyte development and the biogenesis of organelles during embryo development.	AGAMOUS-LIKE 23 (AGL23)
AT1G31630	AGAMOUS-like 86	AGAMOUS-LIKE 86 (AGL86)
AT1G31640	A paternally expressed imprinted gene.	AGAMOUS-LIKE 92 (AGL92)
AT5G57390	Encodes a member of the AP2 family of transcriptional regulators. May be involved in germination and seedling growth. Mutants are resistant to ABA analogs and are resistant to high nitrogen concentrations.essential for the developmental transition between the embryonic and vegetative phases in plants. Overexpression results in the formation of somatic embryos on cotyledons. It is also required to…	AINTEGUMENTA-LIKE 5 (AIL5)
AT5G26210	Encodes a member of the Alfin1-like family of nuclear-localized PHD (plant homeodomain) domain containing proteins. All AL proteins except AL3 bind to di- or trimethylated histone H3 (H3K4me3/2). Members of this family include: AT5G05610 (AL1), AT3G11200 (AL2), AT3G42790 (AL3), AT5G26210 (AL4), AT5G20510 (AL5), AT2G02470 (AL6), AT1G14510 (AL7).	ALFIN-LIKE 4 (AL4)
AT1G67830	Encodes a protein with &#945;-fucosidase activity. The activity was assessed on 2'-fucosyl-lactitol. AtFXG1 was able to remove the t-fucosyl residues of XXFG xyloglucan oligosaccharides.	ALPHA-FUCOSIDASE 1 (FXG1)
AT5G28680	Receptor-like kinase required for maintenance of pollen tube growth. Display polar localization at the plasma membrane of the pollen tube tip.	ANXUR2 (ANX2)
AT3G60350	ARABIDILLO-2 and its homolog, ARABIDILLO -1, are unique among Arabidopsis Arm-repeat proteins in having an F-box motif and fall into a phylogenetically distinct subgroup from other plant Arm-repeat proteins Similar to arm repeat protein in rice and armadillo/beta-catenin repeat family protein / F-box family protein in Dictyostelium. ARABIDILLO-2 promote lateral root development. Mutant plants for…	ARABIDILLO-2 (ARABIDILLO-2)
AT4G10160	RING/U-box superfamily protein	ARABIDOPSIS T??XICOS EN LEVADURA 59 (ATL59)
AT2G40360	Encodes BOP1, an ortholog of Block of cell proliferation (BOP) protein. A T-DNA null allele of the BOP1 gene is lethal, and a 50% decrease in transcript accumulation is sufficient to cause severe developmental defects linked to defective cell division.	ARABIDOPSIS THALIANA PESCADILLO ORTHOLOG1 (ATPEP1)
AT4G25500	Encodes an arginine/serine-rich splicing factor. The transcript is alternatively spliced and is differentially expressed in different tissues (flowers, roots, stems, and leaves) examined. Barta et al (2010) have proposed a nomenclature for Serine/Arginine-Rich Protein Splicing Factors (SR proteins): Plant Cell. 2010, 22:2926. RS40 binds to HYL1 and co-localizes to the nuclear dicing body. Along w…	ARGININE/SERINE-RICH SPLICING FACTOR 40 (RS40)
AT2G30970	ASPARTATE AMINOTRANSFERASE 1	ASPARTATE AMINOTRANSFERASE 1 (ASP1)
AT1G20910	ARID/BRIGHT DNA-binding domain-containing protein	AT RICH INTERACTION DOMAIN 3 (ARID3)
AT5G51590	Member of the 29 AT-hook family TFs involved in the development of root xylem.	AT-HOOK MOTIF NUCLEAR LOCALIZED PROTEIN 4 (AHL4)
AT1G20900	Encodes an AT hook domain containing protein that acts redundantly with SOB3 to modulate hypocotyl growth inhibition in response to light.	AT-HOOK MOTIF NUCLEAR-LOCALIZED PROTEIN 27 (AHL27)
AT2G01320	ABC-2 type transporter family protein	ATP-BINDING CASSETTE G7 (ABCG7)
AT3G19160	Encodes cytokinin synthase.	ATP/ADP ISOPENTENYLTRANSFERASES (IPT8)
AT1G30330	Encodes a member of the auxin response factor family. Mediates auxin response via expression of auxin regulated genes. Acts redundantly with ARF8 to control stamen elongation and flower maturation. Expression of ARF6 is controlled by miR167.	AUXIN RESPONSE FACTOR 6 (ARF6)
AT4G18890	BES1/BZR1 homolog 3	BES1/BZR1 HOMOLOG 3 (BEH3)
AT5G44640	beta glucosidase 13	BETA GLUCOSIDASE 13 (BGLU13)
AT2G25630	beta glucosidase 14	BETA GLUCOSIDASE 14 (BGLU14)
AT5G45300	Encodes a beta-amylase-like protein present in the nucleus rather than targeted to the chloroplast. Contains BRASSINAZOLE RESISTANT1 (BZR1)-type DNA binding domains. Activates gene expression in protoplast transactivation assays.	BETA-AMYLASE 2 (BMY2)
AT5G17510	mediator of RNA polymerase II transcription subunit-like protein	BRAHMA-INTERACTING PROTEIN 2 (BRIP2)
AT2G21450	chromatin remodeling 34	CHROMATIN REMODELING 34 (CHR34)
AT3G26270	putative cytochrome P450	CYTOCHROME P450, FAMILY 71, SUBFAMILY B, POLYPEPTIDE 25 (CYP71B25)
AT1G77030	Required for functional maturation of male and female gametophytes.	DEAD-BOX RNA HELICASE 29 (RH29)
AT5G20320	Encodes an RNase III-like enzyme that catalyzes processing of trans-acting small interfering RNA precursors in a distinct small RNA biogenesis pathway. The protein is also involved in the production of 21-nt primary siRNAs from both inverted-repeat constructs and endogenous sequences, as well as the RDR6-dependent 21-nt secondary siRNAs involved in long-range cell-to-cell signaling. It binds DRB4…	DICER-LIKE 4 (DCL4)
AT3G62800	Encodes a nuclear dsRNA-binding protein DRB4 that interacts specifically with DCL4. May regulate DCL4 function and thereby affect miRNA biogenesis. Also has an impact on polymerase IV-dependent siRNA levels. DRB4 interacts with the P6 viral protein from Cauliflower mosaic virus and may be a target of viral silencing suppression.	DOUBLE-STRANDED-RNA-BINDING PROTEIN 4 (DRB4)
AT5G14960	DP-E2F-like 2	DP-E2F-LIKE 2 (DEL2)
AT2G30580	Encodes a C3HC4 RING-domain-containing ubiquitin E3 ligase capable of interacting with DREB2A. DRIP2 seems to be involved in regulating stress-related transcriptional changes and drought tolerance.	DREB2A-INTERACTING PROTEIN 2 (DRIP2)
AT4G15910	encodes a gene whose transcript level in root and leaves increases to progressive drought stress. The transcript level is also affected by changes of endogenous or exogenous abscisic acid level. It appears to be a member of plant-specific gene family that includes late embryo-abundant and zinc- IAA-induced proteins in other plants. The mRNA is cell-to-cell mobile.	DROUGHT-INDUCED 21 (DI21)
AT3G62230	Target promoter of the male germline-specific transcription factor DUO1. Increases seed oil content by attenuating GL2 inhibition. Overexpression results in reduced trichome numbers.	DUO1-ACTIVATED F-BOX 1 (DAF1)
AT4G35700	Target promoter of the male germline-specific transcription factor DUO1.	DUO1-ACTIVATED ZINC FINGER 3 (DAZ3)
AT4G23110	Encodes a protein that is expressed in nuclei of the central cell, endosperm, early embryo and seed coat. It is a phosphorylation target of protein kinase CK2. It also interacts with MSI1, one of the core members of the Polycomb Repressive Complex 2 (PRC2), a master epigenetic regulator. It is likely to play a role in seed development along with the FIS2-PRC2 complex.	EARLY FLOWERING AND CURLY LEAVES (EFC)
AT1G22090	hypothetical protein	EMBRYO DEFECTIVE 2204 (emb2204)
AT2G21710	Mitochondrial transcription termination factor family protein	EMBRYO DEFECTIVE 2219 (EMB2219)
AT4G29060	Involved in chloroplast biogenesis and early embryo development. May function as an EF-Ts to regulate plastid translation.	EMBRYO DEFECTIVE 2726 (emb2726)
AT3G60360	embryo sac development arrest 14	EMBRYO SAC DEVELOPMENT ARREST 14 (EDA14)
AT1G68290	Encodes an endonuclease ENDO2. ENDO2 purified from transgenic Arabidopsis digests RNA, ssDNA, and dsDNA, with a substrate preference for ssDNA and RNA. ENDO2 produced and purified from Nicotiana benthamiana expression showed no demonstrable endonuclease activity, either towards single stranded DNA or mismatches, in vitro.	ENDONUCLEASE 2 (ENDO2)
AT3G49450	F-box protein involved in protein binding and ubiquitination; involved in male fertility.	F-BOX PROTEIN 113 (FBP113)
AT1G65760	ascorbic acid mannose pathway regulator (DUF295)	F-BOX/DUF295 ANCESTRAL 6 (ATFDA6)
AT5G11460	FCS like zinc finger 10 is induced during energy starvation through SnRK1 signaling. Mutants accumulate more SnRK1alpha1 which results in the inhibition of seedling growth under favorable growth conditions. Increased SnRK1 activity in the mutant also results in the downregulation of TOR signaling (DOI:10.1111/tpj.13854).	FCS LIKE ZINC FINGER 10 (FLZ10)
AT3G08040	Encodes a member of the MATE (multidrug and toxin efflux family), expressed in roots but not shoots. Mutants accumulate excess iron, manganese and zinc, and express root Fe(III) chelatase activity even under iron sufficiency conditions. FRD3 is likely to function in root xylem loading of an iron chelator or other factor necessary for efficient iron uptake out of the xylem or apoplastic space and …	FERRIC REDUCTASE DEFECTIVE 3 (FRD3)
AT5G10140	MADS-box protein encoded by FLOWERING LOCUS C - transcription factor that functions as a repressor of floral transition and contributes to temperature compensation of the circadian clock. Expression is downregulated during cold treatment. Vernalization, FRI and the autonomous pathway all influence the state of FLC chromatin. Both maternal and paternal alleles are reset by vernalization, but their…	FLOWERING LOCUS C (FLC)
AT4G02780	Catalyzes the conversion of geranylgeranyl pyrophosphate (GGPP) to copalyl pyrophosphate (CPP) of gibberellin biosynthesis	GA REQUIRING 1 (GA1)
AT5G24280	Encodes GMI1, a structural-maintenance-of-chromosomes-hinge domain-containing protein. Involved in somatic homologous recombination.	GAMMA-IRRADIATION AND MITOMYCIN C INDUCED 1 (GMI1)
AT3G20750	Encodes a member of the GATA factor family of zinc finger transcription factors.	GATA TRANSCRIPTION FACTOR 29 (GATA29)
AT4G02290	glycosyl hydrolase 9B13	GLYCOSYL HYDROLASE 9B13 (GH9B13)
AT1G11660	heat shock protein 70 (Hsp 70) family protein	HEAT SHOCK PROTEIN 70-16 (HSP70-16)
AT1G14900	Encodes a protein belonging to the subgroup of HMGA (high mobility group A) proteins that interact with A/T-rich stretches of DNA.	HIGH MOBILITY GROUP A (HMGA)
AT1G67220	histone acetyltransferase of the CBP family 2	HISTONE ACETYLTRANSFERASE OF THE CBP FAMILY 2 (HAC2)
AT1G34650	Encodes a homeobox-leucine zipper family protein belonging to the HD-ZIP IV family.	HOMEODOMAIN GLABROUS 10 (HDG10)
AT2G32370	Encodes a homeobox-leucine zipper family protein belonging to the HD-ZIP IV family. Together with ATML1 and PDF2, it is involved in cotyledon development.	HOMEODOMAIN GLABROUS 3 (HDG3)
AT4G24650	AB061402 Arabidopsis thaliana AtIPT4 mRNA for cytokinin synthase, complete cds	ISOPENTENYLTRANSFERASE 4 (IPT4)
AT5G19280	kinase associated protein phosphatase composed of three domains: an amino-terminal signal anchor, a kinase interaction (KI) domain, and a type 2C protein phosphatase catalytic region	KINASE ASSOCIATED PROTEIN PHOSPHATASE (KAPP)
AT1G17420	LOX3 encode a Lipoxygenase. Lipoxygenases (LOXs) catalyze the oxygenation of fatty acids (FAs).	LIPOXYGENASE 3 (LOX3)
AT1G36000	LOB domain-containing protein 5	LOB DOMAIN-CONTAINING PROTEIN 5 (LBD5)
AT3G53130	Lutein-deficient 1 (LUT1) required for lutein biosynthesis, member of the xanthophyll class of carotenoids. Involved in epsilon ring hydroxylation. Maps at 67.3 cM on chromosome 3.	LUTEIN DEFICIENT 1 (LUT1)
AT5G65070	Encodes MADS-box containing FLC paralog. Five splice variants have been identified but not characterized with respect to expression patterns and/or differing function. Overexpression of the gene in the Landsberg ecotype leads to a delay in flowering, transcript levels of MAF4 are reduced after a 6 week vernalization.	MADS AFFECTING FLOWERING 4 (MAF4)
AT3G21220	Encodes a mitogen-activated kinase kinase, dual specific protein kinase that is expressed in vegetative tissues and floral buds. Involved in innate immunity. This protein activates MPK3/MPK6 and early-defense genes redundantly with MKK4. In plants with both MKK5 and MKK4 levels reduced by RNAi plants, floral organs do not abscise suggesting a role for both proteins in mediating floral organ absci…	MAP KINASE KINASE 5 (MKK5)
AT4G13610	DNA (cytosine-5-)-methyltransferase family protein	MATERNAL EFFECT EMBRYO ARREST 57 (MEE57)
AT5G03220	Encodes together with its paralog MED7B a subunit of the middle module of the transcriptional co-regulator Mediator complex. Regulates genes required for normal development of etiolated seedlings.	MED7A (MED7A)
AT2G20160	E3 ubiquitin ligase SCF complex subunit SKP1/ASK1 family protein	MEIDOS (MEO)
AT1G22050	membrane-anchored ubiquitin-fold protein 6 precursor	MEMBRANE-ANCHORED UBIQUITIN-FOLD PROTEIN 6 PRECURSOR (MUB6)
AT5G66850	Encodes a member of the MEKK subfamily that functions redundantly with MAPKKK3 to activate MPK3/6 downstream of multiple pattern recognition receptors and confer resistance to both bacterial and fungal pathogens.	MITOGEN-ACTIVATED PROTEIN KINASE KINASE KINASE 5 (MAPKKK5)
AT2G33780	VQ motif-containing protein	MPK3/6-TARGETED VQP 2 (MVQ2)
AT1G70750	myosin-binding protein (Protein of unknown function, DUF593)	MYOSIN BINDING PROTEIN 2 (MYOB2)
AT1G50260	N-terminal-transmembrane-C2 domain type 5.1	N-TERMINAL-TRANSMEMBRANE-C2 DOMAIN TYPE 5.1 (NTMC2T5.1)
AT1G07705	NOT2 / NOT3 / NOT5 family	NEGATIVE ON TATA LESS2A (NOT2A)
AT5G50490	nuclear factor Y, subunit C5	NUCLEAR FACTOR Y, SUBUNIT C5 (NF-YC5)
AT5G50470	nuclear factor Y, subunit C7	NUCLEAR FACTOR Y, SUBUNIT C7 (NF-YC7)
AT1G63020	Encodes one of two alternative largest subunits of a putative plant-specific RNA polymerase IV (aka RNA polymerase D). Required for posttranscriptional gene silencing.	NUCLEAR RNA POLYMERASE D1A (NRPD1A)
AT2G42070	Encodes a plastid-localized Nudix hydrolase that has FAD pyrophosphohydrolase activity. Negative feedback regulation of the metabolism of flavins through the hydrolysis of FAD by AtNUDX23 in plastids is involved in the flavin homeostasis in plant cells.	NUDIX HYDROLASE HOMOLOG 23 (NUDX23)
AT4G08590	ORTHRUS-like protein	ORTHRUS-LIKE (ORTHL)
AT1G16000	Member of the Arabidopsis 7-kDa OEP family. Tail-anchored (TA) membrane protein which possesses a single C-terminal transmembrane domain targeting post-translationally to plastids.	OUTER ENVELOPE PROTEIN 9.1 (OEP9.1)
AT1G11810	Paternally expressed gene.	PATERNALLY EXPRESSED GENE 1 (PEG1)
AT5G15140	Galactose mutarotase-like superfamily protein	PATERNALLY EXPRESSED GENE 9 (PEG9)
AT1G60740	Thioredoxin superfamily protein	PEROXIREDOXIN IID (PRXIID)
AT1G65330	Type I MADS-box protein, regulated by MEA and FIE, expressed transiently after fertilization in embryo and endosperm.	PHERES1 (PHE1)
AT4G29460	Encodes one of the four Arabidopsis phospholipase PLA2 parologs: AT2G06925 (PLA2-ALPHA), AT2G19690 (PLA2-BETA), AT4G29460 (PLA2-GAMMA) and AT4G29470 (PLA2-DELTA). Involved in pollen development and germination and tube growth.	PHOSPHOLIPASE A2 GAMMA (PLA2-GAMMA)
AT2G20180	Encodes a novel Myc-related bHLH transcription factor that has transcriptional activation activity in the dark. It is a key negative regulator of phytochrome-mediated seed germination and acts by inhibiting chlorophyll biosynthesis, light-mediated suppression of hypocotyl elongation and far-red light-mediated suppression of seed germination, and promoting negative gravitropism in hypocotyls. Ligh…	PHYTOCHROME INTERACTING FACTOR 3-LIKE 5 (PIL5)
AT4G31900	chromatin remodeling factor	PICKLE RELATED 2 (PKR2)
AT5G39890	Plant Cysteine Oxidase (PCO). Involved in controlling the stability of Group VII ethylene response factors (ERF-VIIs) via N-Arg/degron pathway through catalyzing the oxidation of their N-Cys for subsequent Arginyl-tRNA--protein transferase 1 (ATE1) mediated arginine installation.	PLANT CYSTEINE OXIDASE 2 (PCO2)
AT4G15900	Mutations confer hypersensitivity to glucose and sucrose and augments sensitivity to cytokinin, ethylene, ABA and auxin. Encodes a nuclear WD40 protein that is imported into the nucleus. Essential for plant innate immunity. Interacts with MOS4 and AtCDC5. It is also predicted to have two DWD motifs. It can bind to DDB1a in Y2H assays, and DDB1b in co-IP assays, and may be involved in the formatio…	PLEIOTROPIC REGULATORY LOCUS 1 (PRL1)
AT5G22470	PARP3 is one of three canonical PARPs in Arabidopsis.	POLY(ADP-RIBOSE) POLYMERASE 3 (PARP3)
AT5G58600	Belongs to a large family of plant-specific genes of unknown function. Involved in resistance to the powdery mildew species Erysiphe cichoracearum and Erysiphe orontii, but not to the unrelated pathogens Pseudomonas syringae or Peronospora parasitica. A member of the TBL (TRICHOME BIREFRINGENCE-LIKE) gene family containing a plant-specific DUF231 (domain of unknown function) domain. TBL gene fami…	POWDERY MILDEW RESISTANT 5 (PMR5)
AT3G15340	Encodes PPI2 (proton pump interactor 2), a homologue of PPI1, a protein that interacts with the plasma membrane H+ ATPase AHA1.	PROTON PUMP INTERACTOR 2 (PPI2)
AT5G60100	Encodes pseudo-response regulator 3 (APRR3/PRR3). PRR3 transcript levels vary in a circadian pattern with peak expression at dusk under long and short day conditions. PRR3 affects the period of the circadian clock and seedlings with reduced levels of PRR3 have shorter periods, based on transcriptional assays of clock-regulated genes. PRR3 is expressed in the vasculature of cotyledons and leaves w…	PSEUDO-RESPONSE REGULATOR 3 (PRR3)
AT3G25165	Member of a diversely expressed predicted peptide family showing sequence similarity to tobacco Rapid Alkalinization Factor (RALF), and is believed to play an essential role in the physiology of Arabidopsis. Consists of a single exon and is characterized by a conserved C-terminal motif and N-terminal signal peptide.	RALF-LIKE 25 (RALFL25)
AT1G49600	RNA-binding protein 47A	RNA-BINDING PROTEIN 47A (RBP47A)
AT1G47490	RNA-binding protein 47C	RNA-BINDING PROTEIN 47C (RBP47C)
AT1G47500	RNA-binding protein 47C	RNA-BINDING PROTEIN 47C' (RBP47C')
AT3G11490	ROP (Rho of plant GTPases) family member Involved in cell wall patterning. Encodes ROP inactivator, regulates the formation of ROP-activated domains; these in turn determined the pattern of cell wall pits. Positively regulates pit formation, but negatively regulates pit size, required for periodic formation of secondary cell wall pits.	ROP GUANOSINE TRIPHOSPHATASE (GTPASE)-ACTIVATING PROTEIN 4 (ROPGAP4)
AT2G20310	Encodes RPM1 Interacting Protein 13 (RIN13), a resistance protein interactor shown to positively enhance resistance function of RPM1.	RPM1 INTERACTING PROTEIN 13 (RIN13)
AT3G27460	SGF29 tudor-like domain-containing protein	SAGA ASSOCIATED FACTOR 29 A (SGF29a)
AT1G59890	SIN3-like 5	SIN3-LIKE 5 (SNL5)
AT3G24280	small acidic protein 2	SMALL ACIDIC PROTEIN 2 (SMAP2)
AT1G73100	Encodes a SU(VAR)3-9 homolog, a SET domain protein. Known SET domain proteins are involved in epigenetic control of gene expression and act as histone methyltransferases. There are 10 SUVH genes in Arabidopsis and members of this subfamily of the SET proteins have an additional conserved SRA domain.	SU(VAR)3-9 HOMOLOG 3 (SUVH3)
AT1G17770	Encodes a SU(VAR)3-9 homolog, a SET domain protein. Known SET domain proteins are involved in epigenetic control of gene expression and act as histone methyltransferases. There are 10 SUVH genes in Arabidopsis and members of this subfamily of the SET proteins have an additional conserved SRA domain. A paternally expressed imprinted gene.	SU(VAR)3-9 HOMOLOG 7 (SUVH7)
AT4G13460	Encodes a SU(VAR)3-9 homolog, a SET domain protein. Known SET domain proteins are involved in epigenetic control of gene expression and act as histone methyltransferases. There are 10 SUVH genes in Arabidopsis and members of this subfamily of the SET proteins have an additional conserved SRA domain. A plant line expressing an RNAi construct directed against this gene has reduced agrobacterium-med…	SU(VAR)3-9 HOMOLOG 9 (SUVH9)
AT1G22710	Encodes for a high-affinity transporter essential for phloem loading and long-distance transport. A major sucrose transporter, AtSUC2 can also transport a wide range of physiological and synthetic glucose conjugates with both &#945;- or &#946;-linkage.	SUCROSE-PROTON SYMPORTER 2 (SUC2)
AT3G51895	Encodes a chloroplast-localized sulfate transporter.	SULFATE TRANSPORTER 3;1 (SULTR3;1)
AT3G14205	Phosphoinositide phosphatase family protein	SUPPRESSOR OF ACTIN 2 (SAC2)
AT2G17310	Encodes an F-Box protein that regulates a novel induced defense response independent of both salicylic acid and systemic acquired resistance	SUPPRESSOR OF NIM1-1 1 (SON1)
AT2G20080	hypothetical protein	TCP INTERACTOR CONTAINING EAR MOTIF PROTEIN 2 (TIE2)
AT5G20930	Nuclear serine/threonine protein kinase that requires a coiled-coil region for oligomerization and catalytic activity. Required for leaf and flower development and is involved in the regulation of RNA interference. Expression localized to the developing style by stage 13.	TOUSLED (TSL)
AT1G70560	TAA1 is involved in the shade-induced production of indole-3-pyruvate (IPA), a precursor to IAA, a biologically active auxin. It is also involved in regulating many aspects of plant growth and development from embryogenesis to flower formation and plays a role in ethylene-mediated signaling. This enzyme can catalyze the formation of IPA from L-tryptophan. Though L-Trp is expected to be the prefer…	TRYPTOPHAN AMINOTRANSFERASE OF ARABIDOPSIS 1 (TAA1)
AT1G23320	Encodes a protein with similarity to the TAA1 trytophan aminotransferase involved in IAA biosynthesis. This gene appears to be expressed at a very low level during seedling development. Triple mutant analyses implicate this gene in embryonic development.	TRYPTOPHAN AMINOTRANSFERASE RELATED 1 (TAR1)
AT1G60220	Encodes a deSUMOylating enzyme. In vitro it has both peptidase activity and isopeptidase activity: it can cleave C-terminal residues from SUMO to activate it for attachment to a target protein and it can also act on the isopeptide bond between SUMO and another protein. sGFP:OTS1 protein accumulates in the nucleus. Double mutant analysis with ULP1C/OTS2 indicates that these genes are involved in s…	UB-LIKE PROTEASE 1D (ULP1D)
AT1G57820	Encodes a 645-amino acid methylcytosine-binding protein with a PHD domain, two RING finger domains, and an SRA domain that is involved in centromere heterochromatinization. This protein functions as an E3 ubiquitin ligase in vitro. The protein has been shown to bind to methylated cytosines of CG, CNG and CNN motifs via its SRA domain but has a preference for the former. It plays a role in the est…	VARIANT IN METHYLATION 1 (VIM1)
AT5G39550	Encodes the VIM3/ORTH1 protein that is similar to VIM1. This protein has an N-terminal PHD domain and two RING domains surrounding an SRA domain. The protein has been shown to bind to methylated cytosines of CG, CNG and CNN motifs via its SRA domain but has a preference for the former. This protein functions as an E3 ubiquitin ligase in vitro with members of the UBC8 family E2s. Either of the two…	VARIANT IN METHYLATION 3 (VIM3)
AT1G57800	predicted to encode a protein with an N-terminal PHD domain and two RING domains surrounding an SRA domain. Attempts to isolate ORTH3/VIM5 cDNA through RT-PCR were unsuccessful and only one Arabidopsis EST is associated with this locus. A paternally expressed imprinted gene.	VARIANT IN METHYLATION 5 (VIM5)
AT5G57380	Encodes a plant homeodomain protein VERNALIZATION INSENSITIVE 3 (VIN3). In planta VIN3 and VRN2, VERNALIZATION 2, are part of a large protein complex that can include the polycomb group (PcG) proteins FERTILIZATION INDEPENDENT ENDOSPERM (FIE), CURLY LEAF (CLF), and SWINGER (SWN or EZA1). The complex has a role in establishing FLC (FLOWERING LOCUS C) repression during vernalization.	VERNALIZATION INSENSITIVE 3 (VIN3)
AT2G29890	Encodes a ubiquitously expressed villin-like protein, whose mRNA may be alternatively processed. Villin belongs to a superfamily of actin binding proteins called the villin/gelsolin family. Animal villins are involved in actin binding. VLN1 protein co-localizes with actin filaments in several assays. VLN1 binds and bundles F-actin in a calcium-independent manner. It does not nucleate, cap or seve…	VILLIN 1 (VLN1)
AT2G03340	Encodes WRKY DNA-binding protein 3 (WRKY3).	WRKY DNA-BINDING PROTEIN 3 (WRKY3)
AT1G48910	A paternally expressed imprinted gene.	YUCCA 10 (YUC10)
